# Supplementary material for: Differential Expression Analysis Revealing CLCA1 to Be a Prognostic and Diagnostic Biomarker for Colorectal Cancer
Source: Front Oncol. 2020 Oct 28;10:573295. doi: 10.3389/fonc.2020.573295 (PMC7673386; doi:10.3389/fonc.2020.573295)
Supplement: Supplementary file 3 [file Table_1.xls]

Name	Pvalue	adjPvalue	logFC
AQP8	3.24077275512836e-22	8.3845272720681e-18	-3.73323340223377
CLCA1	2.57708986670727e-21	6.66744690314504e-17	-2.96422555675244
GUCA2B	5.53491656902485e-21	1.43199361473811e-16	-3.34493724166712
ZG16	4.14482213350182e-20	1.07234838237959e-15	-2.87787132076412
CA4	2.7795892896524e-19	7.19135341018869e-15	-2.87670608798164
CA1	1.23890644641685e-18	3.20529875816967e-14	-3.15664667432159
GUCA2A	2.08086109472981e-18	5.38360382428497e-14	-2.95572379364751
MS4A12	3.71686071848627e-18	9.61626205086768e-14	-3.11776226961584
FCGBP	5.02015157731556e-18	1.29881361608308e-13	-2.35537732355133
CLDN8	5.29675993728991e-18	1.37037773097565e-13	-2.67721871552053
GCG	9.91526703938225e-18	2.56527788842898e-13	-2.75129610760123
AKR1B10	3.04600157720094e-17	7.88061528053426e-13	-2.27084414996904
CWH43	3.82334758986503e-17	9.8917648844988e-13	-2.39032889111821
SLC26A3	7.79800719906674e-17	2.01750042254255e-12	-2.384338011394
SELENBP1	7.9165351686704e-16	2.04816597883841e-11	-1.52763374598804
PYY	1.26464750028061e-15	3.27189601272599e-11	-2.00860860118635
ADH1C	1.33390513381201e-15	3.45107936219843e-11	-2.47346124923414
SCNN1B	1.6959409570969e-15	4.38773844420109e-11	-1.77694418475864
BEST2	1.8610521316308e-15	4.8149140749552e-11	-1.89128440217407
ABCG2	4.91533416963819e-15	1.27169525636879e-10	-2.19479752561645
CEACAM7	5.33415387607992e-15	1.3800522908194e-10	-2.18821599445392
HEPACAM2	5.33415387607992e-15	1.3800522908194e-10	-2.10427393868417
SI	7.16706210095408e-15	1.85426230675884e-10	-1.95485254743401
ADAMDEC1	7.91854095362355e-15	2.04868491552149e-10	-1.68051092002172
SLC26A2	8.54724230611173e-15	2.21134252943723e-10	-2.23288175058069
HSD11B2	8.67986104627575e-15	2.24565364989246e-10	-1.55599182329306
CA2	9.21823269094804e-15	2.38494116180208e-10	-2.52323363507637
NR3C2	1.25629228944705e-14	3.25027941125742e-10	-1.61677940479039
SCGB2A1	2.62162260687696e-14	6.78266200851208e-10	-1.85266906568542
ITLN1	3.05313510901903e-14	7.89907115405404e-10	-1.96077064837331
TNFRSF17	3.17491475337798e-14	8.21413944993951e-10	-1.96370011101605
MT1M	3.30811992851482e-14	8.55876787905354e-10	-2.17842791093474
CHP2	5.0515106987893e-14	1.30692684799077e-09	-2.24624889090768
PKIB	5.0515106987893e-14	1.30692684799077e-09	-1.9433059286399
CA7	5.68405659634921e-14	1.47057912260747e-09	-1.72194537032388
DNASE1L3	5.68405659634921e-14	1.47057912260747e-09	-1.59258674064274
CLCA4	6.59381778132483e-14	1.70595253638436e-09	-2.73944416493697
STMN2	7.28151955670785e-14	1.88387473971145e-09	-1.72991680856905
ADH1B	9.07408638621435e-14	2.34764762984138e-09	-1.91978678918384
TSPAN7	9.07408638621435e-14	2.34764762984138e-09	-1.53745046096681
CHGA	1.01038177126755e-13	2.61405971862342e-09	-2.58265712006171
LGALS2	1.12320598527624e-13	2.90595852510669e-09	-1.89096468707109
HSD17B2	1.24665357114941e-13	3.22534211927776e-09	-2.07646463308581
MUC4	2.4108521806048e-13	6.23735676166074e-09	-1.31273716151829
SLC4A4	2.60246059029555e-13	6.73308603921264e-09	-2.03249775411443
BCAS1	2.93575706481917e-13	7.59539067810015e-09	-1.36181201643591
NXPE4	3.57876275843414e-13	9.25897500862082e-09	-2.06899407025227
BEST4	4.77124886637553e-13	1.23441750670868e-08	-1.87048715347246
ANPEP	5.98564106154148e-13	1.54860505544201e-08	-1.91667530474797
CD177	6.86080407902475e-13	1.77502723132528e-08	-2.1461616618427
HPGD	7.63667305169733e-13	1.97576005193513e-08	-1.6479787691362
SPINK2	8.18541981145862e-13	2.11773181362058e-08	-1.33378640988632
VSIG2	1.00421640487562e-12	2.59810868269421e-08	-1.72215015147883
SLC9A2	1.03201869423082e-12	2.67003876571397e-08	-1.34052441351924
LRRC19	1.04947067067708e-12	2.71519051917574e-08	-1.7043113995856
NAT2	1.16781268980735e-12	3.02136499106959e-08	-1.33793772688176
PDE9A	1.29265274909297e-12	3.34435119245334e-08	-1.71905799963657
PCK1	1.40077143241398e-12	3.62407584994146e-08	-1.57695717580076
PTGDR	1.84399992003164e-12	4.77079659310586e-08	-1.41323337312048
EDN3	2.22722040199405e-12	5.76226462403902e-08	-1.59338624392593
MUC2	3.5393726685631e-12	9.15706496810646e-08	-1.64643122321121
SLC17A4	3.65422479503361e-12	9.45421038971095e-08	-1.75988448337732
SST	4.13197190599787e-12	1.06902377151977e-07	-1.98951543307092
C2orf88	4.19434157123909e-12	1.08516005131098e-07	-1.82348813980001
ADTRP	5.08282668084517e-12	1.31502891886826e-07	-1.37404089130313
EPHX2	5.43540309240712e-12	1.40624748806757e-07	-1.21392252107995
GPA33	5.91036288681546e-12	1.5291290860769e-07	-1.23444210208399
MAOA	6.00958865636123e-12	1.55480077717378e-07	-1.0504026194805
SULT1B1	6.74587705173367e-12	1.74529331082453e-07	-1.36995028694564
TRPM6	6.90995200196637e-12	1.78774278194874e-07	-1.68148390549027
MEP1A	7.54857158199781e-12	1.95296643969447e-07	-1.52623916337882
BTNL8	7.77965957232345e-12	2.01275352455152e-07	-1.55196435704358
HMGCS2	8.22305800512328e-12	2.12746956708549e-07	-1.62044142475669
UGT2B17	1.03603285311011e-11	2.68042419756647e-07	-1.90123852748856
UGT2A3	1.05649881033747e-11	2.73337372210511e-07	-1.62740353308111
PLCE1	1.14628439394548e-11	2.96566698401574e-07	-1.33286613920314
ACADS	1.17378194824993e-11	3.03680865651222e-07	-1.20736572248892
PDE6A	1.1776286057306e-11	3.0467607287462e-07	-1.26754967738884
ENTPD5	1.22869698760514e-11	3.17888484633201e-07	-1.38081367775472
DHRS9	2.50391193814412e-11	6.47812096636647e-07	-1.74503838424159
RGS13	2.7172063046623e-11	7.0299561514223e-07	-1.31993161308477
MT1F	3.05854823676429e-11	7.91307599815656e-07	-1.25614441032473
KRT20	3.20501090228437e-11	8.29200420639013e-07	-1.16604666773954
C10orf99	3.51602199011144e-11	9.09665209281631e-07	-1.39374057364964
ARL14	3.56391592903737e-11	9.22056329160548e-07	-1.15564016736398
ABCA8	4.06580502619134e-11	1.05190507637622e-06	-1.59538567063783
LAMA1	4.71176982940451e-11	1.21902909026353e-06	-1.72516032332254
SPINK5	5.25779592935779e-11	1.36029696284345e-06	-1.20031738020499
AMPD1	5.40034087903282e-11	1.39717619222337e-06	-1.54934514193547
GBA3	6.38385880881368e-11	1.65163195101627e-06	-1.69813954071306
CNTN3	6.50882225009279e-11	1.68396249254401e-06	-1.49173202517221
AGR3	6.64704308289937e-11	1.71972298640773e-06	-1.13037379139493
KLRB1	7.89688183060643e-11	2.0430812672145e-06	-1.06992187351818
CCL28	9.2257919626623e-11	2.38689689657999e-06	-1.11872471223904
FAM150B	1.02702091032914e-10	2.65710849920354e-06	-1.50025731755795
CFD	1.28792299680013e-10	3.33211437732129e-06	-1.4786956336749
PLP1	1.45686932827503e-10	3.76921232611317e-06	-1.70169613382508
MB	1.63839704116511e-10	4.23886082490238e-06	-1.11543778045488
FABP1	1.73361282103191e-10	4.48520309057376e-06	-1.25246156765558
SLC51B	1.97182642592672e-10	5.10150932915762e-06	-1.41219265401308
LDHD	2.03309742743294e-10	5.2600296642545e-06	-1.34216716634308
PNLIPRP2	3.52187301295396e-10	9.11178985911449e-06	-1.21483888538237
AHCYL2	3.7088140591403e-10	9.59544373380777e-06	-1.18783194980572
C1orf115	3.73751066915676e-10	9.66968760324238e-06	-1.27995050394471
NR1H4	3.98716208664828e-10	1.03155857505764e-05	-1.54673371527308
CKB	4.29080153096584e-10	1.11011617209148e-05	-1.1772177296832
SLC28A2	5.19119508796453e-10	1.34306599315818e-05	-1.27197622794611
PRKACB	5.24053028675558e-10	1.3558299957894e-05	-1.15735584206148
CLDN23	5.51581201793396e-10	1.42705088527987e-05	-1.3145443012282
CA12	7.51368795294162e-10	1.94394134718506e-05	-1.40637007862426
RUNDC3B	8.35967738234462e-10	2.1628157323602e-05	-1.28428168377161
MYO1A	9.55964846612075e-10	2.47327225115476e-05	-1.15447080939736
CPM	9.6969056401234e-10	2.50878342721273e-05	-1.0771004700913
SLC16A9	1.05563639887841e-09	2.73114249117823e-05	-1.06144307224307
CDKN2B	1.11434040768162e-09	2.88302150275388e-05	-1.32201187239143
BMP2	1.11648257460303e-09	2.88856371701296e-05	-1.02334819830918
TUBAL3	1.14801348452055e-09	2.97014048715156e-05	-1.2717095451404
SMPDL3A	1.21625259377534e-09	3.14668871061556e-05	-1.42662160815622
MT1G	1.23297016072789e-09	3.18994039983521e-05	-1.30886936099932
HSD3B2	1.26421298715716e-09	3.27077184037301e-05	-1.31688198651383
TMEM100	1.36191837776683e-09	3.52355522695834e-05	-1.17091310361446
PTPRH	1.63264567715795e-09	4.22398089594304e-05	-1.01260162483386
SCGN	1.63264567715795e-09	4.22398089594304e-05	-1.02950842641754
MALL	1.69842715162968e-09	4.3941707266963e-05	-1.03643855051167
SLITRK6	1.85423796318681e-09	4.79728445835691e-05	-1.37556505576263
RETNLB	1.90496350300461e-09	4.92852157497352e-05	-1.23862205517648
MAMDC2	2.13796120098069e-09	5.53133321917725e-05	-1.3740360097265
BCHE	2.14269885897935e-09	5.54359048795138e-05	-1.00214833417688
FMO5	2.54232306938895e-09	6.57749824512308e-05	-1.10684627082633
INSL5	2.67542142351259e-09	6.92185030691177e-05	-1.32151991472107
MEP1B	2.72798521011557e-09	7.05784333561101e-05	-1.50146103453149
C11orf86	2.73483945851302e-09	7.07557664706488e-05	-1.3247286578691
DEFB1	2.85697013492621e-09	7.3915531330811e-05	-1.11593725282829
SCIN	3.39181801861512e-09	8.77531157776104e-05	-1.33992760573976
PAPSS2	3.5807267509976e-09	9.26405625018099e-05	-1.03151712296378
CES2	3.88663170713946e-09	0.000100554935527112	-1.07391001123839
GHR	4.07125729913743e-09	0.000105331568843284	-1.03336450028305
PLCD1	4.46308577167802e-09	0.000115468955084854	-1.09415551430876
ISX	4.51425686923126e-09	0.000116792853720751	-1.34757655182154
EPB41L3	4.52767375818418e-09	0.000117139975471741	-1.17369200392523
C7	4.56592847034147e-09	0.000118129701384675	-1.00232684401995
CCDC68	5.05417282432332e-09	0.000130761559310893	-1.0086972885472
LYPD8	5.08918205367341e-09	0.000131667318092639	-1.65090199334683
ITM2A	5.10291066931136e-09	0.000132022504836423	-1.0492155481647
GCNT3	5.16787115297972e-09	0.000133703162469891	-1.22927607516148
PADI2	5.51915336842277e-09	0.000142791535947834	-1.27262833853532
TSPAN1	5.71090027571611e-09	0.000147752411933327	-1.25940761060468
MMP28	5.71090027571611e-09	0.000147752411933327	-1.00675842034134
NXPE1	5.76105182052558e-09	0.000149049932700638	-1.32657811831383
CD36	6.09888668424418e-09	0.000157790396294765	-1.02309643568646
PLAC8	6.31543328139757e-09	0.000163392889856318	-1.31967986144086
TMEM171	6.43660556302915e-09	0.00016652785912669	-1.33361345645053
MT1H	6.55970351161761e-09	0.000169712649252571	-1.46153658305282
SLC25A34	6.77516723879691e-09	0.000175287126802154	-1.00162150576799
IL1R2	7.03672005186854e-09	0.000182054021181943	-1.30997779462544
HHLA2	8.13635509066867e-09	0.00021050377890578	-1.38743518056205
DHRS11	8.19614852099653e-09	0.000212050754535222	-1.15750932405615
IGJ	8.52845406888475e-09	0.000220648163670186	-1.03930938307668
XDH	8.9333567206728e-09	0.000231123805077247	-1.1017274935713
FUCA1	9.13152964150643e-09	0.000236250934885054	-1.0849003122503
ANK3	9.79611773441657e-09	0.000253445158024826	-1.00002524430596
SEMA6A	9.80666158228691e-09	0.000253717948456927	-1.11484305623185
PIGR	1.04100049518692e-08	0.00026932764811476	-1.23766205424291
FABP2	1.0772582173387e-08	0.000278708245989868	-1.35400463988853
NR5A2	1.11674622388334e-08	0.000288924583043097	-1.02990325461034
GCNT2	1.12794193446903e-08	0.000291821137285827	-1.1878375784046
UGT2B15	1.20082852097958e-08	0.000310678354947837	-1.47409982601536
PIGZ	1.41327530031073e-08	0.000365642585696393	-1.06800405196352
TEX11	1.60302706870783e-08	0.00041473516321609	-1.29328068120638
BTNL3	1.6558646084973e-08	0.000428405291510422	-1.27809212263698
FABP4	1.87634392446641e-08	0.00048544770013795	-1.28053420817819
IQGAP2	1.90572800184574e-08	0.00049304994863753	-1.04686740740476
MT1E	1.98303161562218e-08	0.00051304993959377	-1.01454529904826
SCN9A	2.00130693087331e-08	0.000517778129155543	-1.02580331884153
CLIC5	2.00130693087331e-08	0.000517778129155543	-1.02136228096711
MYOT	2.10018274055026e-08	0.000543359278635163	-1.33225577482151
BMP3	2.22143693913833e-08	0.000574730164893868	-1.32192907964515
GDPD2	2.33907594776291e-08	0.000605165729205219	-1.26070218311376
SOSTDC1	2.34578880926338e-08	0.00060690248073262	-1.24410892618385
OGN	2.46321702907257e-08	0.000637283509761654	-1.24329526989428
TMEM37	2.56140478525681e-08	0.000662686646041642	-1.18923754607858
TLR3	2.98086294831038e-08	0.000771208861986861	-1.06581647047304
ABHD3	3.22762272168626e-08	0.00083505055055467	-1.06278085909063
CAPN13	3.48424608495869e-08	0.000901444147100513	-1.07456550801011
METTL7A	3.68589011518126e-08	0.000953613490599696	-1.11235974156269
ZBTB7C	3.86966148158414e-08	0.00100115881851545	-1.08497061358243
SCUBE2	4.92219046896786e-08	0.00127346911813136	-1.24141902733644
PLCL2	5.11283238324901e-08	0.00132279199419418	-1.20548081629222
NPY1R	5.3347501034798e-08	0.00138020654677229	-1.04742395413826
NKX2-3	5.47561618795827e-08	0.00141665142014856	-1.03350625537176
ITM2C	5.62175333112453e-08	0.00145446002182854	-1.03364856848473
C2orf40	5.93945625594121e-08	0.00153665612253711	-1.39339556649799
NAP1L2	6.00131603429523e-08	0.00155266048439286	-1.02383679771273
IGHM	7.17888890565631e-08	0.0018573221376714	-1.05203938193841
SPIB	8.99615590588753e-08	0.00232748545597122	-1.11127405419432
TMIGD1	9.20237217855503e-08	0.00238083773003576	-1.71455102801661
KLF4	9.30563899089323e-08	0.0024075549197239	-1.10924995375228
CDHR5	9.64185741429093e-08	0.00249454135022535	-1.08640481444917
TMCC3	1.0333272757575e-07	0.00267342432783981	-1.08616822461293
PDK4	1.29148016306951e-07	0.00334131747789343	-1.09970612861119
GREM2	1.49510028520842e-07	0.00386812345789123	-1.25626485503098
ABI3BP	1.81374404459134e-07	0.00469251859216671	-1.24377500579313
PTPRR	1.85988924853564e-07	0.00481190546381141	-1.06656097156214
SCARA5	1.90193193020603e-07	0.00492067828982905	-1.20013695037315
CDKN2B-AS1	2.20591626756214e-07	0.00570714656743676	-1.02320980302181
TRHDE	2.36768484405735e-07	0.00612567422854519	-1.08297463543096
PBLD	2.7022082242764e-07	0.00699115311784791	-1.18767984312194
SLC30A10	2.82905208452177e-07	0.00731932355307473	-1.49240766255859
SLC51A	4.73453502573963e-07	0.0122491890185936	-1.31261354843641
RHBDL2	8.71356435715292e-07	0.022543733704826	-1.04146525952501
VSTM2A	1.1851366713074e-06	0.0306618559600649	-1.13237121184317
BRINP3	1.35540367180997e-06	0.0350670037970675	-1.13021396190798
