# Supplementary material for: Differential Expression Analysis Revealing CLCA1 to Be a Prognostic and Diagnostic Biomarker for Colorectal Cancer
Source: Front Oncol. 2020 Oct 28;10:573295. doi: 10.3389/fonc.2020.573295 (PMC7673386; doi:10.3389/fonc.2020.573295)
Supplement: Supplementary file 4 [file Table_2.xls]

Name	Pvalue	adjPvalue	logFC
INHBA	1.22051097008428e-22	3.15770598180204e-18	2.43902437201524
FAP	3.99735437711781e-21	1.03419552444792e-16	2.24498101796858
KRT23	6.30837528027552e-21	1.63210285251288e-16	2.50979549269533
MMP3	1.46506847225978e-20	3.7904251514305e-16	2.56016541061318
COL11A1	3.83450296404488e-20	9.92062606857692e-16	2.22331952757282
CDH3	2.7795892896524e-19	7.19135341018869e-15	2.29540323083928
CHI3L1	8.03437650525998e-19	2.07865388944086e-14	2.13172151176821
THBS2	1.02002819515157e-18	2.63901694649614e-14	2.13318837410045
COL10A1	5.02015157731556e-18	1.29881361608308e-13	1.92573148049031
CXCL8	9.91526703938225e-18	2.56527788842898e-13	2.36142369987787
MMP1	9.91526703938225e-18	2.56527788842898e-13	2.07263445671529
DPEP1	1.47748044617603e-17	3.82253741034664e-13	2.06070604142259
CTHRC1	2.05444582318913e-17	5.31526223375491e-13	1.83282932496228
MMP7	5.26261473083239e-17	1.36154368316096e-12	2.45939885282705
CXCL3	5.75273652143784e-17	1.4883479928264e-12	1.95570002334199
SPP1	1.27182502003923e-16	3.29046569184549e-12	2.18474007996693
FOXQ1	3.82340311587286e-15	9.89190854138627e-11	2.27488466999802
CXCL1	4.52501223064416e-15	1.17071116431226e-10	1.82680141899286
SULF1	4.75798172761647e-15	1.23098503256893e-10	1.55607442672887
CXCL5	7.32988535390066e-15	1.89638793876118e-10	1.91208382691125
S100A9	8.04421245166369e-15	2.08119864549443e-10	1.96531946166312
AZGP1	8.67986104627575e-15	2.24565364989246e-10	1.42933385779656
SRPX2	1.07962015490715e-14	2.79319326477577e-10	1.6468296127308
GZMB	1.08580200214545e-14	2.8091869399507e-10	1.47074520473487
PSAT1	1.72784405115725e-14	4.47027812915404e-10	1.37937729534102
CRNDE	1.75820853208871e-14	4.54883711421991e-10	1.72032267769849
REG1A	2.45121269066501e-14	6.3417774732885e-10	1.91945269393493
CEL	2.86127275154302e-14	7.40268486279209e-10	1.61271239761174
ETV4	2.97079407067504e-14	7.68603841965046e-10	1.59504343882243
SLC7A5	3.15321619865417e-14	8.15800094915808e-10	1.24744334852074
COL1A1	3.19682304168732e-14	8.27082057345345e-10	1.37985012179119
PPBP	3.31546516867522e-14	8.57777148439654e-10	1.60053490015976
HOMER1	3.43800317244317e-14	8.89480180774496e-10	1.16827102535266
TIMP1	4.191161423688e-14	1.08433728353656e-09	1.37727622721438
EREG	4.32311654785144e-14	1.11847671326013e-09	1.50787213384823
CXCL11	6.03290255493663e-14	1.5608325490132e-09	1.32078489009267
CGREF1	8.79243826506431e-14	2.27477962793744e-09	1.22494937797361
SCD	1.01162829870862e-13	2.61728473441894e-09	1.23378557721333
STC1	1.23698812251973e-13	3.20033567058305e-09	1.13909840439656
CLDN1	2.38344419953755e-13	6.16644683304355e-09	1.79109883547926
PLAU	2.82072351790492e-13	7.29777588552361e-09	1.19151897777237
TRIB3	4.0028746909508e-13	1.03562374004279e-08	1.35055018492148
TWIST1	4.11846315336885e-13	1.06552878703959e-08	1.23243419356951
EGFL6	6.73679532916105e-13	1.74294368756055e-08	1.24040381961932
COL4A1	1.45773501608016e-12	3.7714520336026e-08	1.12544563879465
MMP12	1.4587902189863e-12	3.77418205456134e-08	1.16003170001873
TESC	1.62552437686572e-12	4.205556667827e-08	1.78631994729093
C2CD4A	2.264252066114e-12	5.85807294545015e-08	1.31301723277444
SERPINE1	2.77759748118412e-12	7.18620020331955e-08	1.3160895613892
EPHX4	3.9286460380359e-12	1.01641930296065e-07	1.49036387396067
LY6E	4.32777952978142e-12	1.11968311994505e-07	1.19972930821182
COL1A2	5.34452297865084e-12	1.38273498503655e-07	1.18364358183997
CXCL6	6.52952561902863e-12	1.68931886815509e-07	1.36821060679285
CXCL2	6.63609383367185e-12	1.71689019664758e-07	1.59120923568855
FABP6	7.25706858574744e-12	1.87754878450458e-07	1.56531264164587
VSNL1	8.32449874112779e-12	2.15371431430458e-07	1.05011560638695
PMAIP1	9.01251965933855e-12	2.33171908626407e-07	1.09502755717493
REG3A	1.00004666163012e-11	2.58732072296945e-07	1.29123161923852
NFE2L3	1.03603285311011e-11	2.68042419756647e-07	1.40582811748051
TPX2	1.03703779628413e-11	2.68302418654631e-07	1.1723363523537
S100A11	1.11565711615107e-11	2.88642809090605e-07	1.25953665578308
CST1	1.36294799490212e-11	3.52621905241075e-07	1.78929611108552
S100A8	1.44074699912387e-11	3.72750063613328e-07	1.35653585763003
SFTA2	1.51574885296524e-11	3.92154543239167e-07	1.12238294914595
SFRP4	1.6999111117804e-11	4.39801002839825e-07	1.26716864067806
S100A2	1.88134398801402e-11	4.86741316578989e-07	1.28274431202031
DUSP4	1.88134398801402e-11	4.86741316578989e-07	1.30469183611423
LRP8	2.0791038629307e-11	5.37905751417431e-07	1.19214839334085
COMP	2.18447986279903e-11	5.65168630103365e-07	1.28987785076375
TGFBI	2.62718854348256e-11	6.79706219969808e-07	1.37558250168736
TRIM29	2.71988407137872e-11	7.03688406947102e-07	1.2846062945069
OLFML2B	3.29559527539395e-11	8.52636409649923e-07	1.18937751356023
UBE2C	3.51684156892210e-11	9.09877250711527e-07	1.1603637999903
CLDN2	3.98235421484352e-11	1.03031468246432e-06	1.04941749966831
DDIT4	4.12262152168547e-11	1.06660464009046e-06	1.08920225681807
TMEM158	4.50786676222367e-11	1.16627528872251e-06	1.13128904610253
STC2	4.92351512630391e-11	1.27381183347735e-06	1.06833646610478
S100P	4.95805006800444e-11	1.28274671359411e-06	1.24854329221361
UBE2S	6.78776805260769e-11	1.75613135057066e-06	1.12908407987629
SLCO4A1	7.80250268540562e-11	2.01866349476814e-06	1.11562006655712
MMP11	1.00058953133735e-10	2.58872523547598e-06	1.18884160973587
PHLDA1	1.06675836612973e-10	2.75991724485083e-06	1.30055570816388
TNFRSF12A	1.23773189869506e-10	3.20225996830386e-06	1.42238437235652
TEAD4	1.23773189869506e-10	3.20225996830386e-06	1.24133811519168
CEMIP	1.29608899169642e-10	3.35324143931697e-06	1.40427473404667
CDC6	1.31073234930249e-10	3.39112673411541e-06	1.04859375093141
THY1	1.53770525741969e-10	3.97835104199623e-06	1.26422516950067
MFAP2	1.70873532004846e-10	4.42084002002938e-06	1.26691506146197
ESM1	1.89830194459413e-10	4.91128679105394e-06	1.14681304306271
TRIP13	1.9678272963948e-10	5.09116278123264e-06	1.15207795958377
AQP9	2.31195424881009e-10	5.98148803252146e-06	1.47341720124566
EDNRA	2.73585859331709e-10	7.07821335262998e-06	1.08304655482322
FCGR3B	2.8794687872508e-10	7.44976164637527e-06	1.22318678678752
TNFAIP6	3.30414642547588e-10	8.54848763199121e-06	1.46880995426423
CA9	3.89479738755736e-10	1.00766198010884e-05	1.15297943867361
BGN	5.51928149629733e-10	1.42794850872205e-05	1.19696532168713
ASCL2	6.08670738834264e-10	1.57475293551201e-05	1.43594149563641
TCN1	7.14253887636519e-10	1.8479176580932e-05	1.09801902612767
GDF15	9.15779782783933e-10	2.36930545401859e-05	1.40000504324083
REG1B	9.4240559453834e-10	2.43819175418959e-05	1.30872885963377
CXCL10	9.55964846612075e-10	2.47327225115476e-05	1.01354518130035
PTGS2	1.20595954009804e-09	3.12005852214164e-05	1.31125881756172
LY6G6D	1.54813883275288e-09	4.00534478809825e-05	1.18188732841161
CELP	1.69842715162968e-09	4.3941707266963e-05	1.10585087790852
MMP10	2.03466244879252e-09	5.264078687516e-05	1.3270274857102
AREG	2.23756271595917e-09	5.78902225872957e-05	1.13457574691806
SQLE	2.27972147610899e-09	5.89809540298919e-05	1.04860382978085
FNDC1	2.61752328157617e-09	6.77205623409387e-05	1.03232421545972
TREM1	2.95777516560946e-09	7.65235590846481e-05	1.47883305498919
SLC7A11	3.29272675518249e-09	8.51894266100814e-05	1.04585878429889
FKBP10	3.65386356159746e-09	9.45327580656495e-05	1.24442543045897
IER3	4.86795639976454e-09	0.000125943767974708	1.01902953926374
IL1B	5.00303312162841e-09	0.00012943847292277	1.336776346783
COL12A1	5.11107667251856e-09	0.0001322337756714	1.12097995237487
PRRX1	5.24134541250204e-09	0.000135604088512253	1.04135135467708
IL6	5.76105182052558e-09	0.000149049932700638	1.24969027434918
HCAR3	7.60606131783611e-09	0.000196784018415056	1.48601497017416
CKMT2	1.15062121213083e-08	0.000297688720002488	1.00640255611747
WNT2	1.19410302404733e-08	0.000308938334381524	1.10071495515526
BUB1	1.31281995480289e-08	0.000339652778706605	1.02903396177688
SLC6A6	1.37040456152021e-08	0.00035455106815651	1.00626791522522
OLR1	1.4402923801122e-08	0.000372632444582628	1.03348742865685
TACSTD2	1.79121940005012e-08	0.000463424283180967	1.16941812611362
PPM1H	3.67033446989933e-08	0.000949588934052356	1.08391002426426
LCN2	3.89897199804439e-08	0.00100874203533405	1.00909514684591
COL8A1	4.56179902469452e-08	0.00118022864366897	1.34748045182567
KRT80	6.09233328170737e-08	0.00157620846664333	1.13883743154445
MMP9	6.77749236591038e-08	0.00175347282490833	1.11035127972916
DUSP27	6.84646913461111e-08	0.00177131849450659	1.37758319224991
PDPN	1.03762576736073e-07	0.00268454538531569	1.00827880240005
TDO2	1.23576109051962e-07	0.00319716109339236	1.08714410886219
PROK2	1.62424720360813e-07	0.00420225236517495	1.28765079696857
C17orf96	1.96177267432098e-07	0.00507549826300323	1.05275528338837
BCL2A1	1.43077725917378e-06	0.0370170692493439	1.12545130742328
FPR1	1.56878259483639e-06	0.0405875432936072	1.01694640891281
OSM	1.78346992682077e-06	0.046141933946707	1.00009095958054
