# Supplementary material for: Differential Expression Analysis Revealing CLCA1 to Be a Prognostic and Diagnostic Biomarker for Colorectal Cancer
Source: Front Oncol. 2020 Oct 28;10:573295. doi: 10.3389/fonc.2020.573295 (PMC7673386; doi:10.3389/fonc.2020.573295)
Supplement: Supplementary file 5 [file Table_3.xlsx]

## Sheet: Supplementary file 2_colondiffm
id			TCGA-A6-5662-11A-01R-1653-07	TCGA-AA-3522-11A-01R-A32Z-07	TCGA-A6-2682-11A-01R-A32Z-07	TCGA-A6-5665-11A-01R-1653-07	TCGA-A6-2675-11A-01R-1723-07	TCGA-AZ-6601-11A-01R-1774-07	TCGA-A6-2671-11A-01R-A32Z-07	TCGA-AZ-6600-11A-01R-1774-07	TCGA-A6-2679-11A-01R-A32Z-07	TCGA-A6-2680-11A-01R-A32Z-07	TCGA-AZ-6603-11A-02R-1839-07	TCGA-AZ-6605-11A-01R-1839-07	TCGA-A6-2678-11A-01R-A32Z-07	TCGA-AA-3655-11A-01R-1723-07	TCGA-A6-5667-11A-01R-1723-07	TCGA-AA-3663-11A-01R-1723-07	TCGA-AZ-6599-11A-01R-1774-07	TCGA-AZ-6598-11A-01R-1774-07	TCGA-AA-3527-11A-01R-A32Z-07	TCGA-AA-3496-11A-01R-1839-07	TCGA-A6-2686-11A-01R-A32Z-07	TCGA-A6-2684-11A-01R-A32Z-07	TCGA-AA-3525-11A-01R-A32Z-07	TCGA-AA-3514-11A-01R-A32Z-07	TCGA-AA-3534-11A-01R-A32Z-07	TCGA-AA-3660-11A-01R-1723-07	TCGA-AA-3662-11A-01R-1723-07	TCGA-AA-3713-11A-01R-1723-07	TCGA-AA-3712-11A-01R-1723-07	TCGA-AA-3531-11A-01R-A32Z-07	TCGA-AA-3511-11A-01R-1839-07	TCGA-AA-3489-11A-01R-1839-07	TCGA-A6-2685-11A-01R-A32Z-07	TCGA-AA-3518-11A-01R-1672-07	TCGA-A6-2683-11A-01R-A32Z-07	TCGA-AA-3517-11A-01R-A32Z-07	TCGA-AA-3520-11A-01R-A32Z-07	TCGA-A6-5659-11A-01R-1653-07	TCGA-AA-3697-11A-01R-1723-07	TCGA-AA-3520-01A-01R-0821-07	TCGA-CM-5349-01A-21R-1723-07	TCGA-A6-2684-01A-01R-1410-07	TCGA-G4-6307-01A-11R-1723-07	TCGA-AA-3972-01A-01R-1022-07	TCGA-AY-A8YK-01A-11R-A41B-07	TCGA-NH-A6GB-01A-11R-A37K-07	TCGA-D5-6898-01A-11R-1928-07
BEST4	ENSG00000142959	protein_coding	3518.55	3314.31	2187	4912.89	1790.7	3732.94	5141.92	3161.67	3201.01	1102.32	643.516	590.923	3154.01	3094.13	7714.72	1539.25	999.602	2543.93	3006.88	988.993	3239.36	2013.51	3654.74	1804.49	2625.8	1250.61	2553.07	1008.85	5540.42	7100.88	2452.72	764.199	4104.97	4306.45	4346.37	3219.78	2645.02	1645.52	1264.24	64.091	21.2237	18.2535	23.103	126.557	50.9744	12.8524	0.840967
CLEC3B	ENSG00000163815	protein_coding	2359.37	808.49	602.573	1463	2814.91	1607.69	1800.3	3483.61	1728.11	1572.62	1783.41	2009.54	1147.79	1420.39	1318.03	2138.94	590.488	2400.1	878.24	1762.97	1731.03	1047.81	687.052	463.515	846.813	1917.51	1759.45	1823.87	953.79	1232.93	998.139	1302.12	906.387	1708.92	856.112	1735.27	1266.01	379.276	916.445	91.985	196.203	165.611	61.2688	51.9267	44.4255	22.7435	89.8821
CUBN	ENSG00000107611	protein_coding	50.0134	44.0711	30.6488	34.5769	55.3245	58.5402	18.0492	46.2033	55.7431	36407.4	38.4036	64.7098	40.7472	21.2392	40.6588	35.2845	68.4846	64.0481	24.1498	57.2097	51.6072	27.2784	28.5591	13.6514	39.5723	27.6839	31.2277	15.522	29.4167	17.1412	38.3446	30.2401	16.3433	33.2397	65.7769	29.4176	20.3758	29.6904	19.9417	25.1392	61.8692	43.6846	7.34826	10.6766	17.1461	25.7158	37.5812
SLC51A	ENSG00000163959	protein_coding	2619.3	4199.17	3201.44	10131.8	391.138	110.797	554.386	665.208	4693.24	5400.19	208.586	210.43	3216.68	209.645	362.951	3207.5	780.006	2041.72	3850.45	1037.7	6079.33	6727.42	818.416	4031.62	2284.93	423.22	117.628	2608.46	1035.94	2438.12	117.379	59.0407	480.219	4592.52	2023.61	4133.16	4824.03	8992.2	224.351	257.575	214.974	57.348	142.58	62.3495	186.153	95.9403	208.828
SLC25A34	ENSG00000162461	protein_coding	460.502	610.403	702.705	1112.26	128.107	555.4	541.939	319.166	785.387	2303.84	135.123	117.778	795.095	619.063	717.8	762.934	373.388	825.392	545.86	517.79	876.485	822.526	870.326	948.463	600.127	581.836	919.159	1061.81	734.71	681.481	467.472	102.612	457.274	539.875	721.915	635.819	607.719	473.232	426.422	84.6447	87.9146	35.951	24.1717	29.4841	52.5029	19.7774	10.4435
MGAM	ENSG00000257335	protein_coding	264.625	77.7003	181.782	386.294	47.0574	13.4631	198.486	30.7747	288.107	53897.3	50.0425	8.04809	124.394	26.0728	66.6959	69.808	29.8611	84.0135	116.139	45.5608	469.774	82.8357	34.1346	95.6299	110.665	51.5687	15.1786	56.2212	97.1822	242.421	68.8943	24.7964	96.6936	157.079	191.881	214.574	81.1884	539.305	23.6063	26.5811	426.296	14.9568	3.78677	32.7937	104.033	51.4382	36.9151
CPO	ENSG00000144410	protein_coding	7.72278	2.31324	2.90011	3.71032	8.1833	5.58491	1.71078	1.5364	1.34651	12269.3	11.4944	31.4263	3.77346	10.1923	4.07737	11.7065	4.71624	4.1824	2.81311	6.38252	12.7405	3.80696	2.29155	2.77055	4.03423	1.88974	4.47215	5.99528	2.03045	2.29391	3.15844	6.11577	2.16878	4.02606	18.6348	1.81445	1.83206	3.00115	2.86341	8.13931	74.2565	7.82972	3.47134	3.55473	15.6744	0	3.68233
TEX11	ENSG00000120498	protein_coding	136.215	249.739	177.605	383.571	49.5305	66.4147	212.509	87.6401	379.631	4.02562	16.5767	29.6264	146.123	117.895	130.782	134.676	55.6007	130.865	439.203	109.087	361.884	365.604	258.803	953.781	125.353	187.252	101.588	217.366	92.1524	533.515	69.5573	166.509	219.233	228.224	189.695	322.494	127.144	318.516	192.781	11.1984	4.64391	6.74392	4.33386	15.3902	12.1989	4.94074	23.3605
PHLPP2	ENSG00000040199	protein_coding	2753.18	4564.33	3937.4	9590.07	3586.47	2312.64	5099.01	1285.04	4840.17	7617.27	642.788	1110.85	3892.7	1658.38	3799.39	2464.71	1945.47	2271.86	4515.74	1977.95	6582.62	4186.82	3649.91	6512.52	3972.57	2762.07	1226.35	1972.75	3450.68	6692.07	2662.56	525.248	4527.43	4734.3	3589.47	4860.95	5514.6	7777.11	1200.75	507.562	427.284	502.135	742.872	534.166	706.191	499.497	807.211
USP2	ENSG00000036672	protein_coding	997.836	959.873	728.452	4749.31	356.4	1590.51	1316.02	600.232	1678.84	4109.72	210.036	265.299	1515.53	556.136	1377.86	1012.97	440.194	881.336	1372.49	677.689	2464.52	1814.06	3274.36	2543.45	951.39	824.499	317.189	1004.55	1604.24	4182.58	424.884	243.49	1746.35	714.452	1094.84	1918.98	1506.31	2382.16	1044.01	130.901	66.2969	23.1641	162.225	55.3867	164.008	34.6133	43.6502
ABCG2	ENSG00000118777	protein_coding	2321.61	2651.76	2324.6	16214.1	1077.68	1350.58	3536.4	583.159	3572.4	16270.2	113.317	421.814	3551.88	1336.76	2821.2	3084.53	295.429	480.136	1199.97	783.579	4622.46	3063.8	2526.41	2309.55	1143.73	2355.07	719.388	2776.46	3605.78	5912.26	1401.25	231.82	3259.78	1678.16	1517.31	2125.4	2799.18	4969.49	435.491	165.725	103.462	49.1889	20.0147	70.8718	55.9129	296.752	68.8352
PRKG2	ENSG00000138669	protein_coding	621.162	580.41	526.231	2532.46	268.743	405.78	518.092	120.933	265.343	2188.88	64.5748	123.176	663.078	243.49	714.352	303.926	94.2372	135.783	619.207	211.799	219.48	390.444	214.879	619.691	176.891	475.786	295.815	236.36	866.794	1795.37	387.776	173.448	365.082	493.98	856.484	723.986	576.858	261.308	172.488	30.7129	52.2419	18.1733	40.6736	14.1134	19.2919	8.89618	41.8126
LYVE1	ENSG00000133800	protein_coding	2576.33	828.351	442.759	987.784	2057.96	1127.29	984.553	922.752	1211.06	1707.79	5393.7	2963.98	2128.57	2037.5	1287.04	2346.93	3035.92	708.493	1777.2	5550.32	1038.8	694.042	262.639	848.117	685.065	852.204	1569.01	1628.99	1333.07	779.121	725.113	4453.24	633.896	1147.98	1280.48	1284.92	913.287	450.872	1529.23	101.717	59.9738	248.09	10.3761	92.9917	36.5034	30.6568	68.9027
UGP2	ENSG00000169764	protein_coding	14402.3	16817.1	12759.8	21101.3	10736.3	10322.5	14053.6	8463.8	13593.8	4653.69	4903.41	5513.08	12611.4	11442.7	11374.2	10606.8	10015.1	7766.6	17846.8	11216.4	15435.2	18360.2	14864.9	23266.1	10333.2	13436.9	8735.87	13110.7	12381	29475.1	9207.3	11760.6	19015	13891	16342.4	14038.8	16640.8	17031.8	20229.8	3769.72	2884.02	1553.48	2402.91	3903.38	2838.34	2209.66	2737.95
OTOP2	ENSG00000183034	protein_coding	3950.91	3810.63	2286.31	8106.48	2027.26	5067.25	5160.07	3765.25	4444.56	434.868	188.226	651.191	3913.81	1770.9	7456.31	2887.46	1173.19	2183.92	2778.54	1450.65	4171.76	1876.54	5865.18	2176.73	2980.6	1395.83	1545.98	703.136	4709.68	11052.8	2439.4	321.326	5175.86	5217.98	5575.16	4090	3865.86	1784.51	821.17	23.382	0	1.93105	0	10.4369	8.54887	3.95134	0
CA7	ENSG00000168748	protein_coding	5208.13	2608.87	2694.13	3780.05	2384.59	7504.69	6224.04	5188.53	3314.94	1288.78	1403.57	917.448	3149.37	5725.29	8325.41	1908.92	1526.51	4436.13	4178.66	1758.77	3186.26	1776.36	5857.18	1882.11	3146.49	2306.34	3937.86	1816.86	7350.16	8576.46	3914.62	2608.12	6378.53	3479.68	4569.61	3436.09	2690.82	1755.04	2998.66	64.224	2.26317	13.3923	15.957	53.6438	118.64	19.7761	4.03095
CDH3	ENSG00000062038	protein_coding	36.7412	13.9963	42.4695	25.2262	34.6772	43.5936	23.0837	24.2809	18.9809	7.01864	401.22	20.6377	13.9891	27.4695	39.3184	26.0317	36.6717	37.9326	31.8302	27.5561	35.7834	18.6679	135.639	17.2679	22.8543	13.351	95.7237	14.649	20.7671	57.5502	149.995	158.406	21.6602	80.1195	18.051	87.1905	40.0671	42.2233	164.92	3451.93	1830.98	5405.78	11296.3	2246.57	1844.72	1550.92	6373.93
CA2	ENSG00000104267	protein_coding	31564.8	66444.3	51447.3	90021.6	23338.6	27372.7	52265.6	44880.7	59277.9	252.663	4893.21	6839.85	41621.8	43512.5	50101.7	50274.6	24213	29195.4	54149.6	30371.9	96539	79344.5	74238.4	67548.6	37670.1	48654.1	31165.7	103001	44989.2	72130.1	29947.4	24408.5	54708.7	39265.6	46451.6	46682	66644	74652.6	33857	6347.84	370.36	1077.54	72.2978	1319.74	1382.12	371.898	230.266
DAO	ENSG00000110887	protein_coding	24.941	102.775	44.2104	217.977	40.4338	67.8653	229.043	52.7038	401.949	0.418729	5.67573	5.34485	154.781	99.2821	141.414	138.079	42.7229	41.5882	298.343	39.2101	204.485	441.023	468.63	426.444	45.1436	78.324	70.2363	186.216	214.954	489.272	105.499	105.006	108.617	127.969	59.3127	236.064	128.27	56.3632	26.6273	4.13383	2.32979	1.79081	1.35626	6.46964	2.84459	0	0.891119
C2orf88	ENSG00000187699	protein_coding	3801.28	4303.92	3479.58	4185.09	1744.36	1869.54	4606.62	1435.32	3785.6	7067.47	806.434	876.07	3745.86	3793.98	2959.09	1905.55	2722.68	3066.69	4215.28	2315.72	4069.81	5101.71	4157.14	6192.51	3234.33	4659.53	3498.18	3768.94	4956.25	8446.47	3060.43	2959.17	3642.67	3284.15	3224.07	3957.95	4699.49	3836.82	3402.68	401.415	198.992	103.012	162.158	145.033	315.37	235.405	137.242
IL6R	ENSG00000160712	protein_coding	2510.4	3499.34	3510.54	4759.48	2317.62	1646.94	2007.01	5094.38	3524.61	3681.21	1860.37	2295.54	3633.86	1554.19	2273.67	2501.79	1665.17	1870.13	2968.76	2353.83	3681.17	3151.47	2910.22	3571.5	2907.45	2001.57	1698.93	1680.9	2198.27	3899.7	1793.14	1774.52	2393.92	3735.85	3263.66	2642.16	3424.61	3238.73	2155.29	290.104	256.651	270.765	319.027	232.851	368.492	756.676	1219.92
TAT	ENSG00000198650	protein_coding	106.56	120.41	125.381	439.007	23.8921	9.86101	47.6356	44.5978	97.8175	80.8171	6.39632	6.24178	95.6251	22.6045	63.2513	112.873	51.3757	60.396	164.606	34.9711	122.643	95.4819	38.1218	84.1475	52.1658	26.7274	22.8087	185.475	48.9161	128.28	49.0139	4.55172	38.2173	130.941	111.465	77.6847	156.036	163.924	26.0291	6.94724	5.50798	0.194462	7.15282	0.219865	5.7254	3.95354	0.320899
APOA1	ENSG00000118137	protein_coding	4.60035	1.81453	5.99349	1.8414	3.22951	4.16457	6.74594	3.9758	7.23171	217543	7.87476	9.84822	3.21754	3.99925	4.79017	3.29608	1.6638	9.18379	2.82533	4.26234	151.155	15.5504	2.29566	3.50248	3.34673	5.71197	23.593	16.392	2.75651	30.1496	7.81527	3.79018	9.26649	4.73111	231.383	1.82337	3.90216	2.99229	2.87305	7.18244	336.489	39.0296	1.76917	0.300922	2.00656	18.789	2.95527
SCARA5	ENSG00000168079	protein_coding	4260.34	3595.58	2583.1	3326.37	4936.46	3900.42	2707.52	4799.43	3419.41	1422.17	3112.87	3287.72	4317.38	2294.11	2401.02	5159.5	5513.29	3942.69	2525.36	3983.37	3161.57	2606.73	2235.75	1778.35	3030.11	2789.78	3369.74	2600.64	3013.76	1858.03	3191.98	1291.92	1552.87	3746.93	4295.03	3755.41	3845.25	1895.4	2807.06	325.578	25.1585	260.102	16.9701	118.927	70.2901	34.6128	37.1881
MEP1B	ENSG00000141434	protein_coding	263.059	962.388	907.994	3332.98	96.6814	29.9214	158.876	420.691	414.591	38015.8	13.6879	158.258	478.951	40.5634	66.6971	515.265	74.0126	396.545	685.009	684.044	2963.99	1828.89	343.059	615.899	901.175	64.9442	42.6991	1384.75	192.348	682.544	50.3031	15.4596	243.833	854.311	2205.31	1050.05	1448.5	2072.07	59.5997	85.8368	216.155	5.22871	2.27244	24.3134	60.5496	79.1429	1.36392
CDKN2B	ENSG00000147883	protein_coding	4238.31	7830.87	5234.85	9922.11	2348.17	3457.93	7628.71	1793.57	5526.21	7038.3	860.982	619.708	5657.54	3664.14	4776.85	3418.79	3018.9	3361.1	6866.43	2238.43	7535.48	9348.89	4360.93	6741.71	4924.04	4549.65	3033.98	3257.07	5342.63	11753.7	3877.35	1237.42	4192.81	7380.51	5613.83	7416.29	7366.84	5776.95	2700.17	632.883	413.877	541.106	131.646	160.598	376.358	159.24	679.938
GCNT2	ENSG00000111846	protein_coding	740.949	897.862	937.163	1131.88	541.715	594.738	489.053	1350.22	661.753	1777	319.876	581.053	947.583	572.756	753.639	784.796	775.254	692.996	872.816	810.023	1130.92	1144.19	1049.46	897.573	858.766	453.799	412.794	1257.52	535.603	939.623	463.449	566.551	742.77	747.241	1296.67	1164.96	677.265	1421.9	646.145	75.239	107.561	32.8634	10.3759	36.4558	27.1639	33.6251	47.4811
GLP2R	ENSG00000065325	protein_coding	632.208	441.291	360.852	338.61	310.131	263.312	396.105	402.909	266.106	538.375	387.626	415.57	457.01	348.486	337.018	267.726	361.214	706.419	497.228	886.189	368.632	335.679	374.996	295.966	462.865	394.579	442.724	332.523	634.609	431.421	379.196	446.766	254.553	266.386	397.159	261.743	442.309	359.465	223.795	33.4413	41.1365	107.531	18.6012	91.5482	26.5386	20.768	32.0968
ETV4	ENSG00000175832	protein_coding	64.9394	48.6992	101.785	136.591	95.1054	140.393	69.6841	123.509	52.834	317.131	206.841	77.3339	53.3157	19.1492	53.359	71.5312	67.963	86.651	75.6184	123.875	124.347	115.843	46.087	55.0345	120.636	61.1298	82.5336	57.105	51.0703	39.424	95.6114	36.4676	105.785	98.0885	183.601	79.6946	183.906	49.3148	161.933	2400.87	7580.37	2409.09	11431.5	11722.9	9937.94	2750.71	2939.54
KRT80	ENSG00000167767	protein_coding	14.9024	11.6642	31.9925	7.46106	20.7655	7.05351	14.4868	12.1695	5.02781	56.8999	13.8249	8.96808	7.24325	2.60128	12.6512	4.13476	7.8464	4.81693	10.0639	7.43228	11.7342	6.96255	5.48517	0	6.14984	9.54347	5.24802	19.1037	7.10822	15.5263	12.6003	3.78306	3.33907	13.9247	15.9802	11.1843	26.2235	7.16287	29.1295	1091.73	825.395	2845.1	1446.55	2022.17	1754.35	3338.25	2634.06
SULT1A2	ENSG00000197165	protein_coding	509.852	879.595	710.703	1508.91	300.166	348.462	836.959	289.101	857.455	2969.18	80.5761	92.5923	643.596	538.955	863.505	484.142	192.384	387.865	748.786	300.741	797.482	1217.05	930.837	914.319	601.505	584.7	320.268	878.168	878.942	1836.49	406.335	231.823	603.883	626.866	510.221	540.586	798.543	988.218	284.176	163.654	61.636	29.5846	189.605	51.7295	49.5397	9.88499	27.6175
FAM107A	ENSG00000168309	protein_coding	1826.02	383.462	659.403	734.292	1272.19	823.832	903.539	1357.5	1365.65	1133.95	965.858	1364.6	2021.37	641.086	631.843	1148.61	1456.33	2101.52	554.923	1109.67	433.287	258.13	526.224	710.295	566.596	347.745	1797.85	868.604	820.45	687.575	1031.46	1056.21	358.503	921.912	556.15	963.243	460.643	703.46	881.144	80.9115	95.5857	71.8468	43.9249	27.9462	67.4573	16.8087	77.4814
ASPA	ENSG00000108381	protein_coding	231.832	184.849	162.75	188.94	250.62	147.348	108.604	254.263	337.613	1431.25	314.988	253.662	187.699	162.093	164.576	245.038	188.212	371.98	188.477	220.248	302.804	205.778	178.299	138.482	169.991	157.627	193.398	303.999	211.207	170.723	130.035	283.336	86.0659	182.916	166.056	175.837	158.096	212.053	120.654	22.2082	32.5682	14.752	1.76717	2.07963	2.72431	6.91888	10.5479
MS4A10	ENSG00000172689	protein_coding	118.939	87.3659	112.072	225.41	2.3995	2.01328	177.768	6.40586	15.3033	12357.1	0.601646	2.65079	93.6574	2.61332	4.78149	4.97534	9.61741	29.7356	155.81	31.7981	121.691	92.2205	17.4089	93.4472	69.5318	51.5665	6.00091	5.13063	18.5971	749.874	27.0463	0.676092	39.3634	297.715	111.151	414.338	61.5821	7.22002	5.30089	0.0886341	125.204	0.132753	0	0.148683	4.42822	0.98582	0.359982
AQP8	ENSG00000103375	protein_coding	17395.9	108496	57088.9	201563	6478.91	11327.4	46678.1	4344.34	45719.4	85.508	31.8769	2693.09	48148.5	13673.3	24538.1	69270.3	2305.48	6942.45	30230	17384.2	103369	163819	31240.1	19447.7	26882.2	25111.9	5699.46	45115.6	39352.4	79503	26210.1	1817.29	27382.8	87380.9	44690.2	81017.5	62856.1	71975.3	754.68	1022.57	2.27003	75.3306	278.943	31.4108	487.145	0.984059	635.749
SLC51B	ENSG00000186198	protein_coding	2086.62	2692.05	1955.02	4720.19	941.196	980.494	2497.53	1086.02	2813.47	5707.96	620.97	464.991	2888.23	2198.19	1759.91	1818.84	1211.85	1375.39	4104.64	1741.82	4236.08	4427.97	2402.99	4306.63	2152.47	2685.65	987.784	6419.16	1769.97	6456.49	1082.43	1830.57	2580.11	2934.21	2838.13	3151.77	3108.57	4876.8	2342.05	249.407	107.355	28.0659	103.83	64.1091	316.311	107.809	131.995
GFRA2	ENSG00000168546	protein_coding	228.671	400.181	352.346	184.256	293.631	150.196	279.159	163.207	601.074	243.727	339.69	345.428	385.41	193.845	185.682	449.751	128.626	206.382	352.37	310.24	262.631	299.727	217.319	138.467	423.245	181.512	227.808	174.888	513.564	126.709	179.871	157.911	226.245	301.979	248.623	326.416	394.003	220.509	295.351	23.6928	7.79622	32.3594	3.28253	14.0144	22.2606	11.865	18.6414
MTHFD1L	ENSG00000120254	protein_coding	212.977	240.377	296.697	241.321	409.463	394.437	274.707	262.344	345.612	152.488	520.891	297.724	154.596	166.198	207.491	337.667	363.745	334.356	311.563	358.948	296.19	221.398	394.955	486.265	333.18	205.396	233.141	394.923	249.392	221.468	451.067	501.343	416.112	203.757	306.392	329.413	348.995	219.143	866.578	1720.42	1071.07	1724.41	1620.55	1600.46	1955.47	2081.08	2138.47
SPIB	ENSG00000269404	protein_coding	2977.35	1840	1871.79	2389.08	708.768	3562.71	2913.97	2559.74	1688.32	518.149	924.284	573.834	2159.76	2655.24	4913.81	1428.96	1692.23	2335.04	1902.19	903.224	1833.99	1246.57	2829.87	1123.13	2169.96	1587.88	2373.44	861.629	2657.68	3438.05	3260.59	691.819	2279.37	2568.96	2634.91	2609.05	1693.35	1562.63	870.018	97.5629	97.1757	37.7836	49.0227	7.28391	32.9038	12.8522	27.0292
DHRS7C	ENSG00000184544	protein_coding	3.01774	24.0677	26.0423	4.64381	12.3561	41.1321	16.9392	16.2216	16.1411	2.20156	1.31381	4.4454	7.77223	16.5269	20.4253	66.952	3.47332	9.20369	18.2801	16.9476	22.4458	22.7319	20.7167	2.0315	15.2821	36.3452	11.3914	17.3088	24.5878	16.6685	19.937	9.25002	17.7008	20.8989	22.4591	21.5412	32.2887	7.20415	6.52345	1.29759	0	0.0382165	0	2.78568	0.731808	0	0
ABCB11	ENSG00000073734	protein_coding	82.1348	690.646	236.933	1192.08	103.315	37.0582	99.1775	566.533	162.447	1.62033	18.0303	22.4309	439.807	21.2208	61.7649	226.521	43.9423	139.613	182.922	72.0327	250.362	751.881	84.2981	82.5803	85.5876	48.7005	30.4503	90.8675	137.616	116.211	43.6433	7.6673	64.7833	364.108	124.186	782.596	360.656	80.228	38.2216	6.95724	0	3.45682	7.13739	0.222327	9.43968	0.984223	6.40942
ZNF575	ENSG00000176472	protein_coding	310.887	646.263	612.705	1190.89	208.355	197.417	508.688	1667.43	681.024	128.918	142.403	206.839	407.965	302.88	647.5	496.819	218.791	298.676	538.361	199.093	549.534	823.41	430.728	646.586	358.206	435.659	183.39	342.039	438.329	807.373	211.707	106.505	556.717	655.528	400.057	599.625	451.527	519.437	366.042	79.5868	82.8834	86.5427	141.138	79.4629	93.3318	53.4068	65.0696
GUCA2A	ENSG00000197273	protein_coding	18256.8	19106	20236.1	30199.3	12450.9	14746.1	28492.2	7255	18893.5	57265.1	892.268	1852.94	16591.2	18495.8	16498.8	10941.9	11738.7	9895.74	10319.8	15561.9	17720.4	22662.8	24888.7	22586.8	13054.5	25505.6	14843	24120.6	22687.9	70379.3	13948.8	12172.3	26007.3	16529.5	15926.2	16723.9	32061	11994.9	20080.1	1764.12	381.469	140.518	349.414	339.637	1263.27	103.85	28.0983
PKIB	ENSG00000135549	protein_coding	4850.88	6134.37	4990.54	7719.16	2916.44	2697.01	5410.81	4142.95	5584.32	2512.04	692.245	740.243	4009.86	3665.54	2996.35	3775	2828.14	2916.91	6108.95	3601.15	6703.81	8572.55	6618.34	6507.34	3964.85	5399.01	2317.5	7719.82	3906.34	7710.85	2276.62	2935.01	5537.97	5549.07	4924.31	5293.65	7850.48	7378.62	4878.29	407.037	66.234	70.4409	858.784	88.2584	757.534	193.861	374.97
NAALADL1	ENSG00000168060	protein_coding	1676.21	643.339	1490.5	941.01	658.316	650.514	2207.15	132.308	481.511	28568.5	269.676	520.764	1212.64	924.727	1329.96	643.266	723.596	492.621	552.819	673.456	859.715	2081.7	972.913	814.006	1106.83	937.236	610.819	532.532	1814.76	3141.62	1043.29	360.241	743.234	1250.27	583.792	1223.51	840.063	1179.39	338.462	131.14	182.484	187.382	172.51	98.464	191.12	142.43	89.6656
TNXB	ENSG00000168477	protein_coding	4651.18	1930.05	1276.28	4843.64	13393.6	8935.69	5671.27	8240.69	3575.28	2294.81	4834.51	12538.6	5323.03	538.172	3789.54	4790.61	5754.28	8540.77	2714.96	4225.85	4331.92	760.544	916.347	1197.83	2750.53	961.115	1376.22	384.439	2353.25	2333.42	2004.32	691.032	1521.53	4670.29	2146.12	2879.45	3166.69	963.291	2009.37	106.146	159.495	356.684	42.8456	69.3036	68.0914	148.362	426.079
SLC30A10	ENSG00000196660	protein_coding	654.006	890.282	781.673	4244.37	334.082	308.366	616.14	95.7495	1091.37	462.103	22.4055	99.7883	830.916	172.372	805.062	719.119	85.0388	188.185	624.153	201.214	1842.9	1016.63	490.408	1979.92	758.391	222.585	282.793	601.857	537.785	1231.99	553.16	143.864	511.051	693.678	1157.61	582.033	849.591	1797.81	83.3812	41.094	8.62133	1.93664	5.35363	15.4683	43.6923	11.8676	0.310795
ESM1	ENSG00000164283	protein_coding	8.73191	0	1.69478	4.67202	8.35279	14.766	5.68375	0.730684	2.10793	10.5991	3.57727	6.31192	0.944759	3.37612	0.572947	1.62046	1.05557	6.95955	7.82197	2.1388	9.08225	3.07051	3.94611	5.0731	7.78457	2.85305	1.43093	1.67864	5.03947	7.56255	2.54508	2.25593	2.83034	7.0398	2.20672	4.01239	3.4978	5.59911	10.7163	113.116	413.245	190.863	108.34	189.694	255.729	444.117	288.32
SGK1	ENSG00000118515	protein_coding	16862.8	2773.36	17452.2	45684.6	2416.81	3752.08	15150.5	8104.79	13806.5	21272.6	1000.63	1751.3	18946.2	2442.42	9731.12	4302.95	3980.04	9872.22	8204.74	3304.69	3269.76	2128.5	3381.49	4187.37	1312.4	2150.6	938.073	7918.05	26762.8	5228.39	8112.82	763.421	4716.32	1844.4	2537.37	13492.2	6144.24	21547.6	6669.28	1394.13	1264.67	732.031	305.683	1059.56	2867.46	2084.06	908.083
CA1	ENSG00000133742	protein_coding	55705	29553.3	21577.3	92654.9	13029.9	60810.1	44193.8	36320.1	32899.1	42.06	1024.64	2885.59	29174.2	91662.3	63106	34270.1	18185.3	22471.7	23254.9	9928.83	18268	46519.1	47269.2	13279.2	29017.4	59945.2	95796.9	22915.9	64696.6	78145	60654.4	11456.2	42390	25047.5	40786.6	21010.2	25979.1	22998.5	4450.31	798.284	18.8443	3.56281	18.5062	153.652	85.331	27.6889	1.38567
BMP3	ENSG00000152785	protein_coding	3064.27	3285.41	2911.49	4723.96	2081.89	950.439	4584.29	648.963	1292.65	2410.22	1422.53	3529.74	3466.07	1289.85	2053.42	1275.68	1152.98	1223.18	2078.07	2525.34	2708.73	3651.64	460.901	2870.56	1928.72	1736.92	1264.61	523.869	1682.74	4108.46	833.36	886.409	2525.21	3382.43	2700.29	3197.93	2783.83	2914.38	503.84	109.854	92.5131	31.2361	6.82698	44.9856	83.4141	1.9727	37.8084
PLP1	ENSG00000123560	protein_coding	1717.12	591.435	223.119	341.396	1964.64	444.377	724.904	868.375	1249.43	1190.09	1416.92	4393.63	895.729	1424	301.736	1379.38	570.293	1445.59	632.73	2583.48	938.79	204.912	214.07	247.278	320.488	406.982	126.794	1091.2	544.245	594.081	422.915	3647.17	437.711	637.95	314.473	406.962	401.343	462.063	545.402	29.2479	14.9313	119.779	1.2656	7.25916	4.15645	1.97253	41.9774
AJUBA	ENSG00000129474	protein_coding	159.873	98.7885	81.9526	47.6756	121.598	164.038	90.4706	106.403	80.8163	55.3439	212.617	224.08	88.6872	102.113	91.4256	136.444	160.857	101.641	124.581	140.814	89.4364	77.4104	78.7679	68.1079	94.7487	117.516	131.548	50.1668	79.9528	71.6727	78.2736	88.6817	88.5551	100.156	127.922	113.042	83.3882	63.3328	130.64	584.286	822.291	1302	950.852	596.282	481.203	589.505	885.714
ADAMDEC1	ENSG00000134028	protein_coding	6528.61	14262.7	12864.8	7697.59	5315.97	3814.34	9925.54	9389.93	10299.4	11327.6	644.977	438.91	16915.9	17484.2	14142.2	12417.3	5580.98	2183.21	7568.21	5596.02	8702.59	11325.5	11946.7	8123.87	10804.5	14480.2	10399	19433.7	19995.9	4340.11	12400.8	5363.4	8898.69	9781.6	17216	10270.6	9521.97	9380.78	3539.22	1235.06	1123.34	1474.54	106.779	307.006	341.815	384.758	390.777
PYGM	ENSG00000068976	protein_coding	1112.53	63.9248	45.4387	142.149	1562.03	543.297	421.222	98.1864	68.9712	345.055	832.938	6398.83	194.415	546.642	207.451	1025.81	137.795	608.294	306.352	1451.56	172.94	57.0043	38.1057	88.3661	78.5936	111.757	169.623	196.52	84.1964	148.346	76.8502	476.318	152.836	278.893	53.3938	91.2878	66.7378	177.102	250.637	18.2884	107.864	182.952	14.4767	8.99668	19.283	16.81	57.479
AHCYL2	ENSG00000158467	protein_coding	12324.9	26821.7	18883.8	40103.6	12010.9	12574.3	20578.7	14312.7	14736.5	3616.93	3957.89	3526.04	22633.6	12968.6	21976	13566.7	10653	9721.7	22464.6	13328.8	28819.8	25006.7	20038.8	23886.4	18742.7	15764.2	14810.9	14946.7	20546.5	35342.3	14044.5	5964.25	26436.4	22009.7	19888.2	20581.2	23330.6	25153.2	11692.8	2676.78	841.957	609.902	4524.26	1681.55	4022.41	4377.8	5687.29
SST	ENSG00000157005	protein_coding	314.79	195.415	514.482	333.921	167.814	417.227	112.97	183.489	131.478	1299.14	124.942	34.1267	603.249	1728.89	1073.42	232.334	285.046	108.331	133.416	203.329	214.172	428.012	168.689	192.865	119.721	282.78	3988.45	316.909	754.956	195.394	2019.32	1912.91	963.519	728.564	404.143	546.296	234.314	84.4655	91.9221	58.3205	21.4875	17.6616	0.271503	10.4135	18.0944	1.97278	6.79838
CCDC69	ENSG00000198624	protein_coding	7240.05	1174.3	1528	1511.61	11778.8	5339.2	4697.76	1271.22	2139.77	3216.95	7661.73	27175.9	2488.55	6232.57	1942.84	5946.81	1768.18	3905.79	2905.58	9578.24	1387.4	1389.75	2972.27	1663.68	2024.84	1603.15	2858.89	2955.7	1355.34	1577.59	2837.23	12774.5	1531.57	2812.34	1478.97	2162.16	1492.15	1865.95	3340.4	436.48	761.538	801.7	101.703	893.749	325.315	1125.61	765.502
CLDN23	ENSG00000253958	protein_coding	3254.49	4683.01	5801.95	10127	4632.82	2131.52	7357.15	2683.93	5395.36	3048.57	746.794	501.872	4166.42	1989.68	10730.1	3014.59	1579.25	1369.11	3392.11	1580.89	5554.09	12017.7	4583.91	5074.21	3305.41	3297.1	2764.07	3136.7	3591.26	10603.7	2877.08	1797.84	6010.24	3471.99	4299.62	3921.56	5322.21	3923.91	2595.84	947.817	292.18	526.53	689.595	1599.1	742.867	204.74	378.525
PTGS1	ENSG00000095303	protein_coding	8129.19	1871.45	1749.51	1437.71	12117.2	3493.78	2997.39	1997.49	1466.17	1702.18	9294.75	31056.6	2342.87	3325.99	2042.08	5411.26	2588.34	3137.82	2944.25	8903.75	2146.05	1019.58	1242.81	1489.54	1675.6	816.848	2039.18	1262.59	1421.68	1274.9	1614.44	4220.92	1543.99	2808.19	1940.44	1535.46	2005.13	1851.9	2208.94	829.301	492.9	664.822	116.929	812.716	221.128	374.869	654.782
ABCA8	ENSG00000141338	protein_coding	1510.19	1699.53	1546.74	728.669	1896.7	1237.58	1121.07	1445.17	1332.45	962.405	986.16	1429.33	2128.7	1303.06	1240.63	1791.98	1458.62	691.044	1374.56	2101.78	1275.67	829.456	1141.76	562.937	1509.86	955.395	1995.03	721.342	1898.5	768.622	1500.38	1215.73	1113.89	1436.14	1386.65	1169.35	1514.09	897.215	882.893	69.6732	25.1762	107.126	1.27505	29.6023	30.7696	14.8306	64.1873
SCGN	ENSG00000079689	protein_coding	473.057	476.349	290.414	762.386	726.261	300.511	466.483	449.995	708.188	595.603	443.591	700.735	569.647	650.869	416.517	591.133	423.121	1786.87	654.785	636.364	369.139	327.813	300.887	413.515	360.969	470.051	1369.02	413.92	361.12	661.718	738.625	872.607	353.834	547.565	427.138	914.918	398.851	262.719	270.766	27.7681	26.1142	11.6344	0.764953	3.81622	11.3894	0.983722	14.3146
RXRG	ENSG00000143171	protein_coding	94.0533	54.9197	22.6242	37.3901	83.5634	54.3325	57.775	67.4094	97.8889	71.1947	100.468	181.865	73.4125	65.5354	37.1734	101.108	42.7956	116.257	47.6304	100.569	63.5553	28.8494	48.5081	44.166	50.8011	64.9627	48.8658	54.5278	67.7524	71.7914	55.7151	188.741	58.4268	65.3727	40.5037	50.5063	45.2002	24.0752	38.8988	4.22587	1.49511	7.88518	1.83806	1.96893	8.79329	0.984578	2.52534
TMEM72	ENSG00000187783	protein_coding	775.422	1129.34	853.225	1028.04	155.403	1073.75	1419.41	698.579	617.622	25.7433	146.76	89.8943	1124.09	881.366	1734.27	369.595	619.4	644.32	905.878	360.037	458.045	1220.9	705.418	711.766	864.346	1350.97	774.541	201.708	1618.16	1681.5	1258.74	501.159	1173.18	1329.83	758.383	924.909	946.497	352.577	1016.1	25.2465	16.4833	44.0401	11.4005	5.55993	33.6944	1.97261	9.36847
DPP6	ENSG00000130226	protein_coding	1315.69	45.5813	23.8515	84.1513	1855.19	351.417	416.895	51.8826	41.0295	293.177	1364.45	3421.8	181.914	442.436	139.886	795.081	51.915	310.583	200.583	1041.8	66.9058	21.0119	15.021	78.934	43.7423	14.3077	234.654	65.7407	61.1245	104.395	32.3563	796.459	99.6427	262.219	29.8264	42.1813	40.9653	170.065	79.1082	5.74058	20.6408	55.0215	4.8453	0.267023	1.29281	0	14.4701
TRPM6	ENSG00000119121	protein_coding	3726.05	6958.02	4192.8	15223.3	2316.75	3056.37	6962.87	1391.45	3943.68	6446.35	343.14	353.453	4123.73	1567.27	6863.58	1731.23	1967.54	1197.55	5006.29	1147.82	2796.89	5305.16	3870.46	5825.27	3759.23	3971.63	2433.74	254.538	6171.17	12985.8	5626.28	771.979	4466.51	6101.61	3758.59	5473.81	7816.04	2077.93	1682.86	128.438	72.5576	6.83879	178.449	198.287	523.268	272.005	209.034
CSRP1	ENSG00000159176	protein_coding	68313.7	8249.25	8669.25	12911.6	79007.2	53993.5	26774.1	11939	9144.75	34055.2	46103	357135	15889.9	48686.4	15437.5	45703.9	9550.11	33028.3	17103.3	115579	11963.6	9815.8	6745.56	11505.9	7742.14	10203.7	17651.5	28962.5	9010.23	12132.5	8694.49	90538.5	12522.9	17776.3	7663.23	8330.51	9352.15	14288.9	19970.8	10246.8	14279.9	15871.9	4913.01	7426.26	5836.19	3691.35	9678.21
SLC4A4	ENSG00000080493	protein_coding	7539.85	16822.9	9638.04	17234.3	5890.84	11061.2	14140.5	11147.9	9757.43	2015.34	2483.62	1576.79	11353.8	7368.42	12179.4	6686.89	7154.95	6798.44	13559.9	4838.95	15141.5	10020.2	12125.1	17628.2	8057.31	9941.97	7926.91	6148.73	11133.8	20315.3	9406.63	3275.11	13269	11017.4	12699.8	10278.3	12967.3	11277.4	4511.97	783.142	100.994	13.3653	9.38972	193.263	334.718	69.2313	37.7136
LRRN2	ENSG00000170382	protein_coding	1868.18	2385.59	1895.37	2701.56	780.747	2038.68	2420.45	457.25	863.94	141.589	507.519	940.856	1181.37	606.525	1854.37	1685.01	1092.93	603.06	2039.14	518.866	1618.51	1795.27	592.294	1307.5	961.148	1832.48	387.537	522.142	2062.16	3638.93	1849.78	193.678	800.584	4294.41	380.466	3295.05	1910.07	1587.79	530.099	62.8946	61.5287	161.121	38.3027	31.4021	21.3915	9.88503	384.721
GSTA2	ENSG00000244067	protein_coding	0.681395	5.34614	18.2897	16.8009	2.39555	0.582492	4.20926	3.15447	1.34295	4660	4.94842	0	3.7621	8.80276	4.77132	6.65214	3.48261	5.41587	1.79143	8.50277	18.0232	6.14497	0	1.31883	5.41672	9.52958	5.99206	20.708	5.62049	12.1659	1.1669	1.44939	3.92577	15.8306	15.089	2.31404	8.49835	11.4548	2.85459	6.74589	117.61	1.80433	6.92719	0.17556	1.33795	0	3.75225
SMPDL3A	ENSG00000172594	protein_coding	3688.47	5420.51	3904.07	5703.31	2209.23	2205.26	6208.3	1783.83	2889.14	8231.65	946.08	529.756	4435.11	3490.95	2828.18	2044.5	2114.15	2337.99	4624.02	2118.77	4747.18	4896.65	4265.42	4093.89	3699.99	5640.74	3591.46	3683.19	4586.33	8187.05	3109.57	1769.05	5097.76	4320.26	3458.63	4550.39	4646.88	3964.58	2825.94	690.109	301.655	300.183	684.467	436.072	630.723	1060.33	502.662
ENPP6	ENSG00000164303	protein_coding	97.9062	158.779	102.423	85.1146	71.0889	39.9465	95.561	135.73	90.4247	74.7375	52.2554	77.3373	75.5951	63.3972	84.4035	129.727	45.2142	90.4218	68.4878	69.8998	113.136	103.308	88.3592	68.8559	150.026	69.7326	92.5039	123.873	186.276	39.4283	125.614	37.249	61.3209	78.5656	163.514	101.295	112.959	78.697	44.9803	15.1209	10.2883	8.2096	2.2978	0.245602	10.078	6.9216	1.90922
PDK4	ENSG00000004799	protein_coding	13389.8	1913.2	3739.25	7375.84	4938.85	2527.35	4643.6	3175.4	3068.54	8812.59	5112.26	6911.89	7469.15	3919.52	4028.75	8016.66	1352.9	20446.8	4117.52	16558.1	2612.5	2670.85	3129.11	3129.45	3057.21	2346.46	5240.79	4163.82	5556.05	2746.25	2546.94	3135.04	1995.48	3803.87	5094.01	3974.7	2752.62	10448.7	2523.8	344.513	1526.47	151.927	63.1453	477.347	724.174	174.077	391.901
TMEM100	ENSG00000166292	protein_coding	527.213	339.296	205.282	303.997	543.489	446.682	382.283	378.54	310.26	344.516	522.286	752.084	474.135	317.423	158.19	666.188	446.573	321.198	328.811	672.327	245.454	197.114	237.998	136.996	260.603	274.189	380.771	748.364	359.026	288.96	231.003	465.473	93.7316	358.998	430.219	295.556	323.129	356.637	496.822	23.7628	57.0879	30.9268	2.77533	36.0086	201.028	2.96148	22.3722
FHL1	ENSG00000022267	protein_coding	21082.5	2328.49	2014.15	3585.45	25094.3	9338.36	7555.6	3917.88	3276.62	8259.6	11365.1	37366.3	6189.56	8121.51	3180.69	14371.9	2894.34	8700.67	4382.81	18903.5	3146.68	1780.25	1576.42	2888.51	2207.44	1840.09	6501.65	10250.3	2686.31	2897.26	2118.52	21627.2	3141.96	5167.65	2154.31	2542.2	2375.22	3879.1	4327.71	924.272	2181.4	2887.8	241.253	432.679	369.125	282.879	1912.33
CYP3A4	ENSG00000160868	protein_coding	133.036	36.9472	154.637	420.905	148.787	72.8577	268.911	11.2827	21.9293	48168.8	2.78296	5.34996	1012.89	213.091	522.009	8.34575	10.8553	40.9786	7.39235	27.5596	257.733	76.5749	5.47798	6.40113	121.816	199.655	110.741	23.316	338.713	235.612	233.594	7.67828	136.872	164.731	59.8915	11.0197	77.5788	192.564	3.48021	4.39515	212.182	5.22863	9.37709	19.2201	3.43812	13.8424	5.08977
RBFOX3	ENSG00000167281	protein_coding	1548.83	5.36961	5.3686	63.5724	2138.55	790.267	701.097	12.9034	9.42919	80.0334	2388.51	10534.3	190.981	839.325	98.3506	851.37	40.2717	391.618	518.899	1805.23	43.9467	5.37372	3.88451	73.1302	9.60942	6.66627	249.148	137.621	20.7644	100.674	12.451	1444.83	57.6849	342.896	5.69538	23.7872	15.7342	108.332	65.0757	2.99589	27.6423	42.0818	5.81959	12.375	75.214	0.983732	14.2527
CD177	ENSG00000204936	protein_coding	13915	32226.3	16355.4	59486.6	13415.4	30886.8	27276.6	16055.2	83962.4	6.45728	1595.58	1180.11	20744	35062	26729.6	19632.2	11144.3	5177	19051.9	4945.9	136.446	41573.3	25974.7	31951.6	25720.4	67705.1	5489.95	9761.77	60949.1	35789.7	26488.5	6213.32	18540.9	28245.5	4123.21	14486.7	25203.9	17325.4	6784.51	234.392	3.05973	83.4817	70.7522	248.368	1755.88	71.2095	48.9445
PLAC9	ENSG00000189129	protein_coding	348.551	228.123	145.412	314.294	484.761	344.998	413.165	679.296	307.338	340.928	209.363	501.967	277.058	324.356	224.385	533.952	321.978	571.028	226.047	586.564	317.992	236.27	180.656	174.75	218.072	441.407	236.196	447.764	289.788	326.162	275.553	540.272	223.242	297.75	169.536	451.309	364.462	126.56	375.309	77.9797	33.093	105.497	33.8017	44.9731	33.6533	51.4318	31.8996
MAMDC2	ENSG00000165072	protein_coding	1794.69	633.239	438.474	355.428	2297.22	876.101	801.015	594.572	750.001	1191.31	1859.99	3852.96	1986.08	996.636	457.285	1469.5	468.447	985.028	709.016	2197.03	580.573	361.441	304.846	319.121	612.615	273.222	1580.64	710.105	619.246	332.81	484.032	1002.49	357.322	880.156	526.089	452.506	580.285	504.167	683.972	29.3834	128.447	71.2763	5.30582	15.8523	9.90368	3.95051	64.971
HPGDS	ENSG00000163106	protein_coding	236.55	224.184	382.755	200.171	101.656	68.5615	80.2912	325.822	213.226	157.986	183.224	111.495	173.47	170.396	113.872	453.192	389.754	153.967	176.279	217.069	416.731	200.308	168.746	269.962	162.328	128.007	187.288	319.61	215.554	116.202	114.754	164.165	155.887	327.84	331.359	219.934	356.984	308.735	190.323	42.9607	34.0312	99.0629	6.84374	8.9595	14.2641	11.8646	41.4668
ENTPD5	ENSG00000187097	protein_coding	8169.61	13042.1	14525.1	20228.6	5644.34	9421.28	12143.3	12701.1	10333.9	12208.6	2729.45	1854.74	13528.4	7228.29	12983.7	10498.2	8915.38	7490.89	11987.9	6450.51	19332.1	13408	10782.6	12466.7	12410.6	10778	9040.22	8355.38	12820.2	16556	11609.7	2254.71	14089.3	14635.6	16059	11148.4	16176.4	16947.5	4634.02	1769.23	1781.27	795.658	3149.68	1116.56	1940.37	2868.42	2187.66
TMEM37	ENSG00000171227	protein_coding	2458.64	4548.45	4171.81	9762.17	2155.45	1678.4	4703.39	790.308	4732.76	7084.24	1023.9	372.343	5192.6	3178.94	2050.51	4831.85	2247.25	4366.19	6975.32	1784.18	4783.05	11637.3	4596.64	6558.17	3756.43	4736.91	1741.72	4900.84	5427.03	7823.57	2080.69	3078.24	4706.44	5717.49	4550.68	5198.02	7470.57	5536.85	2557.38	581.365	405.176	169.843	416.44	375.772	1249.63	976.257	177.862
CMTM5	ENSG00000166091	protein_coding	66.7399	10.4383	5.95596	7.44787	59.6481	20.6472	23.1376	16.9747	41.1955	41.6669	95.7131	158.675	18.5969	58.1319	11.1033	65.7949	20.0866	59.4673	20.1372	122.683	24.0132	10.8411	6.25681	6.37801	16.5909	18.1335	8.28184	35.4965	14.2832	19.0288	20.457	138.415	18.1425	29.8568	15.1251	19.2362	12.6394	11.4401	24.8992	0.066244	0.742231	3.03454	0.917553	0.108917	0.64923	0	0.399312
TPH1	ENSG00000129167	protein_coding	320.308	366.304	292.318	253.476	132.249	223.208	211.11	180.25	109.42	231.565	320.676	29.6284	645.575	746.324	625.737	313.211	166.644	88.3691	188.872	103.8	165.293	378.739	166.309	242.245	278.028	655.432	3270.74	327.325	743.556	234.438	1003.37	658.582	565.076	251.069	321.662	440.963	246.742	157.443	125.497	43.0396	18.1003	6.84928	12.4607	22.542	41.7841	11.8643	5.62821
SLC26A2	ENSG00000155850	protein_coding	63085.8	119562	68343.3	151299	20238.4	38512.7	83338.3	45242.9	50791.1	7791.68	1798.51	8423	90899.7	27092.7	82361.9	46666.3	60462	54564.4	97910.2	30392.1	112444	110991	42797.4	81802.4	65175.7	62065.2	36177.1	14787.3	61015.7	135409	53285.1	4080.68	57454.8	130281	94703.3	124391	110505	95371.1	11638.4	2936.16	786.657	132.341	7893.6	624.004	4242.14	453.005	4563.09
GUCA2B	ENSG00000044012	protein_coding	4835.25	3344.24	2294.3	7654.63	2072.74	4941.91	3489.12	1216.8	4760.73	12525.1	56.596	374.141	1827.21	2397.61	2068.11	2164.92	2109.24	2631.21	1830.85	4393.15	2567.18	4026.37	6862.05	4434.21	2569.27	4192.33	2995.77	9836.51	4101.78	16776.9	2732.29	3784.23	4173.38	2017.7	3809.88	3000.68	7630.48	961.889	2307.18	208.106	8.57098	45.7946	7.84018	38.1493	63.2156	8.89586	0
TMCC3	ENSG00000057704	protein_coding	3798.91	4487.84	2691.03	9315.97	3368.91	1493.01	5515.9	1363.02	6536.72	2823.47	926.442	1017.29	5461.86	1871.66	3809.22	2867.23	2064.46	3132.8	4416.56	2301.95	5125.31	6767.89	2684.82	8465.97	4560.91	3443.28	2189.81	3614.77	6187.05	5047.85	2355.68	1832.09	3513.8	6881.69	4500.03	4843.52	7182.44	6870.36	1840.93	1007.88	1210.28	349.078	62.1351	635.806	838.372	829.862	434.13
TMIGD1	ENSG00000182271	protein_coding	4607.28	3338.61	5446.55	7056.88	3534.34	1301.16	6899.97	1094.13	3792.93	14405.6	367.14	571.134	4334.89	5112.29	3750.8	1223.45	1809.28	2513.91	3953.89	2431.13	4770.69	5194.8	3715.18	6540.04	3685.33	4907.93	2483.44	5526.13	3777.29	10871.1	3295.53	2291.32	4137.9	4793.41	4554.22	4221.36	5162.39	6819.86	1930.63	246.759	67.9566	1.94168	2.27952	22.7493	105.096	12.8524	0
PLCD1	ENSG00000187091	protein_coding	1933.86	2979.47	2240.68	6075.65	1230.7	3392.19	3865.3	1680.68	2907.58	890.492	850.806	1350.12	3004.89	3381.97	2680.45	3615.91	1770.68	1523.87	3410.57	1509.94	3505.62	3873.05	3661.91	4411.1	3071.96	3867.5	2236.5	2312.26	3948.29	6146.89	2250.13	835.029	4030.5	2855.56	3798.23	2296.28	4729.05	2141.04	1339.92	843.344	374.35	1112.69	641.34	398.182	449.634	168.142	380.124
RERGL	ENSG00000111404	protein_coding	253.094	95.6031	20.1412	130.008	127.335	93.6532	181.098	330.798	135.982	87.3299	235.01	544.444	218.635	148.342	31.4979	94.2485	283.62	268.446	87.732	351.475	144.224	70.3252	45.2719	62.9867	193.111	121.324	414.013	239.936	72.6859	79.6726	88.8552	214.086	27.5405	309.174	114.195	127.763	124.104	67.5884	110.322	4.24853	6.34158	1.86536	1.30167	1.9863	0	0	1.9507
VEGFD	ENSG00000165197	protein_coding	458.769	62.958	18.2898	151.542	293.002	87.2279	123.822	124.264	30.7352	121.841	335.692	331.165	135.422	75.7947	58.9695	278.887	200.114	227.301	62.2958	620.251	132.486	20.2228	20.5855	10.0072	57.0104	21.9489	99.3358	84.8219	34.452	112.576	46.3142	50.4774	27.542	145.425	83.531	104.747	98.3226	85.7811	101.195	5.67552	7.08059	17.3621	6.50375	8.6164	13.8017	2.96264	2.45756
TMEM253	ENSG00000232070	protein_coding	207.494	223.037	243.593	329.266	204.241	117.242	296.741	125.006	269.821	2077.8	100.948	26.0299	289.61	304.339	408.213	190.248	279.631	218.842	255.582	131.326	410.001	474.327	296.17	237.922	324.814	437.589	220.138	212.996	311.447	524.482	224.383	99.5055	263.479	343.725	396.079	283.834	359.329	285.056	303.857	39.0863	54.5469	34.3626	52.3357	10.7238	66.9461	21.7557	20.6535
ALPI	ENSG00000163295	protein_coding	815.297	1194.28	1654.63	1417.15	733.588	671.271	2709.65	385.758	590.349	24567.2	263.857	105.188	1232.55	1018.6	1249.02	405.792	468.404	480.766	1031.76	509.337	1710.92	2063.68	945.039	1139.11	1751.7	1647.12	1160.63	356.725	1682.07	3227.65	1477.05	419.396	895.128	2123.63	1263.96	1800.67	1101.47	1047.46	899.328	91.9984	364.149	5.22413	7.33672	26.2233	113.587	55.3865	17.3876
TMEM220	ENSG00000187824	protein_coding	689.264	444.161	748.346	456.463	398.609	312.663	884.76	601.909	408.748	4993.3	241.321	330.073	468.222	376.707	927.56	523.724	480.14	483.966	404.44	671.317	1191.71	479.646	1078.17	1013.76	1066.62	1018.48	514.525	379.26	900.572	676.494	247.555	246.612	532.338	453.55	1051.48	383.968	677.831	870.367	545.449	79.549	82.1136	92.9579	12.9119	55.41	120.738	27.6891	30.2373
ST6GALNAC6	ENSG00000160408	protein_coding	6115.85	4832.66	3979.2	5483.44	9627.98	13044.2	15258.2	3676.61	3860.51	1037.73	4849.64	3671.78	4568.67	13575	18046.8	3565.29	2216.54	2773.38	2608.09	3846.81	1928.66	5110.98	5150.77	3197.63	3853.25	17330.2	15442.1	2155.46	13410.9	15587	14915	9680.2	14658.7	3745.38	2778.41	4503.61	4896.18	1783.16	7347.96	843.561	835.694	1313.56	1204.57	904.543	2589.46	711.165	640.597
CADM3	ENSG00000162706	protein_coding	1435.91	543.549	320.003	734.298	2122.72	815.273	736.891	1459.92	862.568	625.684	1165.97	1981.77	1047.24	609.353	759.279	1403	1181.5	1455.04	453.243	1290.7	532.875	382.58	345.463	311.87	541.515	706.993	715.656	389.649	621.429	537.762	624.895	841.368	412.9	846.782	480.718	822.559	584.957	289.414	436.157	26.5797	48.2564	104.62	7.84784	3.82805	7.02885	2.96149	67.2811
NIBAN1	ENSG00000135842	protein_coding	9105.24	1143.73	962.235	1357.27	15100.9	4876.09	4055.75	1995.05	1792.68	2312.93	10608.4	24318.2	2758.36	3636.61	1736.65	4793.99	1742.43	3585.15	2888.84	8786.22	1442.18	704.198	968.104	1284.18	1263.62	818.759	2545.4	1058.21	883.792	1401.8	1451.04	5844.62	1447.07	2753.91	1174.87	1365.62	1195.73	1572.55	2510.43	402.961	1008.22	775.353	60.6048	195.006	196.705	227.49	901.196
UGT1A8	ENSG00000242366	protein_coding	448.768	745.101	780.551	1245.12	210.831	369.25	535.687	811.597	544.869	213.418	34.762	106.984	589.009	269.029	410.181	695.577	642.222	332.977	633.926	247.799	1507.85	1023.77	589.202	942.718	356.785	206.345	207.092	837.495	394.298	738.519	234.948	117.401	434.248	700.715	1074.06	563.187	1070.58	856.208	277.482	58.2216	10.1623	0.261806	0.271674	25.9593	22.9195	1.97254	0
FOXQ1	ENSG00000164379	protein_coding	13.2452	19.8333	5.97137	13.0746	14.0096	6.29715	34.8011	26.0287	19.0896	8.87089	16.6723	13.4608	30.3246	6.74621	41.7941	37.1613	15.8569	31.9857	11.5036	6.38269	24.189	37.7213	72.9794	7.12032	16.6674	9.53465	9.83919	40.8203	18.7107	10.99	17.8792	8.45868	6.29099	6.10592	29.6063	13.139	22.1741	33.4865	11.4449	1907.16	1013.41	1013.97	237.688	2575	1390.04	1549.93	396.616
CLDN1	ENSG00000163347	protein_coding	83.7408	105.901	140.071	98.2043	67.7537	92.26	152.224	227.601	150.048	19.0838	368.576	51.2226	84.659	59.9055	80.8265	108.602	195.245	122.244	304.195	108.012	150.834	66.4274	172.846	102.98	79.3587	79.2831	67.9547	124.7	69.1021	35.0719	96.8868	83.988	64.8295	122.44	147.375	169.979	141.282	145.963	152.621	2013.3	4952.96	2034.24	1691.95	7873.32	3381.46	5089.95	14096.5
G6PC	ENSG00000131482	protein_coding	35.1243	153.315	38.651	35.5094	0	0.583165	31.8559	0	5.74519	4671.3	0	0.852368	94.8662	2.60774	3.37005	33.5929	3.48571	16.6314	5.33674	27.5637	136.551	234.059	3.08346	1.32004	36.7721	1.88926	0.654632	26.77	15.7054	24.5407	1.82953	0	0	415.144	89.9905	18.1391	164.409	45.1486	1.0353	1.44927	25.4514	3.10216	0.343227	0.124163	2.94614	0.986618	0
NAAA	ENSG00000138744	protein_coding	4164.71	5817.94	4701.2	6854.82	1991.68	1667.66	7423.8	2283.43	4156.94	7023.9	983.899	850.883	5091.29	3925.08	4525.64	2762.8	3718.23	2908.82	4122.67	2223.6	5892.18	7784.49	4771.02	5870.98	4080.58	5629.27	3136.46	4584.73	4700.94	10015	3500.1	1545.65	4043.92	4706.42	3951.89	6134.8	4860.26	5213.98	2024.61	1219.84	618.436	520.193	1796.5	386.247	2197.86	519.277	1204.57
MYOM1	ENSG00000101605	protein_coding	1486.99	188.275	102.81	294.629	1927.63	854.038	745.178	266.359	240.327	834.702	879.421	5211.8	403.353	601.135	231.372	1088.92	256.814	744.289	411.602	1505.59	276.031	185.352	183.818	224.796	209.655	95.5151	252.212	194.783	207.5	362.575	173.826	646.794	287.018	459.149	161.831	202.827	193.053	306.228	259.162	30.8517	196.325	187.892	28.1761	22.7678	12.0535	33.6249	151.953
ADHFE1	ENSG00000147576	protein_coding	186.499	144.231	94.9025	78.5514	175.401	107.311	98.6241	128.338	71.2199	157.558	237.312	252.853	134.869	165.708	191.53	289.865	162.613	104.095	92.373	137.65	79.9486	141.652	113.03	34.6767	88.4299	90.75	156.015	77.0248	161.552	72.2648	130.159	90.2177	89.6981	110.576	112.488	119.13	48.7245	140.383	38.843	20.8891	21.3458	38.5125	8.40881	13.9544	15.7573	8.89739	16.5182
SGCG	ENSG00000102683	protein_coding	77.0533	16.6103	6.57529	42.1087	48.8758	32.9176	33.3185	65.1658	27.16	24.6452	53.2484	96.4502	22.6389	45.6561	28.102	60.7566	21.3444	12.9189	23.7621	44.4541	25.2314	21.0588	7.05475	13.6575	26.4278	46.8314	31.3325	21.6086	6.33536	46.5613	11.1202	35.0307	14.5877	24.2763	19.2976	14.0968	30.3669	10.0347	16.926	1.4404	0.735982	5.80974	0.897931	1.75943	0.641304	0.986829	0.388433
METTL7A	ENSG00000185432	protein_coding	8771.23	7831.11	8929.82	9699.42	5739.49	5530.88	7634.8	7445.16	8258.04	8070.07	6718.14	10138.4	9878.1	8133.91	7792.31	7886.05	10318.3	10841.1	8532.66	8415.71	10238.8	11998.6	7903.38	7010.79	8697.98	7477.02	8404.09	7918.06	4876.04	8339.52	5976.78	4836.48	5763.56	10888	10131	9300.22	7537.23	10529	4284.98	1741.23	2769.69	2284.67	624.876	908.09	1058.83	431.245	1399.73
CD163L1	ENSG00000177675	protein_coding	810.604	3407.57	2466.15	2238.49	616.959	603.987	1556.87	463.748	2714.37	783.113	486.423	111.484	2642.06	1181.52	2061.98	2949.93	714.401	190.054	2414.38	826.984	1832.92	2283.65	2094.14	415.62	2713.87	1157.94	1247.06	1313.73	3707.77	954.942	1275.8	464.542	1238.56	1920.46	1653.02	1728.06	3203.86	1180.78	829.765	157.623	20.4194	148.471	27.6243	180.958	168.057	228.485	110.534
SLC17A8	ENSG00000179520	protein_coding	80.6583	42.5893	148.954	98.2258	46.2491	17.7344	52.0551	69.0104	44.7451	1035.62	7.84857	7.14066	120.233	51.6508	41.3874	39.5051	36.6173	45.383	25.6601	24.3854	70.0056	42.1635	22.9787	21.616	76.6367	53.4872	29.6984	78.7933	115.442	91.6183	50.3502	15.4408	19.2718	92.5523	106.745	63.8186	64.8335	92.6425	26.642	6.54336	14.1906	0.122877	0	0.137417	1.37687	0	0
SH2D7	ENSG00000183476	protein_coding	245.169	368.173	480.394	191.749	33.8136	133.026	106.092	353.459	179.362	95.754	34.7543	50.3156	318.836	28.8109	123.026	464.982	840.214	253.29	273.551	180.018	321.122	228.5	155.199	232.908	142.787	42.9678	62.569	202.628	151.316	55.4928	196.533	20.8905	135.763	446.281	513.202	192.25	439.632	296.133	89.5076	86.0657	38.9799	1.94104	5.8514	5.50717	4.16534	2.96165	6.74154
MYLK	ENSG00000065534	protein_coding	72795.7	6840.78	5591.25	12438.3	83021.4	45479.1	29596.2	4470.25	5498.85	25618.7	51478	331756	14059.1	35562.3	14013.1	48780	6773.94	26428.7	19518	105622	7652.88	4844.06	3352.82	9682.39	5182.51	5256.63	12207.3	16218	6681.39	13240.5	6038.46	86302.1	9662.06	16955.9	5833.4	7565.73	6852.43	14374.5	13383.1	3237.2	11811	6534.8	900.366	1068.41	1772.89	821.943	7018.72
POPDC2	ENSG00000121577	protein_coding	2440.45	27.2592	33.1111	155.243	2691.17	1118.91	728.742	50.2622	35.1553	685.478	2065.33	6659.16	272.947	1034.69	248.959	1430.82	59.2818	922.085	409.523	2358.98	43.3598	30.4055	35.7211	143.513	39.5688	42.0137	387.566	424.298	101.501	201.574	53.6117	2499	137.459	301.129	13.9376	63.1595	45.6152	189.752	393.439	44.7636	367.421	141.302	44.4601	36.5009	30.7516	25.7111	202.964
GRIK3	ENSG00000163873	protein_coding	434.842	174.615	60.2434	132.801	791.927	252.645	243.922	234.738	292.678	282.416	828.281	1651.21	273.155	135.83	111.745	352.026	183.276	453.137	196.592	481.732	179.5	53.8735	55.6196	70.2303	105.8	53.4773	41.1549	79.6007	154.905	146.539	153.289	445.337	146.98	251.847	101.15	110.766	126.074	141.965	159.123	18.2168	7.00074	37.1939	7.35673	24.1439	27.3223	29.6751	80.2913
LDB3	ENSG00000122367	protein_coding	1832.42	34.3884	50.9956	217.918	2772.26	1349.49	594.754	208.669	139.565	810.455	1235.86	9327.6	316.212	768.864	290.486	1187.41	250.664	938.939	367.822	2051.94	123.447	46.0532	34.925	115.939	74.4142	99.3368	341.68	202.575	107.99	137.194	76.853	970.63	187.104	390.909	71.664	92.8238	73.9588	223.44	287.836	15.5395	261.75	85.9142	19.5501	10.7291	14.9378	13.8417	198.991
TP53INP2	ENSG00000078804	protein_coding	6834.13	12627	10619.7	18044.4	9569.23	4737.04	11407.8	8108.86	11461.4	4616.93	3378.96	5957.46	6702.33	3926.37	8613.59	8348.36	4075.12	5696.13	8798.56	6496.03	9800.56	17003.4	9850.22	8377.88	6359.96	4937.53	2855.02	5231.61	8977.95	10790.8	5474.66	4463.65	8930.09	6928.77	8253.35	6872.23	9881.4	9996.98	4476	1438.78	2599.83	787.459	1895.25	728.996	1709.81	1827.87	1359.6
ENPEP	ENSG00000138792	protein_coding	165.933	67.0034	137.366	84.1533	112.396	72.8594	162.647	175.36	88.8344	57488.7	137.309	119.58	144.311	64.7141	99.7664	70.6504	150.673	215.007	68.3658	190.626	162.912	118.049	73.1444	92.003	112.06	87.8733	50.3436	163.603	135.392	210.854	54.9506	67.5972	37.0228	78.4623	107.029	54.9931	138.916	172.908	64.4797	138.117	982.978	151.688	32.1909	86.459	126.353	138.472	104.12
DPT	ENSG00000143196	protein_coding	8602.32	689.683	456.327	1801.6	7315.4	2888.17	3867.72	2335.44	1820.62	3650.31	4406.09	22028.8	2178.95	6938.07	1047.68	5749.79	678.788	3923.3	2218.25	13001.4	1760.84	758.197	523.803	718.196	1288.71	1943.28	1783.02	4470.44	1139.03	2058.57	1265.73	17488.5	918.719	3028.77	805.359	1608.11	1802.01	1397.07	2287.67	127.038	67.0277	788.973	55.5338	182.795	31.4483	223.537	200.48
NFE2L3	ENSG00000050344	protein_coding	385.28	678.17	861.295	846.562	467.271	530.318	462.025	815.6	1119.32	336.54	868.432	192.439	641.304	601.085	503.063	771.337	631.702	774.164	1445.66	619.437	775.072	557.136	855.961	1504.45	909.011	751.903	425.04	659.888	489.464	789.812	480.74	899.779	713.249	633.816	877.526	883.512	1058.5	1114.52	815.292	3729.42	5889.79	1838.73	5392.67	4928.47	4936.09	2028.66	5322.58
NR3C2	ENSG00000151623	protein_coding	3878.01	5889.29	3935.5	6343.14	3032.25	4038.49	5595.1	3428.07	4444.48	4433.01	1877.79	1869.14	5052.59	2771.7	4951.42	3054.17	3869.74	2848.92	5677.87	2758.31	4715.31	5069.58	4716.08	6957.28	4390.1	3634.36	3520.32	1969.28	4974.94	8181.38	4454.58	2148.88	5947.58	4962.49	4762.26	4765.71	5862	4630.01	4114.84	542.415	368.81	184.519	1089.64	432.641	1125.17	172.099	459.305
ATP1A2	ENSG00000018625	protein_coding	3359.76	295.271	137.365	383.487	4366.8	830.92	2068.83	435.315	485.191	1536.99	3596.19	17893.5	929.19	1795.91	567.75	3231.22	457.367	1843.47	1265.68	5049.49	660.035	161.088	85.0862	216.799	347.662	238.826	769.88	367.118	287.519	590.311	271.452	1474.14	476.093	990.02	211.328	295.401	277.581	456.485	577.09	9.97887	201.974	285.783	9.36155	14.1761	7.02615	6.91769	130.527
FAM180B	ENSG00000196666	protein_coding	57.3825	16.6332	11.5391	27.1214	77.2158	36.5642	33.3642	63.5819	16.816	6.42207	18.8232	70.3047	57.8927	18.5342	28.1311	26.0853	14.5593	26.1564	25.3476	57.1235	38.393	13.9931	7.85451	4.20293	15.9149	45.8828	12.8925	39.0094	12.8518	11.5789	8.4583	13.9145	2.73251	56.6367	8.62505	36.9396	25.1889	5.8317	13.8668	1.41931	0.744822	7.03261	0.925825	1.71903	1.42233	1.97932	0.403874
SLC17A7	ENSG00000104888	protein_coding	99.5223	48.233	41.1745	96.3596	149.034	88.7807	89.32	106.473	74.9841	48.1338	59.5715	147.605	96.824	41.9733	47.0397	135.682	73.5668	145.033	55.7768	105.868	78.3144	75.8943	44.5089	29.6112	76.6575	81.2091	79.5144	46.7153	46.0383	58.0832	37.7069	30.2438	34.6738	82.1042	52.3168	100.373	98.0392	28.2841	86.062	9.77885	3.85802	19.084	2.29069	2.05459	1.29592	0.98388	2.44406
RNF152	ENSG00000176641	protein_coding	1617.48	2360.57	1589.88	3504.18	1394.54	1769.47	2493.38	861.012	1712.66	1725.31	319.861	464.094	2890.29	814.984	2112.66	937.173	1151.2	1886.53	1745.7	903.219	942.789	1501.75	1291.45	1428.69	1392.69	1291.7	925.882	423.411	2525.83	3232.1	1225.32	306.536	1747.51	1559.98	1428.45	1649.27	2028.13	1349.2	514.228	149.293	191.925	143.626	155.125	91.6495	191.053	90.0035	173.737
GSTM5	ENSG00000134201	protein_coding	516.362	275.141	113.946	293.723	450.062	130.143	210.551	475.348	181.543	224.401	277.82	541.6	232.113	385.227	225.128	414.37	145.204	278.836	171.134	409.749	205.439	205.76	167.132	85.4725	208.342	400.333	485.707	239.866	165.725	265.508	239.043	457.012	141.06	215.625	131.227	383.313	130.715	192.457	149.346	16.908	60.147	79.1953	32.3944	31.143	19.2787	16.8099	23.9128
AMPD1	ENSG00000116748	protein_coding	53.1432	380.093	274.064	205.794	99.1818	179.633	136.338	102.276	285.428	28.135	34.7546	8.04255	220.281	126.201	101.914	197.041	246.046	44.0789	186.525	113.319	216.178	227.757	339.339	86.2169	286.621	101.254	113.075	265.912	591.836	57.9761	151.352	62.9262	96.7368	254.045	436.022	229.754	248.585	318.442	121.911	26.0623	3.05618	11.4437	2.28262	5.45187	13.6798	5.93049	6.79391
PDE2A	ENSG00000186642	protein_coding	1170.36	371.27	269.413	289.014	1477.46	748.011	728.14	589.73	313.135	697.579	1359.59	4288.59	726.176	569.342	539.682	992.023	683.275	766.706	541.78	1759.71	458.08	244.833	190.982	236.402	418.821	313.352	722.574	307.374	435.384	329.74	380.429	517.531	323.065	629.659	336.31	493.509	344.658	248.7	576.601	129.613	100.294	209.712	39.3206	103.436	90.4593	53.4069	151.51
HSPB8	ENSG00000152137	protein_coding	7402.32	202.542	303.943	706.209	10783	3225.37	3265.95	1071.39	416.795	1456.57	6723.56	33940.7	1432.81	5378.85	932.974	4502.64	1004.5	2830.27	1580.75	12767.4	765.43	204.134	184.615	509.22	209.65	228.318	1753.21	5317.47	288.244	680.661	347.171	7335.29	729.017	1394.94	230.784	482.632	389.965	1347.93	2378.63	157.694	1019.64	800.6	62.6375	102.008	65.9332	101.873	672.488
PYY	ENSG00000131096	protein_coding	2059.19	1745.61	5126.53	1754.83	1153.77	2948.35	3281.07	3189.29	1325.72	4179.1	1159.93	247.31	2791.44	7356.54	4981.84	1050.83	1806.87	1921.28	673.793	767.696	518.647	2434.56	1129.75	1145.6	901.14	3709.86	16421	526.466	2622.25	2040.66	11278.7	5485.09	5102.07	2157.6	2548.71	2947.07	1107.58	768.151	962.147	101.482	3.04834	3.58952	3.79143	56.8759	205.545	6.91769	0.841173
CNN1	ENSG00000130176	protein_coding	48366.5	961.822	1487.89	3956.81	61393.2	38505.8	16652.9	4583.98	1870.6	24729.2	32369.9	428965	6778.44	31249.2	6676.77	40606.8	2499.92	23619	8044.9	102697	2993.52	871.683	435.438	3981.26	924.848	1545.83	8069.07	26541.9	1276.75	3586.78	1343.44	47958	6917.61	9293.01	800.668	1391.7	1564.83	6262.94	9044.26	957.909	7337.09	10137.8	377.229	214.021	399.99	111.763	5077.22
NKX2-3	ENSG00000119919	protein_coding	1303.52	571.605	431.71	357.302	1486.52	727.934	872.16	609.216	749.305	926.965	1193.65	3199.02	795.031	673.574	703.682	1215.2	561.742	548.86	646.522	1145.65	536.423	523.475	395.637	391.707	561.049	434.692	541.288	481.461	904.885	436.845	645.506	802.455	409.362	717.336	622.812	630.135	563.313	342.743	789.031	228.266	169.923	174.107	76.456	88.034	112.05	53.4068	146.654
LIFR	ENSG00000113594	protein_coding	1500.87	838.668	489.072	1169.29	1418.61	1046.5	831.825	933.369	964.031	669.109	1486.75	2185.04	1237.32	480.923	824.705	926.268	893.024	1630.3	553.901	2989	835.673	339.524	516.666	457.004	783.43	402.204	1679.29	359.33	875.254	526.59	934.453	548.633	536.423	1228.84	840.286	918.705	998.522	1017.83	605.828	78.1752	122.463	52.4291	27.1256	34.8324	50.8798	39.5588	123.076
KLF4	ENSG00000136826	protein_coding	12912.4	13512.9	16185.9	21602.7	11154.8	9860.75	21882.3	15935.1	13985	9782	4821.22	2348.58	15680.7	9356.16	22996.5	13163.4	11639.4	10688.7	15566.7	6598.75	13234.8	17274.7	18193.9	15902.5	12769.5	12864.6	9380.46	9932.41	18136.2	28482.8	11108.9	6408.69	24227.5	10761.9	13115.8	15521.8	17735.2	16794.6	17029.6	1946.31	501.489	655.529	782.653	1247.5	2502.16	1628.07	1018.18
MYL9	ENSG00000101335	protein_coding	117875	4775.47	3417.11	10487.9	170493	56991.9	55544.8	6601.05	6448.2	53929	94032.4	565179	21099	83338.3	17051.1	98543.6	11044.3	49032.8	29014.5	168533	8599.36	4840.15	2508.02	11653.1	4855.59	6088.79	24707.5	31199.4	5136.28	11994.4	4607.17	156084	11251.2	23403.3	4420.23	5942.54	5440.96	13608	22040.1	6173.22	17199.7	19402.6	2836.67	2310.39	2346.87	1318.48	10322.5
HSD3B2	ENSG00000203859	protein_coding	379.787	278.47	1778.43	205.757	18.9369	5.59108	187.797	140.428	310.18	959.507	15.1376	38.6256	3192.2	44.6955	77.9467	76.5404	358.018	1116.73	8313.45	411.919	1567.54	865.516	34.9265	729.178	1438.21	36.2819	21.2898	858.218	52.4809	491.312	60.9182	0	32.8787	2048.14	741.863	1126.04	201.288	5618.65	67.5202	26.2235	88.8233	0.239655	0.764441	8.85029	3.44714	0.983752	0.310667
SEMA6D	ENSG00000137872	protein_coding	1446.66	2133.59	2480.83	2469.53	1706.36	1175.23	2143.56	1601.91	2950.35	5312.93	1065.4	694.372	1420.93	1065.52	1625.54	1283.27	1965.85	1435.33	2347.61	950.871	2147.39	1842.17	2568.68	5167.5	1608.76	1322.27	691.869	1246.16	1803.91	3949.44	1565.37	1172.08	2313.66	2123.59	1954.72	2223.26	2402.85	2279.88	1473.63	220.347	206.125	117.643	50.9648	107.161	329.8	121.655	170.469
NAP1L2	ENSG00000186462	protein_coding	258.637	102.274	55.9474	152.473	306.225	139.553	174.852	77.0929	94.0335	95.2111	198.634	604.821	128.549	177.424	137.899	167.586	85.7228	95.9432	99.479	301.711	99.9945	132.226	67.5845	56.458	115.642	109.86	120.764	121.216	102.297	92.7119	137.447	175.153	97.3735	159.347	69.35	86.778	82.8024	111.012	118.914	11.1944	22.2666	9.89452	4.33535	0.263898	3.45356	1.97273	21.7064
VSTM2A	ENSG00000170419	protein_coding	163.645	413.144	220.226	131.87	180.278	155.24	256.578	223.385	247.826	42.6181	34.7543	86.3021	166.632	189.745	225.177	190.28	200.518	165.212	225.684	196.955	217.887	288.82	152.811	119.609	475.731	383.147	318.17	304.013	422.741	152.147	346.858	85.5031	148.787	138.353	245.758	186.11	381.789	254.075	99.8938	33.4142	0	3.46732	1.28661	2.01628	4.9695	4.94323	0.845953
MYH11	ENSG00000133392	protein_coding	372581	13486.2	9735.97	36944.6	813691	257416	188815	24625.5	16416.7	145341	398195	1.97128e+06	72613.8	132830	65291.4	267737	29140.8	173060	101594	424960	31314.9	8887.67	4867.26	34798.7	13187.6	7436.87	60259.2	32728.8	10616.6	35611.1	15232.6	201053	40558.9	89078.2	11611.1	15189	15027.4	50083.7	53595.9	2658.82	38252.9	24288.9	1384.93	763.528	2056.62	596.426	30296.1
TMEM35A	ENSG00000126950	protein_coding	1488.51	104.689	65.18	137.47	1767.9	553.972	453.873	159.114	105.003	518.278	1163.89	7120.88	309.395	1044.42	202.51	1314.64	150.057	459.65	363.775	2928.54	177.639	115.697	88.2645	127.549	102.294	145.196	366.163	181.791	110.873	143.385	124.671	1488.45	176.469	309.491	111.143	104.076	119.835	241.679	271.365	48.7855	71.994	204.552	25.175	14.156	38.0238	0.983794	33.576
ACTG2	ENSG00000163017	protein_coding	130615	1914.23	2429.99	11051.1	173841	142209	46099.5	4886.99	3743.56	73542.8	89900.4	1.12593e+06	18398	67793.6	15496.6	103315	4595.23	73346.3	22381.4	283533	6805.35	1779.48	1024.65	13305.4	1865.89	2101.87	18871.1	30826.1	2480.11	7786.58	2550.91	125034	14194.2	20327.1	1654	2681.86	3525.84	15952.5	14129.4	4135	21549.8	21285	1204.31	608.501	1464.67	222.543	13035.2
MT1M	ENSG00000205364	protein_coding	1320.54	1759.96	3079.96	4504.13	3092.74	325.524	1803.31	514.923	1147.04	4721.32	530.056	130.375	1832.45	5121.64	2361	132.12	95.4811	2422.99	2220.96	1988.52	2902.55	3164.05	3574.4	1321.23	1945.46	2333.11	2219.72	524.735	1691.4	5854.35	1474.35	3081.49	471.946	4436.04	511.292	1916.22	3974.43	1944.44	1913.05	215.738	69.4393	55.6896	0.779208	7.27887	24.9849	9.88503	16.8501
SYNM	ENSG00000182253	protein_coding	33218.7	504.223	436.606	2933.45	63004.1	36149.7	18580.4	1380.08	904.344	18323.6	22292.3	164931	6573.6	11831.9	4576.87	24221.7	1374.36	16547.3	9441.96	33410.7	2432.81	355.181	295.299	3168.58	586.769	366.854	5077.82	3082.97	680.478	3098.41	618.829	20875.8	2893.13	8764.94	490.685	905.196	1002.92	4487.02	5201.54	297.152	3871.67	2067.09	96.6309	62.4182	192.372	221.554	3162.23
SCN9A	ENSG00000169432	protein_coding	793.518	502.849	632.988	447.115	973.638	668.565	538.82	834.338	425.69	776.132	786.285	1257.63	791.16	681.927	696.006	517.849	672.892	733.681	504.183	698.833	474.021	338.768	403.621	443.269	420.235	513.045	639.997	188.72	772.971	329.756	528.623	693.511	742.312	543.377	533.852	446.455	393.166	373.583	300.675	34.9813	87.8064	45.7388	5.81316	14.1695	19.9737	8.89588	128.497
MAL	ENSG00000172005	protein_coding	407.542	118.55	67.6633	102.869	301.992	118.001	157.749	179.507	245.662	133.241	349.315	696.508	200.318	197.384	64.5846	293.957	119.467	391.517	134.052	506.031	144.777	88.3292	92.2693	76.7763	92.5708	75.4546	23.5694	167.12	122.471	150.939	132.063	470.434	67.7456	208.747	81.7133	155.406	110.125	91.4386	136.578	14.0239	7.01196	43.1677	10.998	0.281396	6.32967	21.7621	13.8044
GSTA1	ENSG00000243955	protein_coding	55.4958	175.011	871.064	371.33	272.86	137.985	149.439	281.78	102.065	30711.8	75.4892	47.6205	155.118	377.373	337.627	89.1716	61.7399	219.998	330.161	344.157	386.741	179.868	83.4904	62.2523	181.062	305.706	278.96	212.099	217.583	251.09	364.452	254.389	370.319	31.8491	220.758	5.39584	229.125	474.704	169.423	258.596	281.69	10.1214	0.771279	14.1558	25.7536	3.95052	10.9762
CEACAM7	ENSG00000007306	protein_coding	75769.5	142297	82691.1	256613	75236.8	45993.5	165928	53519.1	113450	253.27	15634.9	17632.2	101511	42085.8	29792	89252.8	54326.9	53224.9	113385	67810.6	211030	192353	142090	223119	115284	49554.1	33942.8	103035	85082.8	269649	60596.9	68792.2	86009	207643	135914	174055	155712	207715	27185.7	8704.78	222.651	358.9	4300.62	1237.25	18382.4	2488.59	3888.44
FAM151A	ENSG00000162391	protein_coding	210.665	113.915	239.966	185.197	106.617	123.707	232.616	141.274	87.3685	3293.23	29.6641	44.0185	306.827	154.492	411.155	125.4	71.5523	120.23	105.497	67.7988	150.035	149.392	67.5664	97.8189	137.198	209.226	149.78	317.861	324.521	388.916	108.763	27.1156	164.745	160.627	160.743	100.022	139.508	141.952	91.9458	32.1915	40.2463	61.8045	52.2735	48.2716	50.2837	51.4337	26.5563
RBPMS2	ENSG00000166831	protein_coding	2327.56	95.5194	94.7919	260.013	2260.07	1199.07	890.383	227.353	152.066	876.832	1981.59	6897.48	398.749	899.331	274.293	1474.6	348.822	925.794	545.295	2844.96	221.812	78.1351	53.2354	195.759	96.0216	88.8275	432.682	558.543	125.294	253.574	103.418	1924.34	239.706	539.144	79.3249	108.681	124.99	303.449	563.743	55.8808	294.479	317.361	29.6863	39.9328	28.5911	21.7544	143.166
NPTX1	ENSG00000171246	protein_coding	3460.37	11.4802	51.6166	145.889	5266.47	221.735	724.272	90.0648	38.8337	661.869	2956.39	10128.8	390.192	1827.89	268.657	1831.65	32.9202	761.612	409.488	2884.17	168.209	18.6727	22.9869	77.4868	40.9657	31.5052	646.802	270.991	27.2542	241.806	62.2474	1422.1	272.798	359.572	26.8968	39.1312	43.5593	342.761	491.685	25.2209	18.075	104.841	2.27382	10.7154	9.90497	0.983771	31.4662
APOB	ENSG00000084674	protein_coding	35.9286	7.41822	5.37703	13.0661	87.5924	52.1171	216.742	3.16368	2.08538	269982	41.3273	59.3196	7.76941	8.13981	22.3808	31.0825	24.3542	19.7874	9.43212	47.6761	191.794	0.683682	0	2.77716	7.52848	32.4628	51.1179	2.53694	21.4999	269.675	11.7999	13.9073	19.9021	8.90539	269.69	2.33492	85.3378	7.20487	4.70349	47.5025	2317.99	134.59	0.774462	2.08039	0	4.93962	11.504
C1orf115	ENSG00000162817	protein_coding	4131	5553.88	4849.23	8818.29	2799.8	2292.57	6191.81	2154.26	5294.56	18633.6	1558.48	1941.1	5986.52	2644.69	4482.68	3448.26	2931.8	3135.26	6849.66	2870.55	6722.64	8395.66	4416.66	6129.26	4746.98	4313.66	2428.37	2162.4	4545.89	9081.97	2993.96	1421.11	4221.18	6503.05	5565.51	7369.23	6413.57	7771.71	2311.43	755.724	1848.62	269.267	1295.51	825.281	1263.72	1148.36	774.927
TMEM236	ENSG00000148483	protein_coding	3155.03	6220.16	4226.16	5831.47	1768.35	2510.21	4370.79	2300.5	4604.84	6061.98	871.166	377.739	5226.27	1853.72	4313.85	2352.71	3255.13	2097.18	5296.67	1694.18	4894.45	5164.32	3502.6	7346.31	3388.39	3544.56	1838.07	2805.02	3434.82	5983.88	2602.12	1494.29	3321.75	5341.79	3869.43	4593.38	5502.24	5779.6	2257.15	361.075	442.417	29.6888	411.074	76.2056	1110.62	76.1551	474.599
GTF2IRD1	ENSG00000006704	protein_coding	344.562	647.184	444.109	365.728	897.531	622.747	554.562	597.071	565.468	875.796	806.676	747.518	644.251	589.411	508.743	485.848	707.896	713.102	646.645	547.43	551.236	630.765	674.427	476.667	579.243	447.12	564.281	409.589	468.59	240.594	525.977	384.422	708.036	548.957	552.737	504.315	449.92	497.048	433.779	2131.74	2797.15	2915.72	4246.15	3551.92	3773.81	4125.58	3447.9
WNT2	ENSG00000105989	protein_coding	4.63513	0.778671	2.29361	2.77909	9.12132	38.3407	12.1232	3.99673	2.08455	10.3672	17.772	17.1991	2.65669	4.74137	0.564566	2.4568	2.27734	21.848	7.61433	9.5196	26.89	0.680679	1.49606	1.3198	1.2484	0	0.654254	13.0676	0.590007	2.93444	3.86458	12.5689	2.77856	11.9667	1.57022	1.29508	7.18525	5.69849	4.76933	600.555	364.964	830.185	106.797	193.209	127.732	265.079	372.852
FLNC	ENSG00000128591	protein_coding	26258.2	801.298	804.92	3388.07	57242.1	41300.6	14310.1	2824.43	1419.09	15291.7	22898.1	229352	7035.71	7282.78	5821.06	22637.7	2312.83	17086.9	6969.77	54005.2	2839.79	644.732	295.3	2392.9	1186.93	685.959	3098.17	9295.87	929.943	2801.29	1083.74	10848.3	4187.35	7477.67	771.783	1108.8	1367.9	3665.76	4807.31	435.186	5119.39	4630.34	196.081	536.108	823.891	1857.55	4876.11
PSD	ENSG00000059915	protein_coding	4204.24	125.592	146.619	359.166	5167.55	1508.15	1645.54	156.677	139.569	1430.14	3502.31	13482.8	687.84	3570.73	521.299	3232.89	220.594	1618.2	985.504	5862.66	456.224	164.219	136.838	357.568	146.213	170.993	996.995	1248.77	181.534	442.977	218.319	5373.37	493.231	751.324	108.797	203.833	156.441	484.562	1700.75	107.502	475.091	934.215	61.6404	108.803	68.8211	65.2754	300.33
APOC3	ENSG00000110245	protein_coding	0	0	0.441744	0	0.747913	0	0	0.726352	0	33079.4	0	0	0.939999	0	0	0	0	0	0	0.0266671	20.9933	2.24664	0	0	0	0	0.656819	0	0	42.5047	0	0	0	0.556552	34.5522	0	0	0.182927	0	0.0954106	45.1218	1.77431	0	0.161047	0.613085	4.94976	0
UGT1A10	ENSG00000242515	protein_coding	1353.46	2667.81	2433.37	3945.69	891.58	1100.07	2225.99	2136.5	1663.34	1830.88	193.31	359.748	1874.06	913.676	1371.48	1647.08	1516.19	1079.71	2229.19	1107.57	3927.14	2896.44	2007.31	2704.46	1502.11	931.503	792.811	2424.04	1457.8	2612.85	857.952	492.561	1476.73	2120.84	2789.41	1942.91	2724.16	2751.44	743.083	174.22	40.9607	36.2074	15.9575	115.585	90.4149	11.8633	13.1113
CEMIP	ENSG00000103888	protein_coding	97.0592	184.07	182.085	153.411	184.493	147.45	92.3069	264.167	94.0382	68.615	290.476	85.4162	82.9232	57.8225	90.6773	140.618	195.789	117.831	96.4303	83.6713	146.056	75.8189	219.859	118.221	121.934	65.9025	41.9264	90.8862	92.9156	87.757	146.776	114.367	67.7741	109.863	126.643	190.949	135.536	139.012	510.046	5936.21	3906.97	5756.41	2306.41	13344.1	2301.61	5570.66	3757.39
TRIP13	ENSG00000071539	protein_coding	147.984	186.967	168.36	132.809	100.008	226.217	138.853	213.653	211.051	111.481	272.829	62.0122	142.724	180.101	180.82	149.007	223.298	224.61	167.157	137.668	173.683	129.836	212.598	421.888	142.812	228.347	117.664	317.905	183.825	134.818	240.482	248.331	359.625	86.8296	199.172	130.798	167.969	88.6359	422.119	1458.14	843.605	821.567	1524.93	1875.41	980.581	1374.86	1146.26
STMN4	ENSG00000015592	protein_coding	87.9034	36.5744	4.72346	63.627	95.2902	10.5795	53.4763	18.592	85.5014	79.9078	80.91	129.71	36.8934	30.2643	26.6259	75.0277	33.009	178.3	42.6385	75.1471	33.4538	7.70404	11.0349	23.8276	23.5694	22.9102	29.7397	14.6518	10.6606	52.0129	29.1047	50.5962	22.2731	45.2026	11.5602	48.5898	25.5791	14.2513	31.6098	0.0876525	4.01867	6.02821	0.321929	3.35144	0.621207	0.985873	6.34054
SCNN1B	ENSG00000168447	protein_coding	2766.49	5210.98	2512.71	5596.66	2727.02	9350.79	4719.13	5488.27	4456.99	75.838	1096.63	729.448	11980.6	4863.12	9209.97	2437.75	3833.56	4243.92	4467.37	1257.94	3549.06	3710.96	3010.49	2903.8	3803.14	5002.52	11564.7	4654.02	5296.53	3559.68	7235.69	1086.43	3665.09	4101.73	2639.98	3378.74	3546.1	3528.04	2388.95	327.537	41.7458	327.452	646.697	83.073	1020.34	32.6343	492.504
SLC6A19	ENSG00000174358	protein_coding	3450.36	162.801	3539.46	1102.83	2402.79	853.07	1975.53	90.0745	130.019	63841.8	64.5941	29.6356	2720.81	601.67	1971.72	33.6066	2143	589.931	1864.42	340.982	1817.39	261.261	52.4503	1131.8	2596.49	2653.16	1678.27	13.7935	2077.1	13909.8	2126.55	350.903	1451.21	6586.05	561.97	3188.5	1069.42	1415.32	1499.79	109.953	480.896	1.93951	1.27701	7.28664	106.441	21.7545	7.76169
PRIMA1	ENSG00000175785	protein_coding	1386.61	339.66	156.487	322.691	1786.06	663.511	676.547	536.913	812.588	1365.98	1508.02	3781.16	669.225	476.82	380.588	1360.09	527.398	1641.8	393.768	1697.25	344.36	150.914	132.057	197.213	279.369	155.706	200.968	298.712	390.667	321.688	364.482	1244.71	268.677	499.494	234.916	270.364	253.376	400.272	488.682	12.7308	183.658	174.368	2.27157	10.6921	4.1554	0	51.6348
ELANE	ENSG00000197561	protein_coding	20.3024	28.5045	19.0016	24.3091	18.9683	15.6335	35.2656	53.759	19.0339	26.5035	12.2365	26.0723	46.8953	17.1409	21.7402	45.5482	20.1271	121.045	15.5602	14.8483	19.9011	27.369	16.6437	19.5061	29.2639	42.0541	17.5021	25.0929	42.6462	34.7107	23.1735	60.9375	12.2179	10.9837	18.1271	17.2139	26.7504	12.8178	23.7212	7.84369	0.72091	4.60981	0.323478	1.83576	0	0.985929	0.362934
PI16	ENSG00000164530	protein_coding	1546.36	434.448	225.59	1203.91	1625.48	1151.79	456.975	2176.57	919.196	599.716	881.493	1464.47	867.869	368.411	512.9	688.783	250.044	2169.03	474.086	1588.22	1327.14	470.24	173.461	410.567	641.913	812.092	1169.19	1226.34	194.512	309.909	412.295	605.475	252.707	2263.26	432.962	791.832	1171.38	254.326	248.764	2.9957	26.0046	294.935	8.35333	3.82818	8.46589	1.97258	21.2131
CFL2	ENSG00000165410	protein_coding	4570.75	358.968	326.765	552.8	5286.56	2693.63	1410.28	685.523	459.447	1904.49	3013.38	15281.8	830.117	3165.39	606.448	2957.44	637.091	1596.93	1016.48	7408.57	609.361	337.167	345.447	515.754	424.339	561.755	1318.15	2862.26	485.798	493.731	474.027	7421.29	743.812	961.462	421.125	449.895	420.895	1008.17	1166.03	285.889	922.193	428.557	229.172	172.593	117.666	138.47	509.902
PCSK5	ENSG00000099139	protein_coding	1738.83	2987.23	2387.6	3408.71	1928.86	2076.49	2177.48	2633.65	2440.64	6476.47	1127.21	961.531	2613.94	786.654	2577.05	1399.47	3719.73	2412.36	2370.93	1580.88	3194.12	2260.86	2140.24	2872.73	2496.19	1296.47	1078.02	1285.13	2283.4	2904.32	1807.79	698.043	2049.4	2728.28	2836.43	2081.98	2871.47	2928.43	1541.96	351.395	457.383	186.096	44.8781	157.129	372.09	973.297	254.966
DHRS11	ENSG00000278535	protein_coding	5157.89	7130.51	7778	9227.05	3342.41	4069.21	7461.33	5107.2	6520.4	16788.3	1291.55	1326.73	5926.09	5010.03	7346.9	4379.6	4565.88	5428.54	6407.73	3614.92	8534.31	11249	6903.33	7482.51	6589.35	6721.29	4156.47	5933.12	6641.88	11349.9	5096.11	2224.36	6566.19	7914.82	6735.28	7327.13	6921.78	8094.71	4772.63	1012.26	1606.75	512.083	1123.78	847.802	3179.98	2679.5	838.513
LGI1	ENSG00000108231	protein_coding	124.649	48.2275	31.2728	49.5543	82.7108	47.1345	55.22	82.0422	83.0913	48.7349	90.205	325.964	156.328	66.197	96.4518	84.2074	60.0102	86.0965	47.5996	147.133	60.559	25.7096	35.7346	25.9764	65.4617	52.5326	186.117	44.9799	80.0175	63.6695	65.6845	150.402	49.4937	61.1548	41.0751	72.5776	38.4446	42.2859	18.6992	0.0893254	5.68159	1.7498	0	0.149937	0	0	3.2695
CREB3L3	ENSG00000060566	protein_coding	629.67	41.5275	299.624	1056.09	26.3807	982.02	690.275	14.5303	38.8356	29907.1	42.0408	7.14832	203.493	453.989	415.745	256.744	10.8537	188.181	237.117	174.743	194.123	35.1034	283.343	226.232	350.457	1025.15	486.956	33.7057	888.204	2078.2	101.429	24.7945	691.862	283.716	569.092	130.169	550.857	295.043	104.742	109.807	411.477	24.745	4.80223	3.82451	46.6355	12.8524	5.62472
MT1F	ENSG00000198417	protein_coding	1209.29	2031.57	3232.93	5282.41	2556.69	352.009	2879.92	920.294	1586.07	6779.99	999.191	54.8194	2370.87	4563.8	2258.21	349.372	102.229	2242.01	2553.94	2377.11	3757.82	5159	2259.68	1748.63	2198.5	2628.33	2689.99	909.256	1809.64	5220.27	1672.94	2018.95	734.935	4808.97	999.861	2734.31	4832.83	2628.07	1582.84	380.556	870.086	282.059	94.6126	79.6477	162.232	114.731	158.113
TRIB3	ENSG00000101255	protein_coding	164.438	129.252	182.555	182.397	154.628	123.724	232.673	237.219	184.533	112.68	474.552	119.595	150.689	203.583	146.988	115.3	277.96	135.242	419.866	168.37	157.736	136.095	294.674	149.395	166.529	351.618	220.213	138.519	157.105	504.392	185.917	215.592	237.005	187.127	161.37	254.318	91.5271	97.0564	248.417	4794.28	766.909	4546.91	4692.63	2034.68	6274.01	3668.6	3280.93
CAVIN2	ENSG00000168497	protein_coding	4180.71	622.954	553.818	1020.52	3996.98	1607.65	1729.17	1097.42	772.733	1325.1	3404.08	11359.7	1699.34	1558.41	1225.8	2516.19	876.961	2147.93	954.481	5643.5	820.249	310.559	291.303	530.271	570.734	417.488	1152.23	725.663	802.346	702.972	701.197	2976.5	769.831	1068.64	648.035	715.432	645.685	1622.93	1245.4	230.051	373.761	229.831	92.6082	120.891	221.244	70.2208	296.966
GNAO1	ENSG00000087258	protein_coding	2578.01	297.313	271.858	508.838	4596.93	1724.44	1395.94	415.009	466.814	710.113	3661.84	11393.3	702.674	1029.01	662.78	2160.88	440.201	1824.24	853.869	3243.15	418.538	239.345	224.42	332.901	327.45	239.782	651.366	240.678	356.742	463.418	408.284	1436.04	457.783	789.627	267.314	361.403	318.312	478.932	762.05	82.3783	262.501	302.184	30.1681	29.6868	45.834	19.776	292.175
PDZD4	ENSG00000067840	protein_coding	593.086	151.105	129.362	206.704	979.662	466.777	440.229	269.653	224.191	360.257	440.805	2527.48	225.788	341.623	222.976	480.876	218.837	553.538	228.591	750.655	159.417	97.7019	87.4706	134.097	169.249	121.313	189.531	151.489	126.03	198.54	153.926	496.655	155.227	268.504	100.546	177.296	155.452	153.218	221.991	11.3595	65.6986	144.838	14.9798	14.1371	25.7739	5.92863	67.1759
LRP8	ENSG00000157193	protein_coding	53.1701	63.0076	80.7311	73.88	166.351	191.348	54.5485	140.592	97.0403	37.814	287.797	72.831	53.311	48.8623	70.9845	74.9008	195.384	147.988	79.1812	69.9025	40.4327	38.2352	144.983	109.569	91.9691	68.7749	74.8682	105.652	66.2364	67.9616	162.229	158.886	121.194	44.385	53.4514	71.9826	60.1277	52.1197	260.572	737.585	387.756	1544.65	836.642	1315.81	583.239	2810.08	896.96
CXCL12	ENSG00000107562	protein_coding	6310.21	3898.16	2272.07	3451.7	7798.41	2864.52	3288.5	4547.52	3459.05	3293.58	13748.3	10683.7	3562.52	3909.2	2310.2	6868.9	7093.91	4258.88	3367.69	8682.48	3351.14	2948.69	3012.87	1841.46	3819.86	3315.25	5764.63	3704.83	3899.86	4064.17	3934.49	6589.45	2270.3	4226.97	3068.43	4092.93	3864.7	1988.09	3621.72	481.111	812.854	1134.03	512.831	424.051	412.964	452.018	549.731
GPAT3	ENSG00000138678	protein_coding	1090.27	1950.79	1684.32	1755.8	1602.18	905.38	907.217	2192.61	1219.17	2938.04	1028.34	484.784	928.635	765.981	750.04	1171.3	910.114	981.793	1757.44	907.452	1514.83	1503.33	1210.23	1928.74	999.495	1133.1	859.358	2393.77	1077.1	2346.77	1094.46	1053.8	1140.46	1859.95	1772.13	1268.08	2182.37	1977.95	1868.66	267.683	113.65	76.9448	185.057	220.628	164.413	173.09	261
TRANK1	ENSG00000168016	protein_coding	2845.6	5781.74	5006.6	9951.12	3677.43	3256.08	5704.51	1252.54	7213.98	4541.02	2633.49	1117.14	4364.46	1449.24	4201.9	2739.22	2849.62	2613.09	6431.31	2287.13	5961.08	5190.88	6441.58	11150.1	4604.1	3527.35	2088.11	1007.11	3869.57	8692.68	4690.37	1636.72	7788.59	5066.16	4277.79	5686.09	6985.4	4363.31	2202.81	978.74	648.457	1442.21	483.317	527.452	1274.47	925.803	676.452
ENC1	ENSG00000171617	protein_coding	1233.64	1317.7	2003.38	1535.97	1192.7	1769.5	1541.18	1562.15	1625.16	1756.13	1117.81	563.944	1447.23	955.814	2116.22	1138.45	1507.68	1555.85	1348.09	964.628	1230.29	1184	1250.05	1189.22	1255.36	1067.18	1500.21	835.661	2388.13	842.903	1505.01	857.638	1491	1104.86	1632.43	1545.43	1322.23	2347.06	1648.92	4596.57	6291.05	4283.28	15103	6428.83	4364.18	7810	6250.58
MS4A12	ENSG00000071203	protein_coding	3787.07	6254.3	16825.7	31408.8	7457.44	4018.34	17285.7	1588.04	6198.93	13.6975	3043.65	1957.29	12925	12745.1	9246.85	8071.26	1888.99	10658.8	42613.6	3031.51	14531.7	29606.9	22788.3	44981.2	4348.83	15441.3	7277.7	3267.44	20059.2	12547.9	3681.98	25854.9	4781.28	21719.7	15006.4	35482.7	8254.71	33424.4	3018.67	558.811	15.6863	10.1026	182.966	344.546	357.764	8.8964	229.315
KHDRBS2	ENSG00000112232	protein_coding	26.6108	12.0005	70.2727	35.5581	11.4981	5.57089	24.4638	23.5231	18.2975	61.3909	6.39799	16.1534	21.5217	14.3644	27.4239	4.12408	29.4383	14.1892	28.4478	22.2488	26.4623	54.1808	10.2501	13.6678	6.80725	37.2717	32.1321	30.3131	42.6584	56.0559	27.2046	19.3922	40.9273	48.9037	33.6418	31.228	14.2296	23.9365	28.0507	0.0637597	0	5.69952	0	0.104603	1.42333	0	0
LMOD1	ENSG00000163431	protein_coding	18660.5	1318.5	982.591	1945.65	27478.1	12047.7	10154.5	1915.41	1869.13	7130.43	21486.7	76983.3	5124.11	11736.1	3210.24	13860.7	3070.38	7701.82	5182.97	28534.7	2676.07	1191.75	770.638	2067.11	1604.47	1425.44	4544.13	3522.06	1544.95	2374.2	1439.07	16203.5	2516.7	5603.91	1420.6	1686.34	1340.05	3230.54	6364.16	493.659	3352.52	2853.47	154.982	172.673	256.318	167.153	1874.39
ADH1C	ENSG00000248144	protein_coding	9133.81	27906.3	17515.4	19324	4971.03	7746.25	14036.6	17035	14640.2	6528.06	2232.7	2556.36	16752.9	12092.1	10877.4	15928.8	13969.1	13799.8	13229.8	7139.82	30516.3	28116.8	14106	21043.5	14491.3	16177.9	10159.6	34205.6	8220.77	12003.2	12476.4	5887.98	16353.2	18531.4	20835.4	17285.2	17807.9	28551.8	8013.59	1608.56	721.952	134.006	4326.66	167.51	557.371	94.9482	920.503
LDHD	ENSG00000166816	protein_coding	1904.09	3227.66	3067.49	5500.35	1379.59	3047.14	4090.43	2125.86	3406.19	1646.08	989	539.651	3628.71	1830.28	2691.7	2031.89	3790.15	2857.13	3519.37	995.346	3548.61	5746.69	6095.36	3644.05	2815.42	1766.53	1919.15	3927.46	2863.8	4698.88	1383.31	1239	2665.19	4089.33	1967.59	3625	2898.17	3241.55	2754.6	419.622	78.8733	562.028	457.231	148.514	563.337	39.5582	108.858
GRIN2D	ENSG00000105464	protein_coding	12.4131	43.2236	55.5354	39.2719	27.224	27.0818	49.0132	37.3163	120.953	21.5339	35.556	8.93886	35.152	16.4013	40.0428	32.7872	54.5938	44.2291	67.733	52.9436	103.467	42.2159	129.299	101.841	70.4947	17.1742	30.4976	41.541	43.2088	33.2975	31.7607	10.773	28.2013	49.377	41.163	52.6784	57.2486	166.12	45.7124	1161.41	92.3074	1748.7	92.5843	1087.18	2275.29	1656.76	1114.56
FAM135B	ENSG00000147724	protein_coding	93.9874	181.867	115.442	108.517	135.721	30.629	54.5644	90.9716	67.5801	44.4773	45.7	83.6417	97.3184	61.326	135.233	96.8384	71.6728	93.5618	100.671	101.647	100.729	75.0823	69.2191	65.224	82.21	63.9987	45.0082	98.7289	197.145	63.0169	92.3037	27.9003	77.3391	103.695	166.496	67.9048	111.939	87.0806	40.0897	16.0259	3.10466	0.179902	0.287291	12.9088	3.53217	0.984538	1.96081
PLAAT2	ENSG00000133328	protein_coding	110.321	227.564	200.328	584.656	52.8382	377.889	332.533	150.184	1165.25	1243.27	204.974	23.3331	293.516	223.484	211.684	127.909	77.0627	544.667	706.866	101.683	177.662	357.591	291.351	2949.25	104.388	364.956	173.452	433.868	122.415	940.649	64.2312	1801.81	645.49	153.611	151.825	170.611	265.819	254.264	366.677	52.9068	39.4745	95.3972	25.6993	26.0933	32.2585	9.88512	11.5153
RDH5	ENSG00000135437	protein_coding	192.606	366.423	287.445	514.518	193.486	193.158	325.072	315.991	372.851	530.677	229.751	329.219	251.443	284.312	237.777	437.085	228.062	271.297	298.854	219.2	427.112	594.154	415.679	380.978	269.008	370.702	223.965	405.326	268.158	343.539	163.903	162.574	285.966	364.623	302.865	312.014	201.39	307.487	199.408	30.8539	38.6238	152.445	171.235	22.7701	53.8149	39.5601	33.4907
C6orf223	ENSG00000181577	protein_coding	9.27924	3.80689	15.2272	28.0409	153.478	53.0094	6.70862	21.8523	37.4575	30.6594	307.369	15.2404	4.3146	19.8732	11.8028	8.33287	180.413	29.1998	41.1262	21.2028	46.5314	6.13937	37.3874	10.7337	5.40782	11.4407	15.172	7.71955	18.6135	47.049	13.1046	170.364	139.213	10.9664	22.2181	13.0396	9.0086	26.8178	27.9384	679.13	627.897	1206.18	1704.41	239.861	1931.84	2149.34	1928.89
SELENOP	ENSG00000250722	protein_coding	14559.6	11779.2	21464.5	25743.8	14616.4	12273	25630.4	4066.51	17597	106877	11002	3046.6	19110.1	25455.1	14320.7	10360.9	11902.5	6842.65	19683.3	12600.3	22452.8	14649.1	11993.6	32431.3	17122.7	26794.4	21275.2	18177	22498.2	68566.7	18827.2	21404.2	28117.1	23600.3	23014	12856.9	21824.2	11851.7	15004	2739.46	2441.68	378.474	242.766	3224.57	4192.03	1258.14	1631.76
CPM	ENSG00000135678	protein_coding	2580.1	4151.66	3221.12	3723	3279.62	2961.23	3115.05	4112.17	3048.78	405.298	1847.27	488.378	3421.52	2735.88	4183.73	1985.57	1796.44	2114.06	2117.64	2046.77	3323	3830	3189.7	2603.44	2724.79	4167.5	4239.98	2898.57	3915.83	3710.85	4087.4	2157.47	3409.89	2808.92	2626.51	1908.97	3922.12	2861.16	3749.42	632.893	877.741	194.274	2209.93	343.055	693.317	197.816	4966.78
PTN	ENSG00000105894	protein_coding	864.901	360.643	260.191	263.762	797.463	360.683	461.497	523.154	440.441	381.895	887.53	1195.6	298.052	617.782	376.418	617.274	204.063	435.38	306.866	1082.07	326.154	271.466	283.378	220.454	296.138	553.184	594.92	274.475	487.382	402.877	509.414	1174.04	391.125	361.734	324.575	334.405	381.876	216.393	310.476	118.345	234.238	87.9884	50.5658	50.2127	50.9075	64.2896	61.9313
HSD17B2	ENSG00000086696	protein_coding	4787.39	9010.02	6967.93	13680.7	3018.99	2162.28	6272.87	2347.59	5574.71	8198.15	255.869	979.514	6602.83	3486.73	3630.4	7313.48	1934.39	3469	6346.25	2190.78	16320.6	12829.9	3160.95	5298.36	4442.32	4694.86	2920.8	8482.76	5032.55	7118.33	3041.76	861.488	3779.67	9836.07	8224.61	11528.5	11218.4	10561.1	1532.72	851.626	305.619	120.964	97.6444	513.421	453.251	466.857	125.967
P2RY1	ENSG00000169860	protein_coding	1362.1	2385.56	1538.67	1343.26	1686.55	946.896	1438.65	1184.36	1505.26	1145.26	1128.71	2498.01	1349.29	1005.51	1405.3	1114.02	1516.86	1028.58	1304.85	1736.5	1758.12	2865.21	1216.6	2113.79	1555.14	1245.84	821.882	1071.23	1182.38	1592.01	1196.76	1963.78	1349.7	2277.49	1655.4	1240.94	1877.57	1276.21	1029.97	411.081	420.355	80.2034	11.4081	96.8422	79.5879	61.3185	744.891
STMN2	ENSG00000104435	protein_coding	1326.2	963.62	618.071	658.521	828.777	528.866	799.148	529.58	671.311	745.199	837.109	1878.3	865.015	1165.12	672.683	1382.77	660.504	1338.92	634.786	1573.4	426.816	783.33	836.819	432.338	570.094	921.968	590.984	1079.95	1105.35	462.214	635.513	1896.27	512.204	628.916	823.815	807.179	868.086	629.06	728.552	57.2557	48.9066	146.105	20.5333	51.8949	37.9535	0.983872	99.6139
CNGB1	ENSG00000070729	protein_coding	36.8194	26.8979	7.19224	50.5389	96.2663	17.7772	17.4501	31.6612	39.7359	30.1149	57.6248	103.653	21.4785	11.5749	33.0531	43.8216	44.8705	190.958	24.7756	43.4009	13.9383	6.92359	6.25733	13.6542	20.1028	3.79736	23.6339	9.45498	6.33471	27.7769	32.5151	43.6326	25.3052	19.3656	15.133	21.3165	22.0062	14.2282	15.6905	0.0952532	4.81791	0.143307	0	4.91765	0	7.92493	3.22367
ACKR2	ENSG00000144648	protein_coding	100.179	225.369	162.229	258.208	71.0499	196.16	163.46	150.258	231.721	66.1811	66.776	35.0239	205.519	72.3204	162.538	213.921	118.267	114.667	116.771	76.2645	239.272	187.833	237.349	461.99	135.165	131.836	132.993	108.207	187.478	319.105	110.805	106.554	185.583	173.25	157.895	179.566	218.176	111.04	80.3747	16.866	6.20598	21.3312	20.1666	14.076	48.3234	23.7369	28.883
PADI2	ENSG00000117115	protein_coding	16927.6	26848.2	24112.5	34651	13560.9	17484.1	24892.3	21743.4	17338.9	5526.89	2460.35	2742.56	23193.6	13490.4	25239.9	22206.5	13150.1	12505.3	16836.5	9712.82	30441.3	31770.6	12207.8	9063.47	20407.3	21431.7	24847.6	13612.1	24247.4	28449.8	23323.1	2267.94	18906.7	27748.1	26990.2	24758.2	24552.4	22259.9	5463.93	1990.85	334.022	1409.96	1817.45	377.669	2761.61	149.349	3765.41
CCL23	ENSG00000274736	protein_coding	149.746	56.3937	86.9676	89.7987	37.9656	36.3665	27.4677	125.168	55.7946	14.2571	80.6982	41.3317	28.2255	116.03	119.013	67.3269	53.836	88.568	79.746	83.6543	68.8127	72.7367	42.9054	36.8725	140.97	199.736	43.4798	48.4429	128.448	223.429	116.982	171.434	22.8207	39.5178	63.5296	129.623	132.7	124.805	47.4373	8.41986	15.9058	26.736	0.767705	8.69941	4.19297	5.93124	3.53363
NR5A2	ENSG00000116833	protein_coding	1346.41	2365.55	1904.53	2034.55	1080.18	1532.47	2049.89	1194.9	1558.91	2631.23	817.369	266.198	2122.82	1525.26	2276.6	1274.86	2180.61	1552.03	2179.86	1049.34	2096.77	2113.77	1534.3	2157.27	1829.78	1948.08	1989.58	1285.14	1917.86	2429.6	1699.57	985.276	2170.07	2152.15	2370.9	2010.45	2234.3	2393.53	1614.65	387.594	353.073	37.8403	475.002	287.878	351.975	221.556	548.408
PRPH	ENSG00000135406	protein_coding	392.507	170.531	63.946	262.849	431.031	168.825	248.956	181.904	347.879	326.526	657.882	1040.15	189.95	162.077	132.165	421.958	320.227	811.148	233.755	619.35	115.237	85.9662	77.9182	166.062	137.188	75.4525	119.169	96.0584	69.0594	270.472	148.635	427.417	183.657	252.541	100.56	262.389	176.654	140.564	140.797	4.38706	29.3011	40.2015	1.26426	2.08395	6.32276	0	44.9191
SRPX	ENSG00000101955	protein_coding	1934.11	447.167	379.227	531.293	1916.62	973.453	821.119	1467.17	688.204	793.449	3685.32	2829.15	1096.67	866.82	411.528	1512.43	2068.07	2115.18	750.69	2298.68	736.68	334.044	354.214	351.048	674.654	510.168	1055.19	697.106	379.102	706.753	410.287	1177.63	380.367	827.936	615.675	858.298	667.932	345.572	763.307	124.172	203.849	373.996	59.6205	108.752	98.3181	43.5147	114.866
SLC10A2	ENSG00000125255	protein_coding	30.4322	20.6378	160.808	196.404	3.22702	4.87456	2.34131	20.2115	6.49005	23972.8	6.41383	6.24806	48.7041	0.548117	9.00259	9.1851	9.0103	1.69648	1.80419	36.0326	18.0467	3.80978	10.25	25.2517	12.3953	0	0	48.4231	6.35404	29.5077	1.17306	0	7.483	65.2332	404.115	7.9459	13.1593	67.6154	27.2543	0.103948	171.11	0.15732	0	0.176854	0	0.985077	0
KCNE2	ENSG00000159197	protein_coding	25.0551	45.7169	28.4074	18.6922	9.0134	19.2598	8.61682	30.0816	19.0555	1.60163	5.67167	12.5512	35.4285	15.7701	22.4799	21.0236	27.6189	22.4073	29.0225	13.7878	36.673	52.6563	18.2594	20.9931	28.6035	28.6658	9.05967	46.8706	9.23635	21.603	12.4776	12.3594	11.6385	64.4817	24.7278	25.044	48.8816	40.5018	7.11838	9.34169	2.31917	4.79471	1.87883	3.49368	2.07772	2.96575	2.57875
GREM2	ENSG00000180875	protein_coding	3091.79	1888	823.459	897.98	2851.26	2696.56	1724.77	1372.02	1336.81	1815.82	1814.65	5719.37	1582.64	1218.1	2271.7	1930.9	1897.2	1847.81	1522.94	3076.96	1174.87	1177.72	657.583	814.733	1193.28	1367.18	1201.93	1040.91	1094.38	1307.81	1793.92	1509.93	1102.01	1775.69	959.827	1708.59	1166.96	1286.06	1076.33	82.3839	234.788	337.881	151.79	67.4807	64.5347	9.88507	121.921
CHP2	ENSG00000166869	protein_coding	12099.4	15595.7	11124.9	15116.5	3810.55	5925.96	14150.5	12090.2	12641.5	24210.6	1334.47	1231.38	17424	12251.6	14731.1	11790.8	7303.36	9628.18	15125	5248.73	16448.3	19509.1	13622.7	15785.7	12545.8	8584.33	8568.42	16772.4	16659.6	26770.8	9471.67	2388.58	14841.5	17786.3	15667	11154	14083.8	12919.9	8024.6	874.137	587.646	16.6137	568.125	114.108	3556.34	349.15	105.639
SLC5A11	ENSG00000158865	protein_coding	71.1975	39.4862	37.4281	95.3991	61.9616	4.86099	236.783	2.34346	27.7945	1983.05	2.04679	13.4359	83.53	23.29	36.4333	4.96938	7.15048	25.3637	16.4946	28.6218	95.9134	53.1126	15.8086	36.858	119.882	123.247	18.2168	18.1101	137.739	120.067	56.966	0	14.5415	474.848	73.5156	112.496	117.507	54.9386	5.28535	1.58118	15.8865	1.92405	16.4716	0.255031	5.64598	13.8501	11.8033
SLC22A18AS	ENSG00000254827	protein_coding	1113.01	1498.72	1432.59	1251.59	639.304	939.764	1617.34	1016.21	1174.33	1098.83	323.501	263.5	1130.19	1040.75	893.639	801.602	564.122	1125.34	1182.88	813.214	1767.05	2403.49	1027.09	1269.08	1221.23	1637.58	948.083	1945.15	1335.3	2640.97	1145.65	744.778	1768.3	1603.89	1606.55	1577.23	1464.09	909.835	1125.23	345.651	283.59	429.909	451.401	206.887	300.311	176.058	115.844
FBXL22	ENSG00000197361	protein_coding	534.415	61.8898	49.7532	75.7337	673.567	294.924	246.446	40.5095	75.5955	192.996	870.537	2493.59	126.144	367.282	120.901	467.466	89.9611	210.77	140.095	860.7	92.2516	60.9179	31.7329	61.5211	70.9315	78.319	142.123	77.0025	69.7812	74.0664	78.8522	443.787	126.87	134.156	65.1822	50.3639	64.1649	101.286	132.249	46.0748	85.421	87.6617	57.3408	34.6952	36.5501	28.6796	73.414
ECRG4	ENSG00000119147	protein_coding	636.497	81.793	36.1802	141.228	490.729	135.904	215.668	210.39	55.7395	273.463	183.967	1124.9	114.782	122.043	128.673	391.697	118.227	324.578	203.302	495.459	102.295	44.4831	39.6948	62.2522	111.402	77.365	307.478	196.574	99.3701	131.707	118.752	386.231	74.2471	193.397	85.836	102.604	93.076	64.7974	74.8564	1.58513	14.239	25.4939	0.765177	18.6602	2.73067	0	8.97952
SLC26A3	ENSG00000091138	protein_coding	105808	177966	115086	463719	70623.8	88352.4	161759	47493.9	132858	35105	9354.56	15430.2	102237	79985.7	86772.7	104023	54312.7	48927.3	178546	78003	241427	159759	208072	258854	109699	148805	54421.3	128174	134149	379363	96519.4	35172	123722	130804	173132	175435	206324	157209	97203.6	13624.4	431.19	85.0593	1997.38	8099.56	10146.8	20471.6	6669.97
PPM1H	ENSG00000111110	protein_coding	278.022	326.088	322.015	277.808	285.332	357.9	289.181	354.183	345.61	151.28	338.915	228.444	308.972	250.456	356.084	342.72	470.589	377.442	405.732	291.193	395.245	245.669	315.285	281.483	389.688	241.705	425.948	200	352.568	222.086	415.163	325.325	353.985	388.982	376.006	338.118	341.765	400.057	292.242	1685.55	1432.9	961.843	3425.9	1631.42	2130.8	1944.59	2329.51
NEGR1	ENSG00000172260	protein_coding	2227.98	473.69	453.906	484.522	2496.62	881.837	843.168	744.07	534.5	567.107	1600.28	4520.51	874.11	882.729	457.991	1359.18	639.634	967.565	750.729	2457.48	703.716	349.702	301.662	351.78	521.98	534.055	735.525	532.552	409.396	432.49	408.968	1585.61	367.373	715.908	514.894	545.647	463.744	630.472	424.547	135.233	141.407	120.671	36.7696	94.9406	79.6402	55.3848	156.255
SLC17A4	ENSG00000146039	protein_coding	1398.9	2570.01	1958.87	4185.19	971.823	823.754	1936.09	626.224	1377.27	2066.32	157.673	171.75	2082.45	935.774	2726.39	1514.03	880.031	1132.14	1291.09	636.397	2760.75	3064.76	1062.1	1856.12	1723.83	1287.88	599.35	846.913	3492.11	3379.39	1394.69	231.037	1380.41	1850.15	1410.74	1613.42	2170.92	3697.35	508.121	142.279	123.17	78.5236	160.797	117.363	110.537	511.392	7.77498
CHAD	ENSG00000136457	protein_coding	190.261	634.96	303.526	457.452	92.5457	143.029	469.897	89.2554	321.354	670.934	31.8468	44.0184	392.22	169.663	532.229	199.52	241.586	199.502	187.913	102.739	274.998	331.824	246.79	73.1315	346.469	528.372	380.836	79.5994	725.731	588.385	217.088	24.0047	183.047	444.745	204.361	367.891	497.243	202.29	80.3346	44.5945	31.5492	14.9788	54.4289	17.5596	161.111	34.617	20.1246
BCHE	ENSG00000114200	protein_coding	1777.16	155.667	121.942	183.31	744.521	234.655	252.62	284.252	221.956	505.711	1271.84	2495.76	241.115	401.639	284.898	698.994	205.909	284.953	241.253	1957.59	353.277	107.873	60.3966	129.731	153.889	179.594	361.614	229.436	150.539	170.64	173.839	1404.59	324.313	212.076	168.329	144.506	138.922	332.839	152.962	12.7223	69.0235	43.7098	1.76785	3.82614	4.87422	7.90716	22.3655
GDPD2	ENSG00000130055	protein_coding	599.145	965.157	1161.21	1347.98	430.863	285.45	1137.58	532.831	975.833	3360.11	119.122	129.472	1022.74	450.56	655.792	388.122	476.434	600.634	1014.21	498.74	1371.92	1546.54	859.917	901.926	900.601	633.423	463.268	413.032	547.141	1847.46	309.991	122.071	654.088	1108.48	1247.14	1083.06	1039.33	1290	437.372	111.477	63.1287	10.129	14.4334	29.6675	81.8543	19.776	46.3294
ABI3BP	ENSG00000154175	protein_coding	2830.92	1284.5	748.796	1396.57	5465.32	1883.99	1145.54	2095.07	1470.66	973.221	4658.91	3915.71	1945.24	1042.76	1569.97	1935.1	3573.33	2995.91	1030.75	2655.56	1204.91	540.645	737.21	591.225	1205.13	1003.16	1345.7	718.734	1216.97	1166.03	1768.67	1257.72	1105.55	1562.04	946.857	1655.36	1240.69	991.304	1099.52	150.69	281.264	198.917	103.791	26.2494	142.866	50.4384	306.107
TSPAN7	ENSG00000156298	protein_coding	4167.9	3940.59	4074.42	4880.13	2097.57	2389.25	4583.4	3286.75	3274.52	2134.3	1262.47	1832.27	4357.2	3278.39	3733.97	2824.3	2809.2	2661.19	3081.05	2797.48	4857.4	4737.04	3122	2731.86	3002.91	3675.46	2560.7	2563.4	2904.15	5225	2851.89	1145.59	3531.01	4478.27	4331.55	3833.16	3670.97	4531.63	1847.05	191.202	485.787	195.9	549.515	699.186	663.858	337.282	264.025
CA4	ENSG00000167434	protein_coding	12599.1	18191.9	14404	35603.3	7480.59	9411.21	28235.1	3904.86	20192.2	519.374	1866.13	1377.1	10772	9971.8	14262.3	13791.5	5335.58	10253.2	19331.1	6490.75	22988.3	30693	23644.2	18916	18775.5	17392.2	8122.61	15790.2	14722.1	45905	10216.8	4612.28	14501.6	18410.3	19824.7	28143.4	22843.5	21456.8	12678.4	1744.48	17.2691	23.1517	82.9297	625.227	2278.37	155.284	12.0657
ASB2	ENSG00000100628	protein_coding	1818.94	358.989	400.824	416.231	3076.49	1326.43	1129.32	279.343	860.312	990.24	1998.17	7253.49	531.358	1275.52	517.103	1841.74	291.14	960.034	841.21	2311.39	355.52	419.354	900.502	464.258	617.482	388.828	555.789	901.509	402.177	360.044	622.199	1659.52	578.385	543.29	320.363	427.932	393.084	410.139	744.383	154.741	352.622	659.15	41.8443	36.5768	55.1736	69.2326	281.778
ACADS	ENSG00000122971	protein_coding	4464.64	9103.08	11173.8	9631.14	3484.66	3583.86	9513.1	7316.8	11950.4	11822	2138.88	2083.22	8910	7661.8	8150.52	6511.76	7726.7	8728.71	8020.73	4820.95	12421	15136.9	11109.9	9247.91	10017.6	8512.68	5000.62	10933.6	7519.31	10511.6	5021.01	3458.03	7845.61	10728	9772.08	8510.33	9964.4	7710.16	4707.89	2204.09	1405.24	4148.71	1798.69	840.987	1240.58	759.63	723.453
NTN1	ENSG00000065320	protein_coding	1908.23	825.892	514.362	683.772	3203.04	1679.39	1190.95	1212.85	872.807	1735.16	1764.61	3869.09	1531.62	651.423	921.821	1624.43	973.987	1529.14	996.81	1903.76	671.864	460.05	307.232	470.061	712.296	372.585	775.268	325.552	697.111	556.914	592.299	766.59	672.957	1180.09	619.204	800.967	619.964	463.48	744.984	168.714	557.417	210.138	157.745	40.0266	149.382	37.5799	185.618
ANK2	ENSG00000145362	protein_coding	2034.35	515.964	390.328	696.867	3667.12	1323.53	1021.11	952.847	940.464	1210.54	2820.19	6140.59	860.377	719.758	541.729	1739.8	1132.88	1788.72	895.084	2968.91	615.89	301.954	357.397	451.915	476.642	322.903	600.9	379.247	447.6	614.485	733.126	1620.56	593.74	857.147	467.12	574.775	531.779	519.63	827.989	68.4916	276.667	265.146	20.014	27.9717	45.1074	59.3412	249.577
CCBE1	ENSG00000183287	protein_coding	1118.04	147.509	75.6645	157.117	1187.21	629.258	443.888	158.307	74.8537	175.401	1577.49	4170.2	349.882	487.266	206.751	721.732	213.885	554.003	336.38	1604	197.691	61.6991	50.8429	139.891	82.7761	30.5486	235.401	174.867	94.2911	155.159	88.8055	1074.38	100.23	276.114	94.0543	140.922	89.9354	207.97	235.379	11.353	46.6674	19.792	1.26828	5.55684	4.87286	4.93956	48.2969
P2RY4	ENSG00000186912	protein_coding	20.2703	22.733	122.923	37.4081	1.56609	6.99921	42.1148	2.33823	40.4248	194.101	0.595756	3.54366	45.5437	10.1832	30.8859	10.0185	18.2204	7.8998	13.468	18.0279	37.64	35.9627	28.6023	7.82878	25.6839	83.1621	22.8447	9.4526	70.107	269.163	79.3183	0	9.82102	43.1345	66.2143	76.0818	13.6661	24.0194	3.44878	1.50941	0	6.18869	0.821754	0.169177	5.89307	0	0.345278
CEACAM1	ENSG00000079385	protein_coding	18103.2	42989.9	32392	84633.6	26703.4	28070	27807.8	23752.2	48437.3	5373.6	14810.2	6260.57	22882.1	13930.7	17049.7	32441.9	17943	21560.9	73004.8	24681.7	44163.6	45277.9	62094.3	104995	23355.1	25723.4	6654.48	30934.4	28175.3	98278.2	13258	35537.9	43202	24097	37536.5	50176.2	57321.6	53866.8	69442.1	8402.44	6480.6	4782.03	8888.21	19920.9	16777.8	5367.89	6684.32
HPSE2	ENSG00000172987	protein_coding	220.113	270.727	153.527	260.063	285.427	178.909	111.775	207.146	204.422	281.954	154.851	182.589	256.194	110.304	209.004	216.419	242.958	210.232	183.964	115.437	308.231	200.331	144.857	111.633	158.862	155.721	172.768	194.846	184.544	136.675	208.547	81.6149	102.65	224.765	289.512	246.657	170.548	242.81	82.8009	38.7828	50.8104	35.5433	11.4685	19.0672	20.0793	7.90755	9.95396
SLCO4A1	ENSG00000101187	protein_coding	140.122	183.318	229.468	181.455	215.03	314.299	201.14	337.998	242.653	153.742	386.347	107.894	358.716	115.81	316.041	241.667	358.985	343.239	280.145	199.075	181.293	228.491	192.641	219.822	241.167	190.115	195.694	219.952	240.076	164.526	258.364	217.901	165.339	124.416	222.709	234.254	175.134	181.21	566.83	1296.74	1554.51	1988.55	2741.43	8573.76	3740.75	13753.6	2556.11
WSCD1	ENSG00000179314	protein_coding	1262.59	1993.48	2745	3470.48	1645.99	1090.05	2193.29	1463	2062.69	2022.22	396.957	545.95	1822.27	937.837	1254.65	1860.99	1124.18	1634.39	1876.82	998.516	3059.38	2303.96	1520.76	1586.14	1902.99	1300.3	987.045	1960.68	1608.52	2227.77	1211.34	199.905	1268.68	3072.87	2221.19	3210.91	2834.52	2894.59	851.722	217.521	263.859	195.685	535.982	79.62	472.283	36.5908	333.951
MT1X	ENSG00000187193	protein_coding	2331.78	2035.07	3841.22	6721.1	3222.54	760.732	3502.41	2288.33	1878.73	5287.17	1968.74	754.636	2727.1	5932.46	4327.99	649.994	545.071	3707.49	2766.87	3206.19	3120.35	6440.08	3859.37	2117.24	2352.51	2610.16	4791.3	1761.44	3716.8	5059.13	1842.28	3457.36	920.497	4411.5	1408.27	2515.23	6062.32	3920.98	1905.65	726.287	1926.37	246.412	312.346	198.489	229.743	372.89	230.295
HAND2	ENSG00000164107	protein_coding	2975.39	112.335	40.5153	317.074	3218.01	1095.19	884.667	163.174	270.464	728.272	2858.17	8430.29	498.92	964.871	303.144	2128.96	269.671	1326.38	599.673	3376.5	194.713	53.0974	58.8096	258.163	93.2352	88.8278	326.373	133.291	100.061	328.475	124.671	2218.53	246.792	481.359	68.7222	178.253	119.321	258.541	781.027	21.1186	249.478	110.428	4.80378	29.6163	5.59183	7.90677	142.825
DNAJB5	ENSG00000137094	protein_coding	1710.9	115.901	265.698	320.817	2684.47	1139.62	718.012	556.394	225.606	1223.96	768.003	8946.85	364.018	821.301	441.105	1211.81	212.01	890.205	425.268	2459.58	182.346	97.6984	134.446	223.333	151.088	135.642	321.789	1280.04	186.58	221.381	216.994	1760.82	286.399	339.398	107.609	208.44	163.653	382.05	455.687	185.38	330.415	372.374	68.7684	100.168	79.6174	69.2323	306.901
SLCO4C1	ENSG00000173930	protein_coding	100.167	162.973	188.762	289.074	99.1819	75.0147	72.1206	123.412	275.119	543.873	20.2103	6.24455	85.73	57.807	97.6874	55.4903	148.956	90.2818	317.502	51.9161	353.709	286.517	49.2522	166.844	54.2037	194.901	87.057	60.5494	87.8311	794.862	159.999	56.6968	132.84	377.407	705.429	356.954	177.277	237.189	13.8202	11.2443	7.02172	0.240458	3.29351	2.07627	7.79289	19.7848	4.04153
CHAT	ENSG00000070748	protein_coding	17.9595	26.5128	53.4893	18.6933	9.84423	12.7691	12.422	30.0872	13.8721	11.2905	7.13146	14.3558	31.3926	6.0465	18.9328	55.7699	158.17	31.2698	18.1763	31.7523	24.1252	21.0952	11.0564	18.802	11.0175	0.933402	4.45997	4.25757	12.8656	8.47532	21.8731	5.32903	11.6418	33.4876	48.1015	17.7751	50.4878	12.7964	7.11972	2.57812	2.48955	0.0664486	0	0.0736989	0	0	0.451385
SCN7A	ENSG00000136546	protein_coding	2521.78	264.197	129.957	286.205	3698.72	742.934	760.136	388.21	549.945	549.6	2695.97	6174.94	790.415	986.977	337.633	1341.49	413.232	1080.52	661.727	2850.28	453.911	80.4836	139.223	192.129	224.283	152.84	399.024	367.993	376.224	415.154	322.609	2309.65	243.839	510.594	173.611	172.114	235.315	516.795	504.51	7.18611	41.8743	29.4857	1.26954	5.5588	1.29382	0.983771	150.157
ADH1B	ENSG00000196616	protein_coding	6454.36	2627.18	1190.51	4006.41	4994.3	4091.47	3995.95	4329	2693.51	3998.48	9628.49	10146.7	5443.61	3862.96	2248.97	7158.6	5920.44	3217.64	2976.74	10627.5	3175.03	829.411	1665.61	2725.29	3405.09	3463.34	7850.68	3865.05	3916.45	3646.96	3399.81	7736.01	2080.6	3870.01	3433.84	4215.22	3434.74	1555.71	3950.68	170.163	97.8558	320.754	40.8174	27.9737	55.1598	10.8743	35.5695
MT1G	ENSG00000125144	protein_coding	5224.41	9058.09	15692.4	21193	13594.9	1339.1	11391.9	3770.01	6962.99	29223.2	6234.41	178.954	8983.3	27758.6	10064.6	2046.16	195.476	10678.8	12221.8	15863.6	16520.2	24922.3	14499.4	8848.74	10191	10088.1	15036.6	4956.2	8772.38	27917.2	8018.44	17353	2487.14	18631.7	5654.3	11667.7	22556.6	9056.55	9800.47	1624.03	3331.59	1077.36	158.533	98.5951	307.317	326.4	744.928
EPOP	ENSG00000273604	protein_coding	44.6544	22.2228	65.5996	31.7893	28.0702	27.8284	36.4172	81.4093	61.8853	33.7156	59.0122	39.5709	30.621	33.7586	33.7204	27.7396	37.9869	60.6651	36.0187	19.0856	22.8075	31.25	63.7968	28.216	53.045	31.5178	10.5771	25.935	20.7903	29.6058	63.2541	34.9869	19.3185	19.3465	26.3817	79.2081	44.868	46.3008	63.0366	125.697	446.267	168.213	1680.05	127.885	821.245	920.866	961.494
TM6SF2	ENSG00000213996	protein_coding	147.945	179.699	188.655	432.192	84.273	39.9215	304.331	55.9443	118.995	5290.8	19.4874	9.84232	198.48	104.747	157.509	40.3291	34.7416	142.063	84.6231	91.0927	237.856	282.493	124.909	88.3742	204.147	168.134	110.751	94.3245	222.718	318.166	149.955	15.4469	169.446	221.882	195.517	177.84	161.671	299.041	40.6624	27.9345	193.989	14.9389	88.7078	17.5005	21.4688	71.2294	25.043
PIRT	ENSG00000233670	protein_coding	267.177	116.004	38.6493	215.153	347.538	125.888	184.212	120.975	255.246	159.241	353.703	623.614	148.437	95.801	72.3327	259.409	201.808	691.688	176.345	459.453	95.8223	49.1812	50.8456	114.544	93.2714	61.1222	108.485	72.678	54.6429	139.787	98.8178	337.962	106.801	186.458	64.6075	167.721	119.944	101.249	114.582	5.73066	96.4069	34.7383	3.8219	0.26244	2.01095	0	20.0612
GNG7	ENSG00000176533	protein_coding	561.599	608.941	748.454	484.537	589.746	440.143	597.978	609.261	763.367	369.783	399.937	908.561	604.96	443.026	572.11	686.313	432.942	479.03	431.966	541.077	551.24	591.625	796.295	250.202	851.24	476.739	547.455	574.167	599.87	353.297	695.434	285.548	339.646	620.662	618.197	947.696	539.171	454.953	361.735	86.4902	79.7425	79.9817	27.1294	46.8326	62.4054	23.7325	36.1347
FGL2	ENSG00000127951	protein_coding	5550.44	3720.37	2814.44	3314.2	4543.51	1688.43	3294.82	2352.49	5021.81	5352.83	3475.79	7391.4	3963.27	3796.73	2503.04	4709.77	1189.13	1999.23	4401.84	5666.92	3258.12	3106.02	4096.61	6038.66	3034.95	4219.08	2796.2	4214.95	3871.05	3432.81	2715.03	8005.39	3722.45	2888.2	3019.55	2588.85	4685.55	2642.24	2841.2	867.032	391.732	778.935	61.6238	346.546	241.237	260.13	931.951
PDE9A	ENSG00000160191	protein_coding	5020.89	2627.19	6987.25	15830.4	3476.44	2405.68	4501.56	7065.12	5299.03	6210.39	2360.75	3221.14	7509.16	2781.37	5382.85	3097.12	1628.32	7181.21	3140.97	4449.27	3097.29	1675.4	1793.01	3089.57	2477.95	1665.25	2250.22	4546.64	8205.28	3008.76	2668.52	1875.68	1581.21	3266.03	3139.17	4199.38	2456.22	6612.08	2558.01	1106.76	1113.91	230.141	1754.3	441.259	1863.27	108.796	385.986
SLC9A3	ENSG00000066230	protein_coding	3229.36	22436.9	14505.9	70160.9	1251.37	2640.42	9263.95	5167.26	35696.9	7068.18	648.617	1158.52	4730.22	796.314	713.416	18935	2828.07	6211.98	26759.6	4159.18	33125.1	26493	22875.1	22124.7	12492.8	1794.23	143.637	13824.4	2804.55	17015.3	2315.77	143.105	4627.04	19323.3	18379.1	26956.7	19254.6	22197.9	878.54	1063.74	202.103	45.97	48.4462	577.374	1582.04	2229.46	28.6437
TMEM151B	ENSG00000178233	protein_coding	63.4873	42.7163	11.5093	69.2408	127.645	27.8021	50.9177	52.8014	90.643	27.5989	96.9689	100.841	43.7515	9.48887	44.9964	53.0506	69.4298	263.172	64.1524	55.058	29.2916	8.48636	11.8309	34.0172	27.0611	19.0859	28.1983	8.58518	16.4369	45.7555	35.1007	38.0822	37.7157	35.3964	24.5697	49.0748	31.2743	17.0544	19.946	1.55401	8.77253	1.87204	2.34484	0.213778	2.04092	1.97385	4.7487
NCAM1	ENSG00000149294	protein_coding	1706.94	599.084	310.739	642.616	2279.02	954.143	740.001	725.379	1011.12	1026.49	2033.14	5589.25	1123.47	526.489	536.117	1431.6	817.565	1912.42	796.997	1675.05	727.864	197.086	281.754	328.555	492.693	195.833	332.491	250.206	572.37	547.646	643.472	1144.96	488.548	816.123	529.036	527.218	496.227	492.939	493.519	99.0886	276.7	247.217	95.249	94.9539	146.566	41.5367	263.065
JAM2	ENSG00000154721	protein_coding	1691.32	625.62	523.652	578.071	1362.39	789.491	734.997	998.397	555.103	825.502	1160.87	2470.27	829.159	614.181	699.439	1145.27	966.711	878.973	534.098	1545.87	691.952	534.424	425.893	284.292	606.356	788.206	955.806	430.355	640.176	649.212	666.746	879.511	529.354	826.59	691.177	962.277	613.316	668.346	857.376	126.947	241.035	190.58	43.3645	148.208	73.1472	52.417	192.641
TACR2	ENSG00000075073	protein_coding	3243.01	179.091	86.1661	346.07	6824.53	2331.46	1763.78	87.6319	199.865	1557.5	4877.94	20010.2	671.904	1531.5	454.441	2437.04	166.006	1690.59	784.159	5449.73	218.272	147.003	61.2024	267.591	100.908	92.6503	811.936	169.665	106.555	392.218	58.9347	1781.61	328.932	816.042	91.1203	94.8836	159.018	245.913	1152.64	19.7421	560.04	182.335	117.648	24.5265	41.5156	27.6889	332.891
FXYD1	ENSG00000266964	protein_coding	112.052	51.7872	42.3959	68.27	115.84	51.427	93.059	99.1169	83.0667	90.5059	132.486	246.651	119.632	137.497	53.3723	96.8439	65.5264	127.399	57.7857	185.236	77.0872	72.7351	22.9778	17.9848	50.7665	75.4691	94.0506	103.937	69.8723	57.4353	53.6732	229.186	30.5157	81.3712	50.5185	71.5121	53.4322	38.0986	46.8239	1.58155	15.8826	26.8475	19.1157	5.42981	15.1823	0.983852	74.1041
BVES	ENSG00000112276	protein_coding	898.675	95.5208	50.9878	107.538	1342.03	670.857	386.665	133.124	107.949	398.851	702.027	4508.69	198.99	380.946	146.218	752.937	121.849	505.36	259.588	1248.26	145.848	56.2209	63.5811	160.219	77.8969	45.8342	181.869	132.429	95.0135	98.2015	77.5147	657.805	129.198	212.782	66.945	60.0828	75.5009	185.506	178.611	54.4316	204.316	94.245	14.4397	43.2798	18.5271	20.7656	187.661
SCN2B	ENSG00000149575	protein_coding	253.98	51.7302	23.8421	66.3869	351.837	130.26	125.727	89.2992	82.2658	176.322	469.155	820.077	93.2078	132.505	53.3361	266.255	114.025	182.282	110.22	288.995	66.9639	32.7467	22.178	34.6768	45.8477	44.8807	67.9512	27.6368	31.5673	66.0634	43.6569	110.482	54.7592	86.1782	49.2923	72.9551	42.5282	29.7088	92.0302	1.58161	42.4892	8.27416	3.3163	0.255941	2.73571	2.96215	36.4024
OTOP3	ENSG00000182938	protein_coding	131.648	129.549	44.8578	235.816	33.822	75.0858	147.293	68.9925	71.9905	539.097	2.77006	29.6295	107.573	54.3983	162.025	76.5905	21.2494	32.8638	86.3393	31.7967	215.448	37.4533	88.352	35.4125	82.8925	24.8158	34.2853	32.838	144.308	261.229	28.3756	5.32953	71.9826	191.616	87.1545	154.219	62.7219	59.1151	11.3741	0.07134	3.24422	0.105627	0	0.117825	0	0	0
NEFM	ENSG00000104722	protein_coding	125.533	24.7256	13.9756	95.4425	127.552	50.0433	38.2215	29.9726	31.5053	46.9671	133.397	393.701	24.2562	28.1534	17.4317	111.267	53.2953	194.846	50.2196	151.332	42.2757	6.13999	7.84788	14.3592	23.5472	3.79782	8.27848	9.45076	20.7627	24.5697	25.7389	53.6668	40.6391	59.8122	19.8184	44.3633	66.5043	75.7522	53.0208	4.24297	4.72005	4.9343	2.89058	1.98206	1.31524	1.97406	7.64282
SCN11A	ENSG00000168356	protein_coding	91.6772	33.9117	12.7384	90.7452	154.022	83.045	75.4377	82.0531	107.456	63.2891	120.151	176.439	59.6587	30.9069	44.2216	101.936	101.931	295.025	97.2045	142.894	69.4502	8.48633	19.7935	42.7025	54.9845	32.4626	36.5973	18.112	30.144	64.9285	54.3671	64.5632	50.6921	66.0537	30.4417	77.2327	64.3538	45.0746	21.7569	9.68169	14.3787	5.04728	0	0.233656	3.48513	0.984073	10.2947
TMEM82	ENSG00000162460	protein_coding	414.281	753.709	745.931	879.317	242.263	217.45	774.095	339.481	912.666	1909.56	165.674	78.2002	672.679	437.481	550.257	516.158	613.339	627.546	662.872	425.676	938.387	752.081	918.126	667.553	684.517	444.25	335.572	641.716	514.731	1121.85	252.878	231.048	543.016	877.495	761.439	830.366	815.63	696.321	518.009	96.0622	56.8352	0.274781	46.5275	12.4613	216.887	27.6897	66.8295
ADCYAP1R1	ENSG00000078549	protein_coding	356.646	46.1003	33.7139	125.331	413.011	143.83	114.327	73.022	88.1316	185.289	426.653	1185.4	98.293	115.169	53.3242	223.197	97.9939	437.956	114.738	501.765	49.8388	29.6135	27.7513	41.9317	58.3952	20.9936	108.5	50.1567	36.6129	62.3222	68.2441	236.696	79.0029	104.96	46.3292	74.4574	76.0697	77.3994	74.8769	5.70299	11.0761	35.9009	1.27122	3.74525	0	0.983893	17.9892
PBLD	ENSG00000108187	protein_coding	3079.84	5117.83	6041.45	6298.26	1496.21	1311.19	3944.45	2470.29	4025.35	10999.5	1018.81	545.048	4658.25	2301.68	2452.38	1975.45	3003.64	2891.39	4391.2	2168.54	5865.21	5226.16	3362.46	5924.75	3551.52	2801.24	1730.26	3341.11	2708.73	4160.82	1955.18	1319.16	3011.47	4526.26	5354.09	3795.78	3654.43	5320.56	1444.86	667.866	881.581	495.684	442.761	291.498	1161.04	222.543	437.34
SCUBE2	ENSG00000175356	protein_coding	854.556	1393.47	1040.25	783.878	928.06	304.781	413.58	517.397	896.401	483.818	576.673	1197.29	1614.94	445.042	430.549	912.817	1136.09	731.071	841.803	1129.77	1768.54	787.253	664.806	341.624	1247.18	619.092	464.8	568.069	731.772	542.095	300.029	567.333	487.384	1459.31	804.967	1535.06	921.235	956.015	317.126	224.217	79.7036	218.041	163.967	98.3896	81.7931	40.5475	164.818
SLC2A4	ENSG00000181856	protein_coding	1332.53	124.563	174.997	263.756	1862.16	783.796	718.681	101.436	174.129	585.866	1449.78	7970.9	412.996	694.988	220.806	1451.89	195.451	845.946	564.648	2263.69	684.333	169.696	159.13	472.999	171.305	112.712	288.147	417.369	99.338	595.991	65.5639	710.597	176.466	479.302	88.7513	115.842	157.984	560.258	482.569	58.7334	258.533	255.226	153.322	53.7469	93.3188	45.4934	142.32
CNTN4	ENSG00000144619	protein_coding	550.699	542.8	405.303	538.817	365.566	207.452	356.455	645.902	324.96	411.528	138.77	324.699	549.287	244.895	394.754	449.67	600.017	420.441	398.493	495.534	556.088	434.325	318.438	262.57	464.952	235.012	189.517	509.24	589.148	306.904	267.54	199.929	235.035	522.598	852.549	452.222	466.555	474.491	302.566	64.1926	104.346	58.8101	14.4355	45.0486	19.9607	54.3981	79.1727
CLCA4	ENSG00000016602	protein_coding	45174.5	62309.7	54361.3	133113	25571.9	24025	55810.9	2305.35	29251.7	484.386	7531.18	6502.54	46163.5	8599.64	18970.2	26337.7	35440.4	10793.4	30578.3	38634.1	4273.94	38393.5	82223.2	54487.6	12610.5	43525.5	4859.12	14789.1	33321.2	121004	14400.4	24057.4	70035	29485.3	52340.2	33280.6	91796.9	34805.1	55904.2	4939.19	149.967	28.0292	76.3443	1450.23	4603.83	517.299	7.26598
TCF21	ENSG00000118526	protein_coding	573.339	802.184	539.155	304.919	740.315	500.996	521.83	545.057	490.421	290.684	860.499	1299.91	548.556	607.348	403.132	843.809	729.965	421.592	494.005	943.404	521.751	596.308	590.785	502.062	715.217	668.786	510.728	416.514	532.051	306.843	506.027	686.501	418.861	568.434	768.539	564.7	642.318	461.986	860.572	274.206	133.496	255.278	66.7653	112.087	60.9349	138.475	111.714
NSG2	ENSG00000170091	protein_coding	348.72	106.807	28.7769	212.343	359.116	118	165.304	150.238	235.351	292.85	322.36	617.298	129.044	123.434	82.1902	297.325	163.697	733.516	178.367	435.114	119.999	43.701	52.4378	96.3828	101.641	81.1876	120.726	114.263	46.7076	147.837	92.8294	366	116.856	174.602	68.734	160.529	110.64	94.244	134.131	4.3642	23.8509	22.4384	1.26568	3.7835	3.45121	0	33.3159
UNC5C	ENSG00000182168	protein_coding	491.911	426.467	369.477	501.391	438.372	735.289	560.325	471.974	543.467	166.953	347.588	194.246	527.612	386.454	701.057	371.324	458.181	498.463	386.26	257.323	409.282	242.509	461.809	396.866	448.197	319.093	497.023	126.365	792.582	512.546	577.903	220.168	664.413	403.523	598.264	337.501	464.981	283.729	300.112	144.783	142.293	49.1534	47.4857	84.4899	89.0621	83.0837	104.341
KIAA1549	ENSG00000122778	protein_coding	187.181	215.559	189.984	102.869	331.787	229.078	180.412	212.836	195.585	118.73	264.083	393.181	188.33	151.071	215.344	253.497	282.286	202.731	212.492	190.598	204.949	143.932	122.544	144.317	193.759	146.165	273.809	90.0029	203.312	96.387	256.441	94.0756	149.996	205.95	233.41	178.975	181.91	147.519	141.46	800.336	581.307	692.874	946.741	1049.12	1392.33	1020.76	1544.38
CTNND2	ENSG00000169862	protein_coding	108.98	63.6314	56.677	34.5821	108.437	91.6884	62.8264	54.3819	77.2226	91.8195	119.452	127.807	64.8273	62.0701	97.9126	68.1961	77.301	69.8483	48.1401	104.801	52.9009	39.8257	32.5517	45.6207	57.7949	49.6681	71.8684	18.9791	59.7931	48.7835	86.3963	91.8956	70.8981	62.5778	45.8287	59.7647	44.1629	47.8585	54.2166	6.96861	7.11551	11.0987	4.44015	5.29032	3.49663	3.95321	8.66014
SYNPO2	ENSG00000172403	protein_coding	44060.2	1704.25	1700.73	5126.09	64257	41336.3	16847.9	6644.92	3229.54	18581.2	35101.1	179836	7500.1	12121.8	6400.22	31032.4	4881.67	16698.8	8462.3	52930.5	3571.3	1477.39	708.539	4393.41	1433	1254.43	8363.47	11635.9	1960.25	3766.9	2070.03	52437.6	5856.84	8400.31	1788.34	1828.05	1962.79	7037.86	5946.03	814.336	7424.03	3692.11	346.276	291.538	505.603	256.173	4621.37
MOBP	ENSG00000168314	protein_coding	40.7884	49.1838	57.068	26.1813	9.83698	14.1897	29.5269	11.2803	24.9501	1.00598	6.39665	9.84317	71.7076	46.3809	40.1855	28.6153	35.6174	41.2792	21.7218	21.194	25.2483	47.0563	15.8408	24.6144	43.323	44.9218	24.4188	22.4819	46.2674	12.8196	33.2204	14.6921	28.3233	41.1367	30.628	20.8269	27.257	33.6746	7.11084	2.8556	6.41843	4.8042	0.809839	1.92524	0.603541	2.96563	1.43546
KCNMB1	ENSG00000145936	protein_coding	4093.74	206.607	157.107	418.098	4568.59	2137.42	1607.79	221.664	321.198	1515.22	4247.91	18942.3	751.584	2120.32	588.155	3530.99	401.543	1867.14	833.468	5774.8	457.989	137.613	147.985	451.175	227.766	357.297	790.52	777.626	211.815	449.166	277.43	4018.82	474.907	939.207	161.24	241.175	206.442	565.983	920.693	153.44	767.74	776.874	69.2584	45.1944	63.0688	42.5255	436.535
LILRB5	ENSG00000105609	protein_coding	422.115	747.076	653.335	705.311	363.871	374.965	470.86	267.169	981.081	398.136	1299.24	307.587	766.637	543.81	629.808	962.56	716.44	367.91	621.665	722.13	640.183	736.423	765.997	694.409	630.121	497.756	890.103	689.356	1324.76	283.308	365.821	911.501	425.945	557.98	611.664	425.963	725.347	313.252	818.411	97.6092	41.7653	185.262	11.8979	176.884	73.9229	70.2236	59.7363
SECTM1	ENSG00000141574	protein_coding	2547.13	5593.51	4817.07	14596.4	3104.18	5391.33	8573.71	992.583	11143.7	12724.3	2226.89	1481.44	5702.97	3776.61	3049.1	5190.53	2627.52	3150.19	13379.7	3582.1	6816.16	16930.7	6446.27	23993.8	5159.6	5523.2	2477.29	2479.36	3796.69	14705.6	2414.75	10427.4	10264.1	7659.43	4225.24	7810.05	8200.82	4717.17	3428.19	475.567	484.144	464.761	104.75	222.626	425.162	631.048	374.722
PKNOX2	ENSG00000165495	protein_coding	188.909	102.364	93.0857	77.6205	148.931	118.825	108.124	110.468	130.922	100.724	152.089	291.609	97.2476	74.4396	94.9493	135.598	85.162	124.789	76.6074	147.165	117.203	76.6251	75.577	58.6576	92.6498	69.7288	107.028	53.6328	128.363	71.6703	122.886	105.832	103.371	96.6658	107.22	90.9552	83.9016	63.335	94.5165	19.4948	22.9588	22.6799	8.93528	3.80825	11.4077	11.8662	24.7631
PLCL2	ENSG00000154822	protein_coding	1200.77	1680.75	1121.58	1601.46	717.067	737.168	1364.52	562.871	1305.27	1446.56	416.606	307.577	1373.3	825.375	1109.74	1025.62	835.305	568.764	1609.58	676.626	1466.61	1713.15	1336.89	1556.5	1314.68	1110.18	1008.51	646.865	1253.1	1826.79	1127.07	492.575	1231.56	1501.61	1486.92	1618.72	1591	1379.98	668.671	172.954	98.6447	98.0798	29.6538	67.57	166.603	168.146	135.699
TRIM40	ENSG00000204614	protein_coding	300.691	59.8503	345.355	461.151	655.944	275.455	199.763	1632.39	512.512	518.933	729.563	66.5065	65.77	185.496	208.149	138.854	250.688	283.055	684.322	219.211	98.1212	202.575	970.749	1204.1	119.025	107.935	60.272	139.354	377.716	1108.34	103.417	3049.89	757.739	165.434	71.6605	269.37	177.589	275.342	3820.43	75.2531	15.6819	73.3097	7.33401	39.885	75.4545	60.3342	4.02752
ATP6V1G2	ENSG00000213760	protein_coding	102.783	22.6919	16.4521	47.6958	85.2767	27.7929	43.9327	25.0961	41.1101	71.2955	95.4578	176.536	35.7084	65.6058	23.7856	110.462	53.95	88.7858	32.8587	146.023	19.8144	13.9669	16.6119	23.0871	31.2487	26.7316	40.4614	44.1378	14.2669	38.2612	47.7644	213.168	36.506	29.0963	16.8706	31.0113	27.6262	53.38	30.9677	8.44904	13.4594	12.9761	14.3141	3.76446	7.09951	7.91016	13.9957
PHOX2B	ENSG00000109132	protein_coding	185.919	36.4596	7.80629	79.507	161.458	50.0037	86.7806	65.761	89.7272	95.9999	166.106	318.752	43.0721	41.9695	29.4043	127.234	58.7767	235.939	71.0934	203.208	32.1891	13.963	18.199	38.3326	40.9953	19.0833	42.7205	31.1095	13.5405	71.1243	46.3607	164.45	58.3901	56.2682	32.2082	51.4984	48.2764	36.6885	51.1244	0.104946	8.90452	4.79411	0	1.92071	0	0	8.46732
HSD11B2	ENSG00000176387	protein_coding	15303.8	24000	25286.6	26151.7	9524.46	12982.3	30242.1	28052.9	31783.7	13720.2	6819.87	3237.3	25565.1	19505.5	24608.6	16828.1	18863.2	26560.5	20569.9	13193.2	22769.7	25711.8	22528.6	26332.4	21210.3	16099.6	21864.7	20482.4	23348.3	32064.7	18214.9	7321.67	25299.9	25948	21498.2	18567.6	25379.2	16846.7	27325.1	3039.33	2578.27	3817.07	6901.95	5062.7	9156.29	2845.66	550.125
SHISAL1	ENSG00000138944	protein_coding	1410.2	111.314	113.916	224.468	2554.83	1216.41	865.984	85.1886	155.746	483.281	1420.08	4820.44	332.18	598.376	287.686	971.843	132.882	571.392	425.338	1534.18	152.901	83.611	92.2454	195.04	106.476	81.184	285.864	185.256	177.213	216.443	105.409	965.249	201.299	445.925	73.429	153.193	116.226	355.341	635.26	89.1657	170.112	113.783	5.81677	67.2701	22.1187	29.6679	195.49
CPEB1	ENSG00000214575	protein_coding	197.559	36.9411	27.5495	68.2634	218.538	98.7455	82.2795	87.6945	55.037	89.8394	219.196	744.601	89.8364	98.6596	47.7126	118.74	113.475	142.331	53.6678	354.569	61.6804	26.4862	24.5684	33.23	40.275	41.0599	92.4803	44.9679	71.2875	56.7849	41.0081	133.133	36.424	82.7256	42.2244	58.115	52.3643	39.5156	101.873	12.5476	14.2446	6.73612	0.271216	5.45691	4.17912	2.96196	16.171
MT1H	ENSG00000205358	protein_coding	611.63	707.039	2124.21	4249.72	2381.38	161.61	1078.24	297.211	968.35	10898.4	648.619	25.1369	1204.09	4437	1015.35	243.27	13.9223	1120.89	1835.63	2114.51	2300.01	2903.49	1836.9	1213.13	1405.9	951.567	1113.98	361.921	800.899	6625.41	752.338	3062.88	272.79	2381.81	854.904	1548.91	2549.87	1225.72	1514.55	154.694	287.796	58.9655	8.86224	14.1858	24.2648	30.6562	24.8737
IQANK1	ENSG00000203499	protein_coding	96.2547	219.718	221.562	172.114	159.616	186.826	185.495	173.018	197.829	60.1364	253.936	34.1241	102.842	148.334	180.145	134.693	209.826	173.403	171.279	97.4378	176.673	177.637	187.914	222.818	190.307	172.926	211.072	90.0083	178.799	148.485	182.642	97.98	181.418	184.387	238.793	156.979	216.08	161.496	222.819	847.781	676.881	1455.41	5922.69	785.805	507.761	3098.89	5344.38
PDZRN4	ENSG00000165966	protein_coding	1262.25	34.3788	19.5392	131.859	1618.34	487.451	478.497	94.1247	25.594	425.987	959.598	4504.02	213.78	800.82	125.801	850.617	83.1965	453.494	340.451	1746.92	117.562	27.2719	22.9812	94.8972	26.3239	48.7005	231.577	266.681	47.428	117.391	46.3018	1179.51	86.6361	242.702	30.4186	41.6731	43.545	230.421	282.394	5.78918	93.6486	118.723	0.271749	7.27248	0.581677	9.8855	65.213
AFF3	ENSG00000144218	protein_coding	534.313	168.45	218.269	266.581	803.395	465.356	277.851	216.832	188.143	174.831	287.966	1876.92	399.565	325.745	251.853	405.061	207.793	479.237	275.421	488.106	130.542	111.01	255.537	146.44	319.922	99.3379	316.533	81.3305	198.889	240.671	721	214.741	119.751	259.458	154.206	451.839	213.248	192.494	174.36	41.8546	57.7202	42.4165	16.4988	14.1517	30.0888	17.7987	47.624
SFRP1	ENSG00000104332	protein_coding	3242.97	1235.57	634.028	1173.94	4720.79	1327.01	970.076	3836.12	1454.48	1403.56	5210.29	1508.47	1829.1	894.351	764.803	2818.52	3244.45	2333.23	1161.41	2036.16	1016.4	997.702	559.64	663.064	973.673	1972.92	3158.11	512.613	1073.47	2023.47	1160.19	1498.25	1068.9	1520.27	1690.11	1392.35	1034.44	429.817	3451.89	48.9746	52.8344	105.956	29.6667	29.6772	15.6441	5.9288	61.8706
DDN	ENSG00000181418	protein_coding	2.27231	0.794835	9.50653	4.67164	2.4221	5.74509	3.69542	13.2381	7.43808	11.2401	2.82587	4.48664	1.52507	2.66058	4.91094	0.773496	3.59496	4.31804	2.90177	5.2944	2.81776	3.06967	3.12944	2.81831	1.97441	0	1.43052	5.19426	2.05756	7.55835	15.1624	2.25532	2.82884	0.561155	4.68114	14.0084	2.94949	4.26723	10.0566	71.2708	183.321	24.8048	173.627	170.417	273.978	167.161	160.512
EPHX4	ENSG00000172031	protein_coding	9.35459	6.4418	4.13853	5.58626	16.5933	19.4731	6.78554	21.2437	6.52143	8.96019	15.328	48.8812	9.59183	9.60328	3.37301	9.22901	11.6308	7.36458	9.56298	16.9231	8.7339	5.38715	7.90286	4.95932	3.3361	22.0061	7.57332	3.39893	15.9302	2.27982	6.51856	25.1219	9.37103	16.7934	7.53216	9.62654	6.52322	9.89705	20.3677	62.9608	86.7777	283.634	355.763	1055.63	283.026	551.932	657.947
TUBB4A	ENSG00000104833	protein_coding	331.599	68.0542	34.9503	123.464	268.127	118.043	143.338	125.067	128.644	166.583	275.148	640.831	112.004	77.8601	61.078	302.468	161.333	431.207	105.085	365.213	71.0789	40.574	54.0385	78.2496	63.2861	26.7259	27.3922	48.4259	30.1231	85.2701	70.2485	195.419	93.82	164.226	28.0522	140.122	98.3037	82.9912	85.2818	20.7723	18.2106	38.1379	1.76894	5.48791	1.29218	2.96176	18.2825
EDN3	ENSG00000124205	protein_coding	1970.71	2843	2389.46	3049.5	1251.39	1489.48	3386.84	1997.53	2512.72	4956.68	519.146	302.179	2416.44	1696.41	2907.14	1119.89	1659.08	1572.57	2216.87	1185.93	2281.65	3009.08	2188.02	3067.22	1710.52	2554.76	1736.42	1898.3	2844.4	4812.98	2129.96	1303.62	2886.35	2558.49	1837.98	2311.72	3521.68	2132.55	1491.31	253.743	142.106	13.3768	17.9934	291.04	588.043	120.666	285.67
EMILIN3	ENSG00000183798	protein_coding	116.879	73.4245	29.438	31.7763	66.1692	48.6038	62.8578	51.9518	63.2264	91.8749	77.1355	400.9	33.9676	48.9282	28.7148	123.928	35.4212	54.8344	30.2789	116.428	36.9474	34.3442	43.7302	35.4452	76.7201	19.0843	58.0829	29.3834	27.2648	14.6428	42.3985	116.142	26.9877	61.9046	46.4431	48.4764	33.3036	14.2625	23.6016	12.503	8.65318	16.0476	11.699	2.05862	9.30381	24.7408	14.5792
JPH2	ENSG00000149596	protein_coding	3248.61	176.031	99.7332	364.78	3863.93	2587.87	1380.83	261.468	250.604	1108.48	2823.01	13480.4	575.161	1447.35	507.233	2656.07	369.039	1794.88	979.966	3835.02	315.456	154.827	69.958	409.82	181.062	134.687	574.126	318.621	173.601	403.986	173.82	2294.68	509.202	644.176	151.219	179.277	195.615	384.887	699.785	113.031	623.19	584.764	50.9856	26.2507	43.6675	39.5583	540.983
SPTBN2	ENSG00000173898	protein_coding	138.598	172.224	160.992	117.844	209.298	245.632	121.882	245.404	168.384	163.509	361.786	204.205	135.354	68.1749	136.46	197.907	372.176	229.685	224.316	88.968	144.817	99.3047	149.662	143.622	176.357	69.7228	149.069	64.8839	136.932	77.8142	224.581	80.8459	154.192	120.983	182.701	126.228	204.734	78.8036	133.556	1160.03	298.475	2268.42	2038.35	1038.98	1438.92	2310.56	2554.86
PTPRH	ENSG00000080031	protein_coding	4359.7	6279.48	7895.87	9699.45	5703.95	3205.94	8061.88	4385.01	6855.74	11668.9	2383.99	753.736	5573.8	3263.79	6318.73	3640.24	4554.23	3848.93	6915.63	3565.16	8260.45	7875.94	6460.62	8726.27	5678.95	5455.37	2704.4	5071.42	6035.5	13163.1	4502.32	2688.26	6891.26	7857.78	7052.37	7310.78	7375.48	7433.5	8015.06	1077.79	754.294	784.208	1475.99	782.39	2226.42	1910.96	735.244
SIM2	ENSG00000159263	protein_coding	40.0634	20.8059	20.91	18.6928	45.6244	38.0668	26.4149	21.907	21.2827	24.7242	20.3122	60.4073	25.604	18.5584	21.0618	32.8809	15.2005	29.9987	25.4074	28.5835	28.9028	13.2174	13.4561	18.0682	30.0179	18.1412	11.3654	8.59369	20.1327	10.3451	19.1843	12.3604	17.0175	34.8909	15.1796	14.6585	17.3899	40.4928	18.2065	1003.52	570.318	476.035	846.532	926.395	37.9201	520.269	251.166
TPM2	ENSG00000198467	protein_coding	50770.4	1917.77	1768.6	5731.31	80332.5	38105.7	24734.3	2861.8	2558.89	28843.7	40982.1	307103	11030.3	41562.9	7512.1	40878	4435.74	24579.1	11935.9	101413	3988.29	2031.46	1202.2	5207.55	1974.62	2737.22	9960.78	15793.7	2214.77	5834.31	1927.24	64201.2	6259.27	10572.6	1857.3	2619.94	2579.35	7290.58	9742.39	4932.42	14571.7	9227.17	2590.61	1471.5	1505.61	1228.47	7600.43
TMEFF2	ENSG00000144339	protein_coding	32.0649	46.4067	11.5162	35.5357	51.3144	20.6364	28.1834	38.9758	63.3654	28.243	39.9834	37.768	53.0236	60.1687	45.759	50.5508	20.6894	97.8326	24.2177	32.8368	27.5525	17.8979	17.4207	15.8281	44.6218	104.208	107.432	30.2755	71.568	33.9706	66.6025	41.2423	25.8617	13.759	21.0417	21.7961	25.6065	7.24114	14.4472	1.48766	3.1777	4.6468	0.318181	0.151537	1.3608	0	6.91344
ADCY5	ENSG00000173175	protein_coding	1913.7	709.657	555.084	848.412	1975.33	1741.66	1328.68	1055.22	824.256	924.414	1939.19	6405.97	950.324	817.095	1182.95	1653.9	1105.89	1511.02	1005.94	1905.89	740.783	393.522	593.103	469.332	681.613	321.948	678.904	269.258	940.129	1052.22	749.734	885.687	866.245	1117.44	748.878	707.819	600.876	644.548	749.247	69.8956	392.12	665.993	435.729	40.0235	127.812	137.484	1728.51
SLC7A5	ENSG00000103257	protein_coding	1033.19	478.808	1081	833.461	607.074	683.53	873.399	1826.39	1384.84	507.968	1862.99	780.769	557.019	271.079	545.991	596.988	871.611	1039.38	989.826	691.438	516.969	443.632	1509.82	911.378	639.832	279.911	347.028	916.261	563.736	458.509	815.582	519.069	502.758	486.945	641.664	790.83	557.626	731.485	1895.32	4627.28	1044.18	5728.88	18647.2	2944.32	12278.3	7926.71	11534.9
SLC13A1	ENSG00000081800	protein_coding	85.3325	5.84986	74.5394	14.9301	4.04545	3.4321	19.91	20.202	4.27312	3276.27	0.598736	0	97.2688	3.97916	16.7203	4.12783	24.3175	19.7483	15.4779	5.3255	13.9012	3.01916	3.87505	7.83063	4.71898	9.52927	0.653492	0	17.8659	66.0964	4.47192	0	22.2247	24.8781	21.5714	7.40473	6.9519	8.64511	6.50071	1.436	28.1785	0.103622	0	1.75094	0	0.986935	0
TAGLN	ENSG00000149591	protein_coding	99680.4	4038.63	4072.31	9473.94	136600	65820.6	35513.1	7617.3	6037.13	38524.3	91737	702406	17956.9	65578.1	15044.8	79936.9	13487.4	50138.9	18225.2	220692	6733.49	3822.79	2042.23	11433.3	4126.46	6641.02	18192.8	36589.5	5721.73	9404.59	4817.72	121390	12300.1	18193	4645.35	5015.08	5066.69	14048.9	18157.7	8983.7	19379.9	31455.6	2354.09	1969.35	2429.48	1419.36	12063
NGB	ENSG00000165553	protein_coding	124.837	8.89532	4.72425	14.932	59.5665	29.9527	30.6696	16.1473	25.6205	73.7533	84.5145	291.961	11.141	97.5636	11.7985	134.136	14.5109	77.5065	35.9408	181.968	16.8633	2.23476	3.87077	13.6363	13.7756	17.174	18.996	34.5971	4.89314	28.9386	11.7681	330.583	27.0099	27.0067	8.01876	10.4681	12.6191	28.2428	26.6831	0.0809344	2.37365	10.0547	0.332609	0.134822	0.629066	0	8.34424
CPNE7	ENSG00000178773	protein_coding	17.1805	23.9537	15.9333	19.634	12.34	9.17212	16.2484	13.7446	41.3767	70.8565	24.7388	29.7077	7.17861	17.8783	11.844	31.204	9.63642	49.0727	20.2696	20.1261	22.3588	15.5883	24.6903	12.959	20.8789	23.8853	7.52838	43.4129	9.24268	12.8557	21.8937	15.5015	9.86051	6.80156	19.9786	30.8333	24.7634	23.8657	29.3793	85.2594	705.326	956.861	3469.97	1269.62	1443.28	1018.78	505.224
APOA4	ENSG00000110244	protein_coding	0.684561	0	0	0	0	0	0.459784	0	0	122528	0	0	0	0	0	0	0	0.452567	0	0.0267105	62.8132	3.03052	0	0	0	0	0	0.804976	0	1.06409	0	0	0	0.557269	128.253	0.800388	0	0.183298	0	0.14395	1023.26	5.12358	0	0.254562	0	0	0
METTL24	ENSG00000053328	protein_coding	144.237	12.46	21.996	26.1567	298.191	114.583	89.2647	29.9576	19.7053	150.497	211.281	756.474	45.3387	111.17	47.0224	195.54	29.8504	93.5665	56.7599	210.633	28.0493	16.3106	15.8087	24.5194	25.6255	17.1721	51.1365	51.0419	25.0818	12.163	17.7419	244.002	17.4964	62.5282	15.6774	22.7477	17.2516	39.5012	35.1979	16.5167	18.3219	22.1445	2.29145	10.3351	2.73875	2.96228	26.3984
CAND2	ENSG00000144712	protein_coding	290.718	69.562	88.0514	111.292	536.347	185.384	218.246	100.655	101.372	167.717	351.54	979.184	143.317	169.064	120.239	303.246	171.095	225.898	172.795	401.231	97.0076	63.2749	59.6086	60.0793	123.983	50.612	144.463	43.2257	92.1663	87.1029	99.4876	237.447	76.6255	137.692	61.6606	103.141	77.0905	102.645	149.432	47.3595	82.3594	93.7258	13.9541	48.1459	38.7698	37.5849	44.9542
ELAVL4	ENSG00000162374	protein_coding	236.812	60.4437	24.4622	105.699	220.197	57.1446	65.2583	88.5087	112.509	119.508	167.418	384.375	60.7235	75.83	44.8938	175.243	90.0944	322.072	99.0718	262.507	54.5956	20.2233	22.179	60.8424	50.0491	52.5275	72.5655	45.8347	35.1809	68.5753	62.9677	275.108	58.9293	56.2309	46.3585	62.221	64.7746	61.9277	60.2583	9.83024	12.6394	14.5869	1.77237	3.77556	4.90459	2.96195	22.2714
LVRN	ENSG00000172901	protein_coding	85.4585	25.7555	9.03775	64.5463	105.17	71.6206	25.6041	41.3738	28.5607	90.0945	329.434	56.6607	55.1567	19.8536	21.6646	73.2877	374.701	76.1897	25.6921	120.65	28.6763	10.8337	12.6257	12.1814	17.2632	23.8634	68.8404	10.3169	17.1534	47.5791	13.0957	36.5022	9.81499	61.9241	37.574	23.2891	35.9083	11.4559	34.0225	10.9491	2.28235	9.56875	2.32871	8.47072	2.76474	0	4.15298
PDX1	ENSG00000139515	protein_coding	6.15092	15.115	13.4215	25.2545	38.1264	30.8278	11.1514	16.187	4.26793	4.0069	110.835	5.34312	4.31663	19.9515	26.0369	9.18589	5.92603	16.0981	44.0593	19.073	8.03584	16.3657	24.6728	34.1853	22.2661	64.081	58.4176	3.39161	12.1381	16.5948	38.6812	28.8197	35.6026	24.3342	40.8943	24.0077	10.6015	15.5777	18.2055	457.424	485.738	228.515	379.826	1360.32	601.954	678.527	273.08
MAB21L2	ENSG00000181541	protein_coding	8348.73	340.115	202.765	525.671	8264.34	2267.59	2722.04	249.285	282.227	2393.87	7640.93	25334.9	1470.4	3431.7	738.041	5279.13	537.098	2336.82	2071.91	8803.1	687.688	298.04	153.562	717.474	357.42	317.17	1546.76	1345.74	343.759	925.792	328.572	7795.44	546.407	1522.29	332.138	435.568	351.816	863.607	1932.53	207.856	968.146	1189.42	45.8899	124.392	61.6206	65.2749	684.131
INSL5	ENSG00000172410	protein_coding	82.9071	79.2204	166.357	168.339	86.753	1138.84	286.524	26.7114	43.9806	0	87.1246	3.55107	32.7842	3549.77	461.5	15.9212	5.9502	59.6831	57.6846	19.0887	22.7615	17.8909	38.908	30.3337	25.6366	729.918	17870.5	23.3147	626.445	198.473	5851.81	6579.85	796.514	33.2402	89.9343	67.2572	79.1187	5.80659	71.7934	0.15378	0	0.241128	2.2744	3.79847	130.987	0	0
SLC9A9	ENSG00000181804	protein_coding	502.109	345.893	354.671	282.476	362.255	342.086	271.507	272.883	455.186	272.02	489.503	898.723	505.988	557.747	320.114	618.987	539.233	274.979	450.904	776.089	319.7	422.579	391.719	376.547	349.165	355.403	506.98	463.326	354.677	235.054	349.282	542.542	239.173	375.685	388.892	473.726	407.722	251.453	455.244	111.488	133.57	264.5	18.4935	57.1156	43.6913	30.6566	137.64
GFRA1	ENSG00000151892	protein_coding	1734.45	522.148	311.367	643.558	1357.45	591.171	607.322	455.653	650.734	790.511	1458.48	4828.29	577.523	419.504	343.273	1269.1	705.326	1207.29	537.166	2113.36	725.559	222.132	330.335	294.455	443.906	192.012	425.801	248.476	378.398	425.078	539.863	1073.38	382.166	738.212	649.927	594.814	524.627	431.162	283.559	28.0966	134.356	248.357	86.696	14.1879	75.3644	69.2344	166.118
SLC28A1	ENSG00000156222	protein_coding	2.24001	1.28643	1.65954	0.904553	0	1.29212	0.453657	0	0.609883	3058.7	28.9499	0.851544	3.75565	1.91478	0	2.44582	9.59588	0	4.31176	0.0261132	2.14701	0.679287	2.28531	2.03842	1.93877	1.88859	3.69927	0	0.588809	0	0.505459	2.99855	0.398327	2.6269	5.08142	2.8159	1.81794	3.01365	1.63618	1.54033	29.4288	1.84684	9.52699	1.96403	5.03722	15.8469	8.29093
EPB41L3	ENSG00000082397	protein_coding	2941.2	3740.81	3359.29	5306.69	2797.36	2122.95	3086.71	2734.33	3222.31	7418.21	2846.65	3890.41	3452.2	1601.1	2427.76	3257.14	2634.37	2706.11	4181.26	2934.07	4283.67	3909.79	2561.42	4764.44	3065.65	2099.01	1753.97	1994.4	2680.62	4912.99	2258.73	2008.01	3708.31	3824.85	3697.96	4826.24	3932.36	3965.93	3174.45	800.055	715.744	526.456	18.0086	174.372	379.951	690.4	367.319
P2RY14	ENSG00000174944	protein_coding	533.444	293.858	522.6	376.964	411.895	275.477	281.567	609.317	433.103	426.005	393.433	609.001	868.28	356.759	297.577	448.82	285.698	765.067	415.264	791.975	257.806	237.029	201.349	248.045	322.653	205.392	587.296	1217.87	622.315	169.404	290.791	889.067	135.107	296.31	434.882	403.553	329.277	334.233	283.625	123.854	113.842	52.3449	11.8973	82.6615	44.4333	28.6786	74.8559
PDE6A	ENSG00000132915	protein_coding	340.686	808.65	480.033	865.339	150.45	137.997	396.741	346.838	327.174	7.64606	20.218	55.7122	341.381	323.628	479.268	337.641	320.705	324.307	442.276	177.915	610.351	955.825	455.455	492.001	290.586	493.952	237.709	321.264	672.138	701.558	423.735	97.1659	430.22	535.843	371.214	390.788	571.863	508.134	123.056	15.5296	4.62366	8.4916	428.247	9.00428	61.1805	4.93955	33.6037
KRTAP13-2	ENSG00000182816	protein_coding	305.368	40.0419	95.6809	235.859	162.293	14.1546	282.09	129.268	3.53737	10.6373	0	6.24149	161.486	58.5822	345.926	4.1264	8.37018	10.392	1.78515	7.44449	0	10.833	1.49166	7.10379	0.55349	69.7378	38.1255	5.98888	205.937	45.0346	261.17	77.0378	174.222	21.4025	10.9637	37.1194	4.89215	3.01424	119.165	0.0686818	0	0.101514	1.48651	0.113168	114.414	0	0
LPAR1	ENSG00000198121	protein_coding	1432.65	1037.4	882.747	1182.37	1529.41	1249.77	1041.84	1256.7	1249.36	1135.06	1298.25	1654.23	1248.04	1276.16	994.294	1411.33	1070.89	1296.95	1022.7	1635.9	1173.78	1069.75	1007.98	1134.09	883.788	1221.96	1051.33	1644.62	1170.88	1247.85	1016.11	2189.61	743.277	1068.7	1073.66	1205.71	1141.28	1067.02	1103.26	412.497	300.181	272.217	71.7746	318.621	90.3668	113.742	153.319
PLN	ENSG00000198523	protein_coding	6880.04	197.44	115.781	750.176	6765.54	2665.65	2352.94	768.381	283.696	2279.85	4055.68	17053.8	1094.2	3866.64	547.329	4792.43	917.418	2660.68	1431.84	8181.54	467.997	193.176	78.7204	633.304	227.769	211.12	1392.31	1947.66	221.911	648.48	205.704	10087.2	370.299	1455.51	240.796	226.345	316.245	1065.74	1260.6	136.767	749.412	185.911	24.075	38.311	42.9425	15.8197	452.46
RNF150	ENSG00000170153	protein_coding	2607.23	231.582	161.421	311.462	3672.31	1224.83	865.202	253.349	135.888	675.176	2521.41	7591.95	518.294	699.786	339.748	1483.84	365.383	807.198	694.803	2360.06	235.359	113.349	126.483	242.201	149.694	105.069	386.027	160.137	150.529	298.765	210.352	965.922	281.078	538.441	209.563	213.044	183.76	349.77	397.696	72.6103	210.339	164.268	15.9553	22.7983	21.3924	17.7978	220.364
NEBL	ENSG00000078114	protein_coding	599.186	653.25	560.744	344.208	581.455	844.706	693.564	536.924	466.138	273.776	832.103	198.738	657.872	954.66	703.73	271.071	688.824	509.582	714.25	440.499	448.078	340.329	510.336	475.922	537.375	1010.84	1754.48	283.991	724.622	664.772	1143.94	744.882	1016.66	637.334	675.936	461.793	534.999	442.354	630.351	4062.5	4633.81	2210.24	3920.19	4871.39	5406.77	879.311	2910.17
BTNL8	ENSG00000113303	protein_coding	3157.4	4312.64	2625.67	4425.51	2238.19	1129.38	3314.99	1325.66	2249.37	14357.8	356.956	300.381	3596.78	2276.16	2251.12	2108.51	2276.74	1110.85	4277.36	2296.65	3426.04	5154.18	2343.25	5540.19	810.515	2681.82	2257.89	1533.67	3518.49	6317.02	2893.74	918.31	4221.93	4740.62	4623.89	5146.53	5297.64	4757.62	1763.44	468.335	124.699	60.6642	75.8283	50.3703	561.93	273.98	91.7376
KIAA1257	ENSG00000114656	protein_coding	20.4205	14.2209	11.0061	12.1474	12.374	14.2895	22.7852	17.0704	13.1967	5.84975	12.3112	11.671	15.3507	17.2769	9.75867	16.8489	23.4799	13.6773	11.5782	12.7164	8.08658	14.0636	16.729	6.40797	18.8702	27.7383	14.5089	18.203	23.9241	6.01422	14.5858	10.0514	12.3309	10.3492	17.116	11.1307	16.5105	16.8299	10.8813	186.846	89.9551	138.714	329.625	244.468	100.454	70.221	54.8358
ORC6	ENSG00000091651	protein_coding	98.6261	161.056	153.627	97.2635	70.2293	154.618	54.5157	178.75	128.65	69.8224	152.738	35.9243	108.588	117.959	125.214	122.916	160.728	213.51	101.524	94.257	134.831	142.417	181.581	251.978	148.469	169.112	81.7222	272.046	169.468	97.0576	198.693	208.679	185.063	56.9031	173.908	81.1423	117.952	85.7895	224.766	497.795	533.17	542.824	1159.31	658.04	737.11	852.615	498.939
ARHGAP20	ENSG00000137727	protein_coding	177.788	198.744	169.616	175.854	228.321	143.807	94.7866	142.115	160.264	95.1748	260.472	342.797	160.988	91.6575	103.327	211.375	281.105	94.659	173.806	258.339	377.361	118.094	135.303	145.057	186.802	120.366	116.141	122.065	161.46	154.052	148.701	173.545	118.05	237.336	228.726	157.986	175.228	318.411	154.317	29.2839	26.8388	21.3421	0.767141	17.474	13.5267	6.91794	19.6543
PLAC8	ENSG00000145287	protein_coding	7293.88	11543.9	12754.3	21107.9	5225.8	4880.89	11750.3	4971.49	15987.5	5206.48	5241.62	1014.6	6157.59	7039.85	6618.41	7327.71	8279.89	7524.57	19189	7780.42	15284.5	21313	20696.6	23762.5	9132.88	8646.43	3580.66	15321.8	8897.83	30280.6	5687.15	14326	16811.3	9178.98	15965.3	14317.7	18065.3	15552.1	16481.7	2484.1	413.81	52.4837	2619.06	691.106	2554.1	1326.39	1383.15
ITM2C	ENSG00000135916	protein_coding	59887.6	76419.6	90276.7	81684.1	55598	75851	116675	64457.5	87280.3	22043.1	34925.5	23250.6	92222.8	73208.8	98822	57304.3	76842.3	62841.4	98882.6	39160.4	81410.2	94887.3	75166.7	88625.3	80029.5	93771.4	81510.1	62568.6	77961.4	131352	79143.4	62118	93401	93402.1	85945.9	81233.5	82699	71836.6	70944.2	14138	5722.2	17908.1	33853.4	4828.89	45790.5	10217.5	25275.5
PPP1R12B	ENSG00000077157	protein_coding	21756.8	2083.37	2469.46	3909.11	41508.2	19520.8	12017	4125.01	2495.65	9004.18	25976.4	91517.6	5941.91	9627.46	6987.18	15085.9	3633.45	10817.9	7195.04	29920.7	3214.98	1728.6	2234.91	2974.85	2611.73	2570.02	6515.37	3394.75	3711.58	4269.54	4253.19	19030.4	5572.03	5697.12	1731.76	1790.18	2383.97	4318.54	6985.97	1268.8	4543.22	2498.32	1011.04	782.431	1284.4	1013.83	5205.21
INHBA	ENSG00000122641	protein_coding	18.7118	15.0586	23.9473	28.0495	51.3529	139.791	11.7571	52.8871	19.7534	17.3308	74.486	50.4108	19.1799	26.8452	23.1297	17.6171	82.7193	46.2629	21.1759	38.116	26.9981	12.4121	14.235	7.10487	23.6079	25.7846	22.8637	10.3219	7.7782	18.4139	23.1403	42.8457	15.1754	39.6865	26.4193	22.3467	28.2556	32.3314	110.732	1093.09	1230.69	1401.63	206.228	503.379	413.643	790.293	1204.48
HHLA2	ENSG00000114455	protein_coding	6818.48	8726.54	7805.1	11158.7	4027.28	4493.68	9942.01	3149.39	7082.2	9869.73	1303.92	909.352	8522.47	5440.71	8010.5	3521.5	3864.12	3976.79	8092.97	4575.29	8695.05	13118.6	8374.78	12569.2	5616.88	8611.1	4506.67	4574.3	7638.31	17445.3	5764.27	3475.94	9658.24	8951.57	8123.73	8482.25	11009.5	8253.4	5618.44	1079.1	816.732	285.569	1060.41	434.473	1615.05	1462.89	830.533
HPGD	ENSG00000164120	protein_coding	6813.77	8111.94	6825.94	14501.9	3480.53	3077.79	7289.61	2183.49	7837.43	8712.82	2357.07	3983.01	6632.34	7982.78	4592.4	5602.31	4597.75	5726.09	11274.9	9258.54	5966.2	9133.54	11034.3	17164.6	5522.77	8290.08	4483.73	17720.8	5406	13654.4	4099.13	6126.22	8153.55	6841.11	7118.89	6178.03	8416.27	8017.57	4681.67	1062.36	749.583	244.828	751.306	472.35	1175.3	903.054	9949.08
LARGE2	ENSG00000165905	protein_coding	41.4352	53.9049	59.7862	47.6875	43.7799	88.8272	60.3102	40.5475	55.0961	20.3039	141.384	17.9351	35.1008	69.0088	88.0333	51.3266	101.372	59.831	43.0389	47.6655	33.3895	43.7507	113.986	31.8016	75.2983	50.6249	161.662	39.7862	69.2076	39.4683	137.816	88.0022	52.4972	52.8089	56.4949	112.32	64.9121	38.065	106.991	4484.26	1137.44	1281.18	3171.17	1612.44	632.763	806.118	2293.17
SLC23A1	ENSG00000170482	protein_coding	346.118	491.095	936.668	1177.75	120.663	90.027	254.472	295.605	452.159	10227.5	63.8492	52.1158	498.425	183.419	248.965	458.883	296.076	253.083	432.437	172.625	654.91	614.3	269.82	331.481	423.011	233.096	99.2667	344.62	315.67	670.339	159.21	38.7957	190.655	859.386	806.243	522.187	555.11	808.576	97.4145	47.5636	186.653	16.6521	82.1447	38.2415	115.731	65.2782	30.2441
WDR78	ENSG00000152763	protein_coding	451.131	757.4	710.215	643.581	195.943	277.606	584.163	452.443	573.582	72.7906	106.758	97.9892	769.027	329.108	523.549	505.231	467.945	411.012	621.252	327.205	861.892	983.877	734.188	559.442	627.392	430.879	237.688	585.438	454.902	863.07	274.155	113.51	450.828	894.295	678.974	612.378	615.563	969.775	309.851	125.444	63.9028	49.1913	242.61	94.8704	143.024	57.3636	160.105
LRRC19	ENSG00000184434	protein_coding	4085.57	5560.01	5024.47	9388.91	2305.99	3651.92	5186.94	2535.26	4606.98	5925.44	1118.45	529.757	4693.41	4704.33	4210.33	3435.63	3474.67	2954.34	5237.54	3090.79	8010.25	6082.26	4633.25	8695.17	3768.95	6029.59	3742.06	8294.01	4209.17	9843.4	3409.75	3023.74	5381.93	5683.35	4117.46	4576.88	6799.74	8275.64	3378.81	2190.87	1213.44	208.967	449.358	597.943	911.669	121.654	262.911
PGM5	ENSG00000154330	protein_coding	11366.7	903.197	624.755	1067.28	10752.3	4487.35	4161.36	1041.33	919.78	4843.43	9743.46	33052.6	2570.51	5859.16	1539.6	7412.09	1465.77	4125.4	2861.86	15527.8	1877.45	644.722	560.43	1087.53	985.479	875.128	2383.27	1745.84	761.219	1469.88	762.94	8041.94	1426.96	2769.2	823.627	1111.86	821.447	1711.53	3075.53	146.594	1037.48	1354.56	341.364	306.844	244.86	16.8091	984.768
ANPEP	ENSG00000166825	protein_coding	41443.6	58388.7	90852.4	83743	19475	8324.58	35489.8	15969.9	93316.2	667372	2594.91	6874.04	47112.6	11774.5	19612.6	56983.5	31178.5	49465.7	108829	38314.3	140804	82788.6	40000.3	119502	63683.2	14239.4	6101.66	30374.9	26651.1	121051	12415.8	1445.25	28656.9	83290	87365.6	40506.3	100942	55932.1	12871.7	5280.93	15896.5	1266.69	206.756	703.244	857.606	8341.16	971.612
C16orf89	ENSG00000153446	protein_coding	576.65	224.567	188.636	330.202	756.234	159.494	243.243	591.531	296.312	281.142	743.659	486.679	340.319	225.595	234.253	367.155	407.351	489.871	293.246	410.821	241.954	168.943	172.695	84.7422	239.705	320.058	419.069	207.798	204.664	235.101	333.401	146.999	177.709	308.209	188.418	524.1	358.296	111.122	248.879	22.4114	10.954	37.3955	32.4749	2.08633	9.19157	2.96148	29.9205
C7	ENSG00000112936	protein_coding	8267.03	1245.65	851.796	1515.35	9897.02	4031.37	3555.79	3429.71	2687.64	7540.6	10942.9	16205.1	4255.25	3379.13	1522	6073.15	5654.27	2858.93	3704.81	12621.3	1661.29	405.254	865.388	1187.67	2353.87	746.148	4031.91	1354.39	956.614	1701.39	1603.81	9106.79	824.753	4220.06	2551	1748.28	1798.91	1572.55	1067.71	71.3249	353.114	613.859	19.5187	21.0672	24.9869	3.95111	350.37
TEAD4	ENSG00000197905	protein_coding	120.536	157.315	203.55	119.707	293.682	261.301	193.611	296.56	225.747	327.244	339.058	112.395	124.462	142.073	192.068	184.385	360.277	231.441	191.567	130.261	193.707	151.753	163.172	310.656	171.405	173.874	131.428	292.752	167.201	140.995	176.595	393.222	274.874	161.342	212.71	220.971	209.252	104.073	394.509	789.205	1231.51	1096.91	1008.13	1049.17	865.595	1623.13	690.353
MYOC	ENSG00000034971	protein_coding	470.169	191.998	69.5046	207.653	334.22	161.677	251.514	405.479	197.02	148.91	63.8512	480.437	621.598	358.34	30.7942	405.981	90.581	544.457	245.007	635.208	173.628	31.1788	93.0553	153.733	80.6979	122.273	404.638	68.3419	144.816	395.75	140.008	340.987	61.2304	313.182	104.109	239.382	196.306	21.284	53.4796	0.133433	6.28943	21.7794	0	0.233519	0	0.984075	3.56886
TNFRSF13B	ENSG00000240505	protein_coding	99.4091	124.761	233.418	223.597	73.5398	186.886	234.117	133.202	159.583	25.7216	19.4817	8.04148	116.002	92.3773	177.385	172.646	31.6761	82.1957	94.3858	123.895	95.2754	94.6186	313.949	76.0716	307.739	99.3484	95.5006	134.218	175.244	129.311	242.628	31.7859	103.891	131.466	162.085	334.175	178.446	169.827	150.725	11.236	32.6318	24.0985	16.7961	0.272144	9.25182	10.8777	6.75819
HS3ST6	ENSG00000162040	protein_coding	10.0648	21.1995	11.5172	22.4249	7.34825	112.184	138.669	15.3419	5.73545	0	3.48805	8.93994	23.7427	92.1887	23.11	29.4306	4.08032	12.9041	4.30225	0.0254658	4.48375	43.0459	3.86973	2.0331	9.59286	229.535	24.3837	2.52714	112.266	230.449	66.6149	1.44379	64.6356	102.056	13.9334	13.5599	21.9728	1.60472	1.02487	0.0751908	0.73213	3.1041	0	0.124611	0.636439	0	0.381818
BLACAT1	ENSG00000281406	protein_coding	5.48545	0.288703	2.32848	3.72792	4.10653	3.51082	5.01126	7.36416	2.85937	20.9656	9.63008	21.8665	5.71108	2.65822	5.63986	2.47176	7.4793	6.94718	3.43522	3.19247	1.59347	0	2.31535	0.604019	0.562416	3.81256	11.7006	0	2.05597	4.928	10.9147	3.8473	4.68919	1.25934	0	1.31898	2.94519	0.122644	8.74023	150.695	177.687	174.54	245.601	663.439	204.707	619.202	58.0412
GPT	ENSG00000167701	protein_coding	1537.49	3342.32	3219.27	4944.69	1191.82	1846.65	2626.42	2397.2	5795.57	3587.63	1633.43	430.81	2420.33	1404.4	2997.85	2432.73	3328.82	4177.32	4575.37	1539.59	5011.22	3671.12	5580.95	4305.14	3591.32	1818.12	1750.92	2929.75	2530.67	4939.68	1507.52	1285.7	3279.86	2746.3	3087.41	3019.21	3254.94	2685.69	3023.14	763.644	119.955	267.493	296.188	184.659	337.594	197.817	157.018
NPY2R	ENSG00000185149	protein_coding	46.1864	25.2649	15.8377	112.327	103.564	29.9569	47.1185	50.3552	63.288	35.4865	51.6302	63.8846	34.582	20.5547	40.0451	38.6965	39.1632	153.002	43.1226	43.4228	19.8213	6.92146	13.4249	12.1839	21.4641	18.13	39.7064	23.3214	35.9694	27.0777	36.4345	98.2651	323.426	42.3864	22.7925	33.0893	26.0846	19.8526	16.8834	0.0850845	0	0.127133	0	7.68354	3.67382	0	0.365277
SLC39A10	ENSG00000196950	protein_coding	365.779	443.392	379.414	336.744	359.792	493.974	296.078	361.481	369.869	213.467	359.998	366.995	390.406	299.475	310.284	464.856	452.732	379.903	345.112	259.435	375.157	322.386	293.762	347.536	384.773	261.768	274.439	471.144	382.845	279.678	442.38	330.758	366.371	375.721	399.562	372.903	357.722	418.332	284.886	1706.39	920.988	903.143	881.165	1956.73	1659.51	1889.2	1941.18
TLR3	ENSG00000164342	protein_coding	1006.46	1450.26	1147.47	1735.23	670.735	855.279	1223.59	514.933	1373.64	2213.13	885.776	1194.54	1262.24	954.446	934.455	987.715	1109.52	863.257	1601.88	1087.45	1890.74	1943.23	1233.34	2542.05	1251.2	1320.37	802.777	404.36	803.813	1880.59	794.22	1368.3	1591.52	1931.67	1953.74	1810.04	1677.05	1584.93	539.872	452.974	155.52	73.6986	32.702	306.709	346.985	94.9484	64.4532
FUT1	ENSG00000174951	protein_coding	60.3626	27.846	29.4824	39.2762	52.9506	51.5519	48.4135	37.3279	63.3176	40.3683	49.4599	62.9945	97.2007	23.333	59.8815	58.1323	49.0712	55.5707	30.851	66.6861	40.5746	31.2347	26.1959	27.4708	45.288	38.2075	25.1373	40.6824	44.6795	48.2756	41.1293	37.3125	46.0727	39.6079	32.2896	65.1295	30.774	12.8509	54.9685	372.227	226.641	322.768	296.744	294.698	454.816	336.296	382.997
TENT5B	ENSG00000158246	protein_coding	666.721	21.6449	45.4356	102.861	853.818	468.889	454.032	159.127	73.3834	468.344	469.157	5419.43	106.183	207.617	140.59	614.801	136.58	526.003	102.92	1641	58.0713	33.5289	18.2042	73.1287	27.018	12.3971	173.46	285.751	37.3344	41.2549	39.6596	355.671	127.429	173.806	27.4703	31.4435	44.5726	126.566	176.177	19.7143	98.9166	139.113	4.29557	15.8839	16.3739	43.5187	47.0055
P2RX1	ENSG00000108405	protein_coding	260.005	229.678	352.918	269.39	262.169	334.993	297.381	479.37	428.788	245.511	162.071	248.242	300.447	249.777	637.865	348.627	425.177	325.007	243.885	364.238	297.976	302.839	431.617	150.8	373.662	287.572	328.023	328.221	522.892	161.386	291.53	173.476	134.539	268.524	398.455	273.601	188.491	271.022	264.77	64.1436	31.5058	71.6642	22.0705	15.8977	30.7661	37.5821	43.7192
CDHR5	ENSG00000099834	protein_coding	12400.9	23222.4	28291.2	35392.8	13029.9	12416.8	31575.8	15168.9	22046.7	113840	5059.77	2993.53	16435.2	11628.2	22412.2	13629	15417.2	17819.2	24930.6	10078.1	35579.5	26573.4	21511	21695.7	24198.7	16948.9	13079	14299.8	20736.8	30939.9	16709.8	4580.37	19906	37404.6	25199.2	21479.4	27622.8	26801.4	9820.51	4153.17	3784.55	4934.96	3213.24	1461.17	8605.95	1772.48	4843.36
KCNMA1	ENSG00000156113	protein_coding	6375.33	1227.82	1096.12	1496.65	10682.1	4625.56	3545.77	1023.46	883.749	2111.97	9598.12	28962.6	2381.02	3490.29	1636.02	5556.96	1408.12	3932.06	3019.01	8610.45	1493.43	738.632	632.887	1165.91	1230.86	1082.45	2348.88	1711.21	986.178	1307.09	1518.8	6662.73	1296.96	2370.51	859.579	992.67	989.513	1655.36	2470.77	180.036	1053.31	944.495	30.678	64.1523	94.668	29.6672	826.288
AUNIP	ENSG00000127423	protein_coding	28.9134	45.353	45.0357	30.8509	43.8332	43.654	28.1743	47.1234	41.8968	30.6638	61.1896	32.3571	25.4496	44.1651	27.3442	28.5802	34.8825	39.2554	43.1885	38.127	42.9753	26.5308	51.7833	68.349	37.5945	37.2537	18.2396	80.6491	41.073	35.8288	49.1763	53.7452	65.1873	15.1525	42.4063	32.6182	36.5159	25.4193	81.4882	234.194	91.5312	145.247	225.802	189.589	211.915	342.238	218.223
MDFI	ENSG00000112559	protein_coding	46.9995	26.8303	28.8712	22.4227	48.8097	53.728	20.5825	39.7803	37.4565	39.776	160.045	53.9866	16.2871	24.0318	13.2132	99.5587	94.8902	17.2821	26.2521	29.6661	45.9355	32.0262	37.3867	15.8242	34.0841	37.2529	42.8022	36.3467	18.6132	53.9108	30.4506	63.1243	23.47	34.7213	23.403	36.2235	18.3254	18.442	141.254	320.802	453.384	878.098	834.916	656.208	189.508	875.367	120.617
PTGDR2	ENSG00000183134	protein_coding	230.212	460.265	431.313	292.775	119.844	163.785	433.932	158.319	871.797	274.479	104.583	69.2049	1146.1	143.405	273.677	436.224	491.444	443.62	383.82	307.075	319.757	315.349	255.532	199.432	495.019	228.327	292.043	360.262	488.93	146.51	332.716	70.7012	242.167	365.988	420.235	372.417	697.432	235.985	141.381	101.495	12.5218	47.3877	25.6473	15.8913	82.7204	9.88497	31.9069
HLF	ENSG00000108924	protein_coding	884.543	95.01	76.8985	282.476	1023.41	442.35	418.743	138.81	178.559	578.819	937.085	3546.75	222.901	331.211	141.288	755.45	72.769	363.62	218.879	2085.67	172.949	52.3085	77.9133	94.1722	121.121	74.4961	379.218	149.751	196.701	178.076	167.199	607.17	114.417	310.933	151.826	146.556	180.703	191.124	344.085	21.1292	134.408	49.1298	36.2987	265.319	31.4671	215.644	171.111
CLIC5	ENSG00000112782	protein_coding	4026	8740.8	6365.06	11071.7	5856.95	5390.59	8486.26	2862.62	11440.8	6732.16	3394.24	1175.61	5906.12	3534.34	6420.02	3509.71	5695.13	4631.84	14502.2	3609.63	8708	9129.63	9427.43	22567	6053.25	6751.86	3712.96	3045.74	7245.34	17419.3	4119.05	8374.1	8885.8	7266.26	6828.93	9319.2	9181.34	8514.52	8357.95	2282.13	1521.37	1783.04	1068.39	1543.61	1735.62	903.051	3055.51
PAPSS2	ENSG00000198682	protein_coding	10186.6	14868	15103.2	17469.1	8600.58	7479.99	11706.9	10263.2	11637.7	10983	4442.29	2337.78	11747	5965.89	10895	9536.51	10356.2	9718.66	16810.3	8305.6	18455.1	13709.3	15225.6	20709.1	12151.2	8662.67	5203.99	10485.8	9234.55	20024.9	5846.55	4834.12	11593.5	14910.5	16752	14266	15455.2	16484.2	11728.3	6858.62	1641.4	2029.29	890.728	3033.55	2658.75	837.769	3109.79
ARHGAP44	ENSG00000006740	protein_coding	1747.43	4230.68	3525.95	4502.23	1320.04	3065.76	3342.71	4905.08	3126	202.544	903.174	505.469	3809.72	2936.75	4760.16	2997.79	2798.2	2468.44	3350.58	1379.7	3823.7	4149.32	3165.03	2895.89	2959.73	3038.2	2876.54	2651.75	3109.69	2383.61	2987.43	1368.21	2980.81	3514.55	2931.82	2926.61	3696.82	2861.14	1414.98	352.881	921.931	174.739	1606.67	246.706	941.929	101.872	2624.63
SMYD1	ENSG00000115593	protein_coding	497.545	1.29705	4.1293	0	491.445	197.475	378.014	2.34697	0	1297.27	486.033	4541.81	39.0209	232.534	42.7567	495.257	8.38717	70.9056	54.6196	678.634	38.0471	1.4625	2.29095	25.9673	0	0.934656	33.5094	64.0098	0.591808	5.37949	0.508856	252.929	94.9279	94.4675	2.1602	6.40198	2.85764	118.124	209.822	12.5737	175.992	64.3106	1.26563	8.81328	0	0.983778	23.8737
CLEC9A	ENSG00000197992	protein_coding	23.4127	39.6984	22.0505	20.5511	15.6292	22.7902	11.7471	25.1136	84.0785	27.0218	18.054	11.6397	52.4336	60.1558	27.3469	59.8418	19.4523	9.14887	54.5028	36.0109	42.3882	59.5495	59.7872	107.086	34.0927	64.032	24.3787	30.2733	54.8602	23.9926	37.8117	95.2277	97.443	35.43	42.4131	34.1728	51.1061	24.0212	13.8326	12.2516	3.08672	9.54266	3.39091	2.00597	4.98268	1.97366	5.854
ZC3HAV1L	ENSG00000146858	protein_coding	33.5894	65.719	58.5607	41.1364	103.485	73.75	47.6888	49.5071	52.8917	25.7527	96.8497	93.5875	58.5621	50.3108	59.0762	80.8687	104.487	70.5062	53.7904	62.4765	54.1079	66.5145	56.5003	53.6417	66.9132	70.7018	81.0955	51.0651	97.4579	39.4763	61.0712	56.7842	53.1044	51.4218	77.8473	51.045	50.406	42.2502	48.7198	333.185	120.754	213.694	199.242	413.22	244.911	271.014	372.885
AOC3	ENSG00000131471	protein_coding	8906.14	1352.65	1046.75	1840.88	12642.3	7710.74	4017.94	1786.26	1638.97	3822.24	11009.7	49821.7	2840.83	2975.31	2385.49	8586.8	3500.45	6130.51	2863.86	13553.1	1750.8	902.191	678.272	1268.21	1642.82	780.543	1848.77	1347.46	1449.06	1684.05	1507.49	4583.59	1617.25	3135.89	1314.53	1460.75	1362.74	2077.94	2176.56	610.706	2001.3	1990.45	209.792	203.67	268.535	140.447	1405.55
CEACAM20	ENSG00000273777	protein_coding	2.24028	2.80374	1.04764	6.51266	0	2.71726	0.453831	3.96282	4.27156	3187.17	2.76908	0	0.366586	0	4.76723	0.766953	1.0388	6.0327	11.4126	1.08707	5.66592	0.679405	3.87389	6.38013	6.10804	5.70832	0	0.802231	4.17803	6.5991	1.82442	4.55177	0.398511	0	0.979342	3.32511	4.89385	5.8326	0.426696	0.100978	22.2819	7.6422	1.89527	0.171325	2.08745	7.92289	0.343917
C8orf88	ENSG00000253250	protein_coding	195.992	18.5739	16.439	25.2202	248.372	108.792	87.326	36.4571	16.7622	75.9203	221.389	1015.69	35.6257	171.336	31.5063	139.824	40.286	111.664	66.9276	390.544	30.9909	15.5277	10.237	27.4205	13.7691	17.1719	76.3955	119.52	27.9643	25.164	16.4125	318.802	31.6895	43.6856	17.4447	19.672	18.797	38.1136	71.272	18.0373	31.0475	11.5152	1.76949	13.811	4.17186	3.95109	26.5924
SORCS1	ENSG00000108018	protein_coding	378.426	149.12	75.0591	107.542	573.436	170.27	200.504	225.808	267.675	264.923	602.609	1388.48	230.439	171.761	115.272	395.018	186.364	401.334	165.051	648.975	198.39	42.9169	68.3627	88.3805	112.781	63.0319	87.8093	88.2643	154.915	155.227	199.176	417.324	108.54	197.539	87.5919	128.189	111.635	105.489	200.686	23.676	18.1354	51.301	8.39318	0.287913	5.60001	3.95064	44.34
TNS1	ENSG00000079308	protein_coding	30857.7	3508.15	2576.8	5735.05	68769.1	35877.5	22372.7	6976.36	4421.55	12226.6	47346.4	187372	11161.8	13049.4	7588.82	24357.2	8163.9	23428.2	11047.3	43507.9	6172.22	2491.62	1726.12	4724.29	3910.37	2287.22	9261.16	5132.86	3558.72	5129.91	3598.29	28580.5	5086.8	11884.9	3421.33	4049.76	3654.19	5968.12	8146	1862.69	7346.77	6544.38	571.56	1046	1094.7	1079.11	8084.57
KCNN3	ENSG00000143603	protein_coding	1154.82	191.853	292.895	285.277	1521.45	551.876	452.037	283.43	375.688	503.852	1097.8	3246.95	324.802	355.348	265.876	736.87	323.72	358.583	360.771	1312.88	303.156	193.967	433.107	192.869	432.116	122.267	239.983	164.472	245.01	144.01	333.958	730.924	274.62	365.898	329.867	262.211	269.914	394.601	517.46	83.7607	64.6897	99.5279	27.6298	53.7354	97.6488	93.9629	160.073
PCP4L1	ENSG00000248485	protein_coding	474.228	7.89288	7.81747	37.3801	335.948	194.693	123.12	30.7616	8.68308	324.328	252.455	3108.93	56.676	164.217	63.1778	381.621	25.5403	118.395	62.2648	542.012	24.5015	6.14778	3.08397	44.8329	13.0773	12.3959	54.9246	50.1549	22.1921	22.6848	15.7525	176.659	29.3132	63.1566	12.1503	14.5635	11.5918	104.052	19.9171	0.151903	35.8555	16.2411	4.32274	13.8188	5.62018	0.983761	23.8149
EML1	ENSG00000066629	protein_coding	2372.8	321.779	218.798	511.646	4200.73	1645.01	1314.84	501.128	377.831	876.124	2379.33	8535.37	758.479	1363.17	525.542	1564.63	476.403	1076.7	792.873	3169.02	463.903	254.215	188.589	396.763	343.487	366.852	772.204	511.757	449.764	407.089	398.325	2319.65	406.959	831.398	295.016	378.804	423.498	411.55	757.794	309.436	450.417	457.493	59.0865	198.273	103.309	127.59	364.963
DMRTA1	ENSG00000176399	protein_coding	115.947	69.6628	78.2629	79.4965	52.036	45.6784	56.4435	42.9641	72.7262	128.624	36.2249	117.848	92.7157	48.1735	66.7573	89.2375	63.0416	94.1608	123.102	99.5347	210.116	151.135	137.013	127.037	92.6749	88.8463	142.305	176.764	56.1264	46.2469	51.6608	51.2741	66.6454	128.791	129.152	203.065	120.181	169.614	21.1377	17.8181	7.06679	0.217894	0.27352	0.247268	12.2834	3.95201	2.99395
NRXN1	ENSG00000179915	protein_coding	476.354	198.062	89.2485	168.35	1096.47	218.955	214.312	371.277	406.731	273.923	602.486	1257.88	347.771	189.003	110.331	449.74	254.483	481.185	193.513	653.238	277.949	50.7426	77.1202	87.6478	130.205	83.0957	48.8011	100.388	225.602	180.6	223.737	555.912	133.363	209.345	150.093	140.453	150.315	146.186	165.217	1.58847	8.61399	24.1411	0.270402	0.274351	0	0	27.6193
ADAMTSL3	ENSG00000156218	protein_coding	1479.92	179.608	132.426	243.177	2124.54	740.881	680.992	411.797	275.63	407.802	1704.57	4458.72	404.485	507.222	333.438	1063.64	233.496	581.991	533.675	1818.98	347.912	136.827	80.3024	187.782	192.921	153.795	411.292	209.506	245.72	343.994	302.707	1004.94	236.174	512.741	190.713	224.318	211.1	251.499	272.59	54.4901	52.859	168.789	19.0062	24.4998	50.9115	6.91775	216.943
TRPV3	ENSG00000167723	protein_coding	484.9	282.682	299.751	1334.09	190.166	219.638	423.83	218.448	505.26	1756.5	85.6676	57.5111	33.9039	198.642	239.865	199.505	155.606	39.7116	527.319	122.858	556.745	494.643	334.386	663.399	42.3482	401.271	161.223	372.382	631.048	487.222	266.895	65.2523	513.666	722.509	25.1143	21.2199	622.505	299.122	178.621	57.1493	14.8953	19.8704	32.2961	32.9815	157.912	264.141	36.2294
LAMA1	ENSG00000101680	protein_coding	539.651	903.685	262.636	886.808	459.019	159.463	748.329	97.3736	261.658	838.936	157.674	64.7078	446.062	831.776	664.326	292.971	261.724	142.644	323.101	326.149	818.198	1079.34	266.639	323.505	580.628	1025.18	1536.52	516.993	730.415	1294.1	739.274	756.58	609.264	1087.77	696.605	371.724	794.52	324.469	621.829	97.6242	23.58	36.1809	109.608	29.6759	39.3697	32.6348	70.4609
SLCO2A1	ENSG00000174640	protein_coding	2935.71	2595.63	3279.68	7236.51	3214.25	4873.95	3514.31	2571.84	4971.83	1915.82	2458.23	1443.67	2887	1145.55	2127.95	2922.82	3386.42	2224.46	5166.55	2592.07	4173.5	3127.94	5012.35	8331.81	3423.26	2492.65	1669.85	1191.58	2813.29	8909.56	2786.78	1303.59	4310.55	3620.95	4741.14	4250.11	4734.06	3296.37	3850.04	1055.29	443.854	803.547	691.485	472.293	964.112	371.899	1923.49
EDIL3	ENSG00000164176	protein_coding	3216.17	3472.79	2882.37	2073.82	2540.94	3036.4	3217.55	3132.41	2538.4	1172.93	1024.64	3717.71	3237.1	3708.45	3337.77	2424.31	3257.04	2061.65	2058.66	3658.3	2894.17	3217.19	1812.14	1665.88	2620.91	5210.82	4638.38	3440.73	4266.27	2024.56	4147.84	2740.48	3594.88	3261.23	4026.3	2988.5	3290	3459.14	1829.98	1021.78	771.766	521.722	229.077	692.571	413.682	442.127	897.598
SCIN	ENSG00000006747	protein_coding	2381.91	5237.66	3162.47	4781.91	787.341	2329.83	3811.16	1360.59	4643.12	10836.1	966.448	540.55	4375.99	1633.55	2804.99	2063.88	1708.09	2235.08	3287.98	2132.54	4948.71	3547.44	3176.15	4667.21	2422.91	2212.71	1360.17	1867.96	2547.95	7757.57	2534.39	1042.85	4116.72	5512.34	5578.7	3562	4611.91	3925.22	1613.92	390.457	239.253	32.9412	44.3742	269.038	1253.31	111.763	132.924
P2RX2	ENSG00000187848	protein_coding	50.1844	30.4701	7.19025	79.5784	57.147	35.0419	18.0703	140.261	31.5702	59.3331	6.39407	26.9569	78.9813	23.357	33.0283	80.1649	15.1465	92.8657	26.8009	19.0843	19.8543	21.8295	11.0391	26.7684	31.3089	16.221	103.637	28.545	18.6248	12.8024	14.4456	20.9271	7.45505	51.5764	46.6222	21.2944	33.4361	3.02037	12.6137	1.50066	3.16052	1.77603	1.91802	0.161851	0.612656	2.96691	0.899246
CLEC10A	ENSG00000132514	protein_coding	348.475	537.013	499.035	421.856	234.82	296.21	425.58	180.238	1287.16	423.506	1051.15	440.733	623.159	869.062	493.245	1038.38	275.836	248.722	747.351	1049.28	530.004	611.967	1020.1	225.522	677.561	646.811	912.309	791.577	750.609	265.977	351.877	1052.45	509.921	500.219	435.971	531.941	1029.26	238.866	485.055	168.366	33.0698	206.174	27.1331	24.5109	29.3048	21.7543	123.702
CPNE5	ENSG00000124772	protein_coding	451.084	1038.63	1283.47	641.687	380.405	508.116	1720.18	551.526	1334.83	152.447	341.704	164.553	621.932	561.723	743.802	444.553	531.671	449.008	604.809	396.035	643.066	1409.58	1331.42	1243.1	1121.68	948.725	320.263	509.175	992.149	901.88	1301.97	430.325	717.963	1102.25	599.813	1029.37	737.637	774.976	1097.34	145.096	112.879	254.098	118.549	65.842	128.499	224.529	91.2488
XKR4	ENSG00000206579	protein_coding	126.151	65.571	31.8765	64.5222	274.095	122.446	73.4672	143.041	168.562	94.7049	133.17	368.194	94.4293	46.099	45.6036	159.236	47.0527	258.252	68.4734	174.669	108.973	22.5724	27.7561	29.6008	38.8831	38.1937	11.3367	38.0371	98.0375	76.6587	73.6313	176.839	69.0165	89.7159	45.775	54.5357	45.137	74.5131	66.3887	9.65422	3.88158	5.0274	2.84342	0.228716	0	4.94304	4.13646
ATP2B4	ENSG00000058668	protein_coding	18340.1	1879.55	1789.57	2878.27	28565.8	13009.8	7229.85	2777.32	2785.39	6813.01	19520.8	79227.7	4916.39	4472.33	3586.04	12654	4271.41	9749.36	5248.56	21166.2	2991.77	1231.66	1847.94	2714.36	2410.98	1199.01	3020.95	1420.2	1842.01	2665.13	2222.13	8444.14	2891.97	4869.82	2385.32	2060.81	2238.08	3362.5	4564.49	1129.41	3376.33	2490.19	695.389	1135.49	1416.6	993.06	3900.26
PLEKHN1	ENSG00000187583	protein_coding	3.02025	9.00252	26.152	17.78	14.879	10.6602	12.5093	16.2509	24.4022	13.8358	33.7644	2.64633	11.8598	9.56346	11.9011	10.058	14.0698	13.6797	13.1449	4.26458	12.29	18.8186	33.6701	11.5473	14.6175	15.285	12.1881	12.0976	23.9276	11.6763	12.5598	12.4125	12.9367	11.7627	4.50865	11.1331	11.2231	12.7034	28.372	50.402	46.4906	378.909	298.229	239.157	16.3643	295.752	216.747
OTX1	ENSG00000115507	protein_coding	6.53662	1.43931	3.18239	1.86501	2.49194	3.69015	1.85303	0.757383	0	3.79116	2.96036	0.87191	0	2.05743	1.34848	0	2.47871	3.21868	2.00846	0.0133218	1.71727	2.35376	0.735868	0.640387	0.60126	1.90719	4.75214	0	0.634094	0.492772	7.13206	3.99675	0.453371	5.11947	0.451045	0.340563	0.892193	0.0814785	0.480513	43.4175	98.7077	34.5646	17.4772	284.848	2.0154	80.1145	72.0459
MALL	ENSG00000144063	protein_coding	1168.59	2456.81	2364.88	2873.66	1681.56	813.011	2857.44	1817.22	2132.56	3570.45	869.742	324.667	1446.58	897.802	1735.36	803.267	1343.81	952.435	2005.98	947.692	1985.44	2599.82	1601.99	2417.81	1822.81	1176.09	791.283	1062.56	1626.54	3564.45	1642.45	757.209	2061.32	2251.68	1781.47	1966.97	2601.97	1537.33	1994.91	331.871	105.735	537.62	294.677	236.264	750.986	388.719	283.894
PRSS22	ENSG00000005001	protein_coding	12.4126	9.91498	19.5484	29.9082	93.5875	88.2115	13.6296	75.6144	6.4702	10.0357	122.54	9.83838	6.01905	10.8696	55.5922	27.7222	46.5568	31.0489	43.6194	18.0308	18.6354	11.6177	62.1277	28.1848	24.2579	86.9674	157.996	20.7183	36.6865	26.45	61.8018	287.533	47.8129	13.7493	15.6908	19.1898	14.1692	32.4346	286.927	410.07	279.521	362.14	359.492	1197.1	591.136	5772.5	338.332
LYNX1	ENSG00000180155	protein_coding	1241.83	179.622	192.293	194.535	1714.29	525.391	469.039	271.245	261.672	520.778	1477.73	3148.92	244.521	323.592	214.49	895.244	463.666	727.533	413.186	925.385	236.575	111.002	148.783	153.679	235.467	116.534	282.054	190.456	279.634	317.4	224.993	656.187	185.941	402.801	134.134	196.19	156.451	126.577	428.931	26.6977	201.73	151.103	42.4069	12.4637	46.5822	59.3433	110.301
CRYAB	ENSG00000109846	protein_coding	4237.08	465.985	323.68	796.015	3984.55	2102.32	1188.3	1302.95	1003.65	1628.68	2645.34	9198	1076.02	2119.61	513.554	3818.15	1110.07	2472.37	901.084	4378.24	704.79	349.689	256.269	438.112	339.993	461.437	980.162	9410.87	599.725	802.635	525.174	3737.01	706.585	1036.63	483.598	507.197	421.412	699.341	1189.85	448.806	952.278	1285.57	231.221	158.815	179.48	251.231	567.267
SUGCT	ENSG00000175600	protein_coding	433.168	532.143	601.097	608.058	166.171	139.431	301.101	329.779	383.839	542.641	78.3933	154.666	359.056	264.935	226.483	366.287	263.628	231.922	530.863	253.084	523.12	767.916	555.046	462.973	255.023	208.26	158.161	635.739	267.404	597.495	254.263	143.098	360.44	505.92	488.029	472.754	483.118	484.269	262.278	79.5198	62.3429	120.42	96.4232	31.379	61.6974	22.7435	85.5447
MRGPRF	ENSG00000172935	protein_coding	3344.83	284.569	347.743	552.801	5805.33	2250.54	1873.83	618.1	546.227	1506.78	3857.29	14593.8	1031.07	1904.95	742.989	3653.96	971.437	2041.86	1183.29	4710.7	504.523	327.776	237.16	513.581	368.574	373.539	1075.76	690.155	373.32	540.164	389.013	2907.22	692.406	1044.29	347.46	356.789	343.568	429.816	1012.86	464.033	659.077	836.459	77.3572	215.522	98.2708	180.014	420.596
CASQ2	ENSG00000118729	protein_coding	3143.77	65.9755	41.1334	179.564	2124.27	1295.64	1192.85	208.666	117.506	1037.32	1333.22	13113.7	291.144	1267.23	182.093	1630.34	249.425	526.972	335.244	4310.36	304.271	68.7474	28.5595	204.464	91.8422	92.6495	479.314	566.323	119.527	214.567	76.1933	3132.47	376.229	439.597	82.2748	79.0201	129.631	285.214	602.766	11.3716	261.542	251.809	1.27402	7.288	0.583598	0	235.929
MUSK	ENSG00000030304	protein_coding	46.9382	40.0836	46.1638	86.0768	83.5824	76.6283	46.4276	113.864	53.6313	40.8993	99.7758	62.9597	101.526	66.9466	56.2525	46.2701	92.1501	83.0566	56.3521	63.534	38.7212	27.2862	58.0986	32.5341	52.2175	49.6706	104.122	48.4635	88.0479	46.9389	84.4341	59.9085	43.6038	51.4238	59.4755	56.7113	60.2666	24.0687	39.5263	2.91876	5.51547	0.191097	0.782609	1.99837	0.590823	0.984319	1.94161
HSPB6	ENSG00000004776	protein_coding	6494.43	439.481	328.619	1090.67	8681.16	4717.94	3323.18	1718.85	717.557	3902.04	6138.76	34287.1	1245.56	4230.96	1135.65	9778.56	1389.73	4273.37	1222.84	6736.31	854.957	431.077	214.87	532.439	484.286	604.747	1725.68	1699.95	395.671	782.795	551.069	5872.7	1241.41	1375.46	404.035	670.888	503.375	957.67	1332.58	68.5363	1070.96	844.661	1518.93	131.267	162.959	14.8308	545.403
SULT1A1	ENSG00000196502	protein_coding	1529.66	2894.34	2533.14	4052.27	1577.28	2342.73	2700.62	1496.26	5531.55	5355.99	326.408	507.268	2307.63	3707.07	4531.4	1698.41	1329.62	1659.24	4141.67	3522.77	3292.36	6908.11	4929.58	4277.56	2152.44	2454.43	2559.18	3671.96	2172.3	6026.75	2649.32	1030.39	4841.39	4344.01	2420.22	3572.79	2442.38	2664.64	1144.62	979.961	831.823	629.202	562.59	861.214	793.123	613.245	223.326
NR1H4	ENSG00000012504	protein_coding	526.324	550.257	1170.67	969.129	75.171	12.7412	134.35	739.256	588.253	5867.23	65.3032	57.5123	964.836	81.2648	106.091	426.04	447.036	676.863	505.696	578.138	967.869	528.981	187.798	495.524	401.401	56.344	25.8728	1710.63	311.347	291.36	39.666	8.45266	116.775	647.783	946.614	608.201	576.791	1313.61	175.533	79.1102	198.401	3.59262	1.27011	0.305908	11.3435	8.896	2.42558
FLVCR2	ENSG00000119686	protein_coding	606.99	745.453	820.539	1784.87	326.635	374.23	802.326	482.465	1014.85	2745.59	399.173	209.53	851.961	381.534	578.376	479.083	559.897	1116.79	783.842	733.787	875.816	849.102	816.927	1389	572.899	454.756	246.848	898.076	952.481	1244.96	337.233	244.275	634.601	747.956	720.086	699.224	970.78	897.057	758.497	156.236	200.635	146.854	61.6355	76.1631	142.879	208.702	134.104
APOBEC3A	ENSG00000128383	protein_coding	49.2262	173.714	75.0776	1281.05	110.772	58.542	63.312	54.3245	189.715	15.4684	60.2208	20.6318	128.486	26.7398	52.6159	209.689	11.443	55.3157	355.263	154.603	587.573	258.324	203.844	323.087	96.0642	36.28	18.2185	121.198	188.894	257	11.7713	619.336	86.6823	71.5132	117.129	49.8611	79.6692	571.887	88.9182	23.7286	9.37814	21.2839	3.78839	19.1095	6.3163	36.6015	22.4113
ARL14	ENSG00000179674	protein_coding	2350.78	1225.45	2073.13	3148.72	1395.38	349.865	1317.29	4526.86	1505.28	1754.34	287.132	240.112	1086.9	839.848	3658.46	744.33	515.651	495.127	662.662	760.276	1153.12	1399.25	1102.73	1258.17	686.473	1582.16	684.241	3087.54	888.178	2172.19	936.372	557.953	1410.62	921.839	767.118	838.264	1481.07	1554.08	1130.7	203.669	113.643	195.788	435.036	203.5	316.814	303.656	280.763
ARHGEF25	ENSG00000240771	protein_coding	2184.87	224.444	221.886	264.689	2711.71	974.909	890.336	234.663	266.787	706.546	2209.94	7467.71	538.774	1446.79	503.036	1652.27	390.53	1112.34	575.268	2810.05	332.552	215.868	177.442	219.703	257.745	310.484	724.813	626.957	309.881	335.287	237.584	2252.81	288.758	475.098	207.204	265.74	180.15	376.445	552.119	168.759	441.836	470.124	196.848	100.228	70.2559	90.9929	262.216
FXYD6	ENSG00000137726	protein_coding	4801.89	448.148	344.04	634.183	5235.31	1362.8	1387.02	645.718	577.846	1864.67	5034.21	13874	892.166	2821.65	740.871	3219.37	705.186	1717.37	1133.95	6038.46	628.802	391.949	325.541	418.52	448.738	528.316	1198.86	1044.37	701.392	660.252	547.092	5132.73	538.142	1307.32	383.408	577.797	516.272	606.695	1398.58	196.723	799.722	1200.96	170.781	81.37	141.387	66.264	561.393
SCNN1G	ENSG00000166828	protein_coding	449.651	57.2992	380.052	1475.39	32.9882	228.958	82.1613	1028.81	1273.66	1.62334	168.611	58.4106	1455.58	164.812	303.957	75.6968	44.5549	2434.35	122.252	186.382	3.33493	4.58884	50.0454	65.8726	32.5912	31.5034	253.025	179.208	1605.35	18.9819	496.915	75.3716	11.0158	15.1458	9.80681	187.535	6.97315	87.2685	94.9806	2.99276	14.1639	0.250011	20.2916	2.08323	470.59	2.96156	40.5793
ANGPTL5	ENSG00000187151	protein_coding	50.7974	1.27379	1.03872	5.58552	37.5533	5.60668	6.13981	6.42683	6.51759	4.6449	10.1321	17.1191	10.1654	23.0025	2.66364	15.1803	9.10599	4.81985	5.37837	17.9803	3.32779	1.45433	3.0829	6.42493	6.86031	20.0858	49.6373	13.8637	4.19384	6.03589	4.49302	25.8969	2.74501	18.2017	4.52331	18.6107	15.5501	9.90657	2.85225	1.40074	0	0.0848007	0	5.81052	3.03794	1.98014	0
ASPG	ENSG00000166183	protein_coding	262.315	1759.61	681.288	437.773	205.049	111.504	767.999	12.9008	143.987	63.7386	20.2191	2.65091	548.117	248.341	1712.37	142.226	42.1048	374.225	262.115	324.024	194.749	475.809	958.888	121.023	289.873	446.173	1395.22	482.377	775.263	774.597	308.733	379.784	48.817	319.283	407.159	306.268	985.194	71.8306	123.662	93.1249	22.0177	16.6262	34.3419	36.3893	319.185	7.90677	2.42886
TMEM171	ENSG00000157111	protein_coding	1621.32	3678.8	1967.37	4435.83	1482.17	1662.7	3635.82	1536.89	2131.74	1342.53	786.804	321.069	3510.39	1583.19	2035.1	2313.17	1759.66	1682.98	2481.72	1289.7	4799.28	5670.84	3348.2	3572.99	2012.35	1886.92	1270.72	2453.44	2025.95	5378.73	1583.92	1258.46	2891.02	3187.53	3908.52	2922.58	2712.62	3630.31	2574.6	617.589	448.636	379.946	73.2902	575.38	182.321	808.106	84.2427
KRT20	ENSG00000171431	protein_coding	51420.3	68266.9	68116.3	105094	44415	35683.2	65622.5	37723.8	75826.4	70245.5	21917.5	9818.15	40563.8	35159	44679.4	39814.3	33063.5	32881	65939.3	46591.3	79632.2	66820	115319	149503	41523.4	49304.8	24176.9	86224.2	51955.5	139630	34071.9	36504.6	88271.5	51162.5	67160.8	53842.3	79260.6	78669.2	113072	12863.6	11979.4	3253.39	22741.9	11827.4	16505.4	8161.13	9384.44
RGS9	ENSG00000108370	protein_coding	212.368	100.755	104.163	113.172	271.458	165.383	127.598	86.0404	66.7966	132.119	188.45	497.711	67.5286	171.217	133.681	183.612	78.9709	188.504	89.2982	237.144	81.1177	77.3868	102.658	50.6503	106.574	105.083	141.448	69.2223	93.6396	151.04	199.372	208.688	77.8411	117.533	51.0579	125.776	80.7452	94.1903	89.5707	14.1154	74.5505	35.7893	19.1123	5.55376	13.5208	30.6619	34.262
CNTN2	ENSG00000184144	protein_coding	261.072	66.5502	31.2506	82.2963	233.401	102.303	72.7987	77.1062	124.264	83.1506	302.237	607.622	86.3751	59.216	74.4845	186.17	166.951	351.324	111.773	285.811	77.0084	16.3104	31.7358	61.5555	43.0595	21.9489	27.3937	25.0386	35.8976	97.0918	88.9033	211.854	64.8321	77.1258	35.7233	104.269	76.6369	57.7448	88.9851	4.34044	13.4854	23.6901	6.45315	3.7485	0.583107	0	21.8958
REEP2	ENSG00000132563	protein_coding	468.561	100.644	63.3296	152.449	539.472	322.153	252.113	86.0082	131.511	272.756	503.537	2400.9	130.702	262.946	115.972	510.441	107.762	512.509	185.908	686.035	82.8221	75.7904	63.5833	65.1501	107.894	83.0963	105.401	98.6578	73.3875	113.707	66.8924	424.313	90.7918	140.423	56.9291	109.232	77.0599	115.313	161.571	22.4855	119.58	63.424	37.9372	41.4734	13.497	9.88503	54.5824
CLDN8	ENSG00000156284	protein_coding	1794.49	1236.58	1350.41	772.629	1903.25	1490.94	4166.87	1031.61	180.748	233.312	47.1356	98.8921	2595.29	7998.42	3490.02	260.953	536.493	752.781	380.981	299.687	118.157	1144.05	274.582	250.903	289.804	6980.35	9205.74	105.582	3458.88	4143.31	4288.34	538.484	3590.48	1562.02	878.479	1034.18	769.418	116.744	577.691	4.39547	0.688105	0.267185	38.0144	19.2617	172.728	0	1.36563
JCHAIN	ENSG00000132465	protein_coding	52779.3	143708	211461	97397.3	44916.2	94548.3	175737	180474	226583	20413.7	40203.6	5738.85	113438	205846	67267.5	117437	86730.5	16159	126614	139058	137317	221540	342074	124757	217421	214537	102433	595683	193076	43462.8	126452	196397	106205	147131	212550	201921	172497	299353	161515	43251.9	392.489	3924.86	284.402	3204.47	14187	12612.1	2298.65
LYPD8	ENSG00000259823	protein_coding	15388.4	18450.8	24110.9	21777.7	6033.09	5847.22	25892.9	3158.31	15244	1093.86	1707.58	1202.59	13868.1	6446.95	8472.03	11552.4	9101.81	9879.57	18433.5	6551.1	27562.5	24552.9	16793.4	14126.2	20986.7	17805.9	8048.45	9417.12	10885.6	30721.1	8879.2	3320.25	7246.24	20888.9	21067.6	23687.2	23075.1	18722.1	3220.66	1762.02	286.628	191.049	2072.07	656.613	665.841	50.4387	801.101
FOXF2	ENSG00000137273	protein_coding	2005.53	551.708	386.652	527.557	2068.12	636.273	792.88	350.843	522.009	776.01	1128.14	4771.59	823.479	715.678	672.697	1359.21	405.882	1425.09	689.736	1467.52	408.562	431.891	441.822	390.251	495.498	436.602	655.238	371.461	586.814	390.4	496.673	628.836	355.561	533.576	538.494	431.035	447.26	376.432	564.964	339.876	284.469	211.836	125.672	139.73	139.291	122.646	287.441
MAPK4	ENSG00000141639	protein_coding	414.669	19.5942	15.8255	57.0265	687.103	269.284	171.643	65.7047	32.9396	262.691	322.428	1473.43	98.8555	191.2	95.586	320.963	34.7417	179.662	109.123	385.347	45.7108	12.4013	10.2402	27.4157	29.8	18.1275	137.582	53.6211	48.8745	60.4603	40.9891	347.357	61.2467	107.741	26.2834	28.8784	35.2935	43.7459	87.7051	0.150561	55.1794	34.9097	0	0.268027	0.581402	0.983774	20.5378
CHGA	ENSG00000100604	protein_coding	7503.82	10201.7	13650.9	6069.95	4961.95	4716.98	8897.42	10888.7	4275.24	10456.8	14765.3	1255.67	17832.8	11414.4	14375.8	8974.85	8251.1	2629.26	5149.89	4906.72	5910.77	16570.5	4614.07	7367.77	7954.15	10913.6	34436	4951.01	9702.53	7382.49	19942.7	6660.91	19411.2	8806.05	12153.5	15906.8	9630.75	4661.08	5557.96	1222	90.722	14.9945	1.29235	225.992	515.823	37.58	13.132
SPATA12	ENSG00000186451	protein_coding	3.91882	4.66213	2.37666	3.74025	16.176	3.56501	2.42975	3.2295	1.37603	1.67946	4.39035	2.67932	2.76828	2.70222	2.76161	3.35477	2.36059	2.40753	0.813443	3.18328	1.01545	1.4902	3.16109	0.614425	3.46536	7.67604	6.22295	4.34144	2.08587	1.73377	7.55177	2.27971	2.88931	2.72687	4.78671	1.89678	3.02622	0.107683	2.99544	21.0797	20.4465	34.3508	52.3526	29.4928	40.9298	26.7022	23.351
LRMP	ENSG00000118308	protein_coding	635.228	718.522	1187.94	518.21	109.91	388.569	231.83	736.813	568.387	197.114	242.054	88.0946	573.594	262.808	490.417	777.259	1094.51	525.186	663.888	515.672	729.171	462.441	1295.66	498.424	728.45	332.462	333.277	638.251	498.863	441.829	2776.13	223.264	284.055	747.319	906.5	779.171	896.623	916.599	528.999	221.301	60.7379	68.6815	59.1567	38.276	83.2583	66.2661	65.6105
TMEM132A	ENSG00000006118	protein_coding	165.983	191.472	253.549	165.548	182.748	266.275	361.061	252.63	330.237	124.738	343.37	258.157	179.14	203.538	194.153	218.913	430.226	370.082	319.848	203.312	209.001	211.254	221.319	216.182	336.761	229.292	206.401	141.107	194.601	155.223	444.566	256.062	228.646	219.823	282.304	206.054	219.009	147.566	380.964	1222.75	1073.46	2721.29	3948.39	599.839	920.161	1048.45	939.611
F13A1	ENSG00000124491	protein_coding	2140.66	3513.58	2252.4	2481.67	1597.97	1349.14	1546.05	512.484	4427.7	592.372	12326.7	1857.46	2521.65	4643.09	1744.42	3530.01	7689.34	776.464	6014.29	3431.71	3067.36	1947.77	2053.42	1335.72	2112.02	1769.4	2176.85	3316.88	4444.39	1286.68	1342.13	7659.94	1121.44	2710.81	1526.15	2432.37	2585.73	886.072	3513.84	283.139	224.252	885.932	2.30328	179.507	77.4248	81.1006	524.798
DACT3	ENSG00000197380	protein_coding	1537.83	189.796	125.021	261.885	1784.4	771.632	810.54	278.54	282.242	805.038	1174.04	7116.25	409.016	835.852	291.193	1318.82	424.921	894.643	582.969	2116.51	280.141	199.437	109.762	226.241	207.558	146.152	317.974	279.658	144.04	241.817	156.552	983.878	256.854	422.93	150.04	195.143	178.608	307.649	438.01	119.947	364.547	286.117	65.2353	74.3611	58.775	49.4498	231.395
ANLN	ENSG00000011426	protein_coding	410.404	585.074	404.653	254.408	323.357	602.76	328.116	374.449	533.15	238.191	766.739	184.349	464.363	355.366	438.384	376.372	721.51	559.623	402.522	351.553	528.919	251.116	537.471	1111.28	396.571	403.174	275.176	560.334	345.281	334.754	532.686	319.044	767.3	248.967	732.716	241.241	436.578	303.381	846.697	2082.87	1447.1	864.106	1221.12	1493.74	2209.07	1824.9	2023.4
B3GNT7	ENSG00000156966	protein_coding	2999.87	3595.31	11518	3546.16	8311.09	27170.8	16675.9	7186.8	4100.96	7575.16	5159.45	510.87	6668.7	24129.6	27526.8	2135.42	8559.03	3668.58	4840.81	1893.25	1547.58	5933.45	4516.13	3151.9	3294.87	23956.9	36746.8	1176.85	19746.4	9639.99	27589.7	10800.2	21249.8	4996.44	3129.05	3337.17	5104.9	2612.85	6910.92	772.467	313.489	239.939	65.6922	1181.69	2648.43	532.135	198.707
SSTR2	ENSG00000180616	protein_coding	158.179	367.832	221.521	178.659	159.604	65.7029	84.7093	105.528	144.06	133.242	65.3135	42.2201	186.635	136.566	369.717	232.436	107.798	117.766	61.754	54.0336	383.226	137.671	70.7592	262.026	85.5945	731.024	183.491	110.798	242.311	376.692	264.443	129.131	211.582	104.244	102.367	161.56	289.415	104.056	268.637	25.2179	44.2596	35.9114	21.6298	19.2503	12.0661	14.8313	21.7532
RHPN1	ENSG00000158106	protein_coding	71.2113	72.7215	94.963	58.9061	74.3929	111.67	80.3957	153.611	121.362	42.0457	173.995	58.4282	61.8701	103.513	135.184	132.239	168.897	240.045	66.9336	57.2017	82.9534	93.0965	172.905	73.2049	110.138	113.695	120.836	98.7143	129.832	48.7242	114.251	78.5547	114.073	86.2198	55.8135	73.0072	70.9885	53.5212	115.969	1431.7	977.906	1388.48	5466.88	937.25	568.846	569.722	2230.35
CBX2	ENSG00000173894	protein_coding	48.5519	26.2967	31.9552	28.9741	57.0908	69.5317	38.9033	53.6223	52.2137	18.5087	129.187	72.9026	28.2905	38.5807	45.0036	51.3663	72.5378	68.7475	36.9856	60.3444	39.9665	21.8113	36.574	28.9218	54.3872	23.8656	37.4094	31.1311	26.5639	41.4034	104.645	43.5551	40.1033	49.3902	43.5508	34.1294	35.9556	19.8493	80.7797	397.466	552.135	467.913	770.834	226.039	81.7354	973.288	475.927
TCEAL6	ENSG00000204071	protein_coding	22.8775	2.29277	0.431894	9.34004	14.0764	6.33339	8.70741	6.42804	9.50386	15.7733	22.0052	64.3056	2.62416	17.3555	1.25646	16.887	5.97883	24.0238	9.55633	36.9473	5.72	3.02159	0	7.16235	2.63393	2.84401	3.70924	7.75277	1.29984	6.03817	5.16718	50.5069	6.94674	7.5561	3.33107	8.5663	9.69805	14.0079	8.43685	1.35435	0.77502	1.53384	0	0.0692891	0	0	1.75681
FILIP1	ENSG00000118407	protein_coding	818.658	113.865	97.2585	140.278	1874.83	840.524	513.087	267.183	117.507	467.639	1176.44	4407.68	288.937	394.027	208.859	646.752	290.59	614.539	359.769	1685.53	162.335	78.9153	66.7663	102.153	106.478	68.7637	248.401	197.386	95.0118	141.535	106.075	777.664	106.139	334.582	107.02	129.15	110.042	209.378	336.118	64.2398	215.167	78.3232	13.9262	41.6709	30.0249	24.7218	173.733
MET	ENSG00000105976	protein_coding	1091.05	1660.69	1579.38	1352.61	2620.48	1931.98	1440.52	2165.78	1342.71	1573.2	1514.96	489.281	2018.71	910.239	1639.67	1304.35	1852.44	1157.73	1766.54	1116.04	2311.28	1428.18	1201.46	1582.54	1899.54	1199.02	1543.78	1281.69	1359.76	1556.71	1710.24	1003.19	1960.29	1815.37	1796.85	1521.85	1859.49	1773.09	1465.15	2774.52	4040.45	3365.78	5261.15	8879.86	7212.02	4160.19	8550.18
HILPDA	ENSG00000135245	protein_coding	173.833	216.519	172.646	115.964	192.691	253.405	133.789	168.104	186.724	195.449	337.584	221.272	143.83	353.526	144.157	232.407	220.169	188.945	163.035	229.773	234.398	217.536	175.916	195.139	202.799	348.744	285.25	602.978	168.637	133.551	223.801	461.769	189.617	192.679	229.812	157.407	197.873	141.94	211.708	591.298	967.619	847.699	1817.19	973.462	1299.57	1159.23	1189.52
GRIK5	ENSG00000105737	protein_coding	506.242	54.2457	64.5669	84.1543	748.131	322.907	250.259	87.6365	96.935	177.915	633.23	1905.12	136.985	209.079	108.233	465.815	129.261	377.617	132.988	666.962	89.9015	55.44	59.6027	103.629	73.7243	59.2102	108.467	65.7436	67.6201	78.4064	70.2178	275.551	84.8846	139.042	49.857	91.8319	66.232	71.8183	169.533	15.5149	82.4323	112.648	4.79942	7.2788	13.5117	10.8745	66.7187
CNTFR	ENSG00000122756	protein_coding	642.252	1682.69	387.895	1272.22	272.866	231.763	479.008	707.534	841.258	2401.48	128.577	442.521	684.576	159.947	397.475	467.295	153.122	540.752	794.035	322.977	2104.56	2041.35	616.238	406.224	870.658	310.485	226.202	801.072	462.779	1726.82	174.486	136.859	255.669	1224.78	1015.5	1115.39	1251.43	929.31	128.537	55.7212	4.62398	42.4606	3.28437	7.2869	12.7783	10.8742	10.9746
NACAD	ENSG00000136274	protein_coding	306.38	97.1126	74.4569	105.676	589.305	188.235	203.102	185.2	158.784	188.857	316.542	1193.37	166.677	123.437	108.254	361.384	160.016	396.527	139.658	347.257	81.6664	59.3582	42.8808	73.1463	98.8515	60.1666	111.545	68.3459	82.0585	95.7724	82.8586	203.145	106.206	140.468	79.9443	125.679	81.2135	69.0005	128.023	46.0074	90.266	106.675	39.0007	7.28565	22.15	32.6378	62.7497
BEND5	ENSG00000162373	protein_coding	176.426	46.6662	35.5899	47.6789	180.474	57.8785	101.25	38.0883	35.1629	76.5608	160.922	426.777	65.3201	148.559	56.1887	129.733	41.5277	110.468	57.7766	202.171	45.7574	34.3224	64.433	31.0565	51.4605	67.8217	127.768	62.3109	44.5763	72.3308	84.9731	193.261	54.8045	53.4585	46.3754	99.7651	42.0452	33.8997	55.9983	23.5944	28.5528	44.7057	6.3593	3.80821	4.16347	3.95079	10.5383
HAPLN1	ENSG00000145681	protein_coding	253.702	473.933	474.461	183.312	406.939	312.009	276.544	245.255	603.087	245.453	301.754	62.0086	293.527	527.363	437.71	254.248	264.84	135.169	232.621	258.38	409.302	473.474	269.054	436.084	414.732	1016.62	489.388	717.154	781.791	180.556	702.895	414.057	666.226	283.092	735.157	336.495	416.501	495.528	438.148	112.818	112.227	47.5129	57.1811	127.155	39.3828	64.2893	37.2212
PKHD1L1	ENSG00000205038	protein_coding	128.454	120.22	83.7821	84.1675	177.069	168.293	143.399	159.26	80.0625	107.953	180.478	299.681	163.44	61.9798	205.662	64.7722	164.483	61.5919	73.0128	176.807	205.794	40.5782	73.175	36.8564	148.514	51.5701	155.263	103.897	98.7136	75.3738	122.185	57.4935	90.8943	143.363	186.4	141.74	100.936	70.3554	57.7924	5.74165	2.26159	9.91963	2.78846	8.81565	16.5765	5.9301	6.77287
CEP72	ENSG00000112877	protein_coding	72.7829	109.569	78.2588	162.798	79.3645	110.24	70.9415	116.181	149.384	51.7249	89.4171	89.036	80.7158	74.4553	100.615	78.2744	114.112	96.0332	93.4769	62.4933	181.705	79.7723	92.3362	143.765	131.815	68.7751	77.168	116.058	84.3022	51.2082	118.256	69.9813	98.6598	85.5267	83.5991	115.65	99.46	120.685	106.791	712.179	287.466	303.336	659.333	643.966	408.018	595.446	266.196
CRACD	ENSG00000109265	protein_coding	906.172	2263.69	1568.88	2771.7	1488.83	1025.64	2251.83	814.702	1823.7	4145.2	706.815	293.184	1770.51	804.625	2745.41	904.327	1321.75	1007.35	1758.9	564.396	1741.59	1922.04	1046.18	2197.95	1525.14	1005.07	966.407	641.657	2238.08	3036.41	1663.07	659.915	2138.21	1750.65	1661.26	1538.21	2578.32	1399.74	1213.67	294.257	183.17	133.973	76.8425	107.201	491.452	613.253	255.524
KCNA5	ENSG00000130037	protein_coding	279.562	12.4609	14.5911	67.3454	95.1722	23.4724	48.3042	96.7289	30.0231	57.8546	85.1378	477.429	63.6863	45.449	11.0917	117.99	78.5379	244.933	33.329	228.569	27.477	7.70406	6.25715	7.10295	32.6236	3.79796	45.8001	35.4491	34.4851	15.2604	13.0934	73.9427	16.3184	45.1243	13.3217	24.3009	20.3576	54.8446	21.7605	8.48776	26.2427	17.7858	11.5963	3.78772	3.44973	9.88843	13.3507
PIANP	ENSG00000139200	protein_coding	155.973	74.7716	67.7388	65.4574	152.267	82.9721	85.4448	90.9555	94.8307	54.749	106.913	351.974	104.704	63.386	95.6747	156.7	141.814	162.394	66.4271	165.148	41.6137	39.0188	61.2334	41.9502	75.2001	83.1111	118.541	47.5695	74.1848	64.8595	84.9479	121.447	64.8628	86.9206	85.9627	161.393	78.2364	66.12	90.2568	18.1517	18.154	41.6717	14.0882	12.2793	9.94703	10.8763	6.72701
ANGPTL1	ENSG00000116194	protein_coding	1767.32	246.873	182.399	232.885	1991.17	757.272	751.354	439.399	388.879	1003.6	1726.92	6557.38	601.42	1225.9	358.05	972.614	462.326	956.988	381.028	3198.59	277.773	100.046	92.2467	253.812	275.177	213.031	886.209	570.667	431.758	276.479	405.654	1728.12	182.965	482.07	155.342	174.162	221.397	330.118	687.662	21.1158	198.764	97.4713	2.28044	2.08067	3.44168	3.9506	65.2556
ARL4D	ENSG00000175906	protein_coding	660.453	111.326	92.9432	103.796	1121.95	391.531	277.821	222.51	127.075	305.864	729.729	2688.47	201.279	548.815	163.119	759.704	178.312	429.844	230.096	1143.43	116.981	209.641	92.2474	120.302	144.136	155.709	196.408	297.88	66.1715	161.985	102.094	1213.93	172.366	224.626	136.505	121.487	111.083	66.2149	248.235	30.8722	148.656	110.674	173.528	142.527	97.7292	50.4404	133.963
SLIT3	ENSG00000184347	protein_coding	3477.86	1436.3	1067.15	2688.41	5839.03	2495.97	2048.54	4533.87	2718.62	1182.6	4973.63	9137.57	2424.95	883.974	1583.98	3341.41	4205.57	6330.66	1838.06	4004.52	1610.7	834.116	999.965	943.151	1827.62	1137.87	2093.52	678.889	1100.12	1548.55	1792.5	1376.78	1223.7	2568.21	1579.22	2193.5	1850.56	919.753	1505.94	238.562	583.818	1160.98	101.2	196.724	136.342	240.349	435.363
FGFBP2	ENSG00000137441	protein_coding	65.0694	25.7841	17.0778	39.274	109.392	16.3155	25.6254	125.397	44.8252	44.6074	114.55	114.371	55.2343	116.377	28.0347	69.9493	18.2067	36.0825	23.6745	100.531	38.7809	11.6188	20.6047	12.1847	18.6698	49.6797	22.8326	24.1904	36.6998	29.5723	28.4317	183.565	20.4874	40.2968	18.6531	28.4617	15.2083	11.4518	21.1745	4.28737	2.28065	12.6141	0.278856	0.225781	1.30556	5.93346	4.70463
TMOD1	ENSG00000136842	protein_coding	653.454	120.512	75.6671	142.153	1089.76	295.578	313.097	180.262	166.807	379.602	753.103	1791.43	278.206	611.747	133.558	487.623	256.906	439.892	253.027	857.572	144.097	67.9599	50.0453	113.048	109.276	95.5161	318.828	257.175	113.77	153.327	123.361	761.488	115.02	274.081	95.8308	150.165	121.923	101.301	247.651	22.488	180.687	74.7127	7.33316	7.28753	50.2743	4.93956	96.6827
XRCC2	ENSG00000196584	protein_coding	65.7616	81.0328	75.8696	56.1085	57.8576	122.562	22.436	80.425	71.3044	35.4233	79.277	23.3337	48.2264	51.6687	57.632	73.2494	103.781	136.908	44.5489	43.4355	63.5335	47.6617	83.615	129.339	86.4627	78.3429	50.3901	110.038	85.0981	43.801	140.414	71.5863	93.4445	48.603	74.8209	53.0581	64.3544	39.4787	116.132	225.989	302.508	124.196	403.421	442.583	379.317	656.777	427.433
ZG16	ENSG00000174992	protein_coding	17105.3	80606.6	47667.2	35989.5	18546.1	22688.5	65658.5	9482.45	36111.1	7807.37	12151.1	3409.11	49049.4	103119	44830.1	33474.3	38652.7	4245.61	49718.8	19979.4	34374.7	58271.1	21050.7	25664	53893.7	162204	88468.5	78077.5	75433.8	67245.7	77261.4	30790.8	22816.4	37201.1	59306.5	67769.4	45196.5	25110	33750.2	6148.53	69.4036	44.3254	47.9503	2161.81	3518.96	28.6787	27.0486
SH3TC2	ENSG00000169247	protein_coding	34.4344	46.4395	35.7411	34.602	91.2168	40.8017	17.4363	18.6016	33.0463	14.891	61.9667	41.3794	23.1765	51.1531	64.2142	31.9687	43.5769	63.2203	23.718	34.9494	22.8176	29.6861	22.217	11.4644	29.2013	86.9963	31.3016	51.1294	41.8261	24.6306	31.1458	44.3846	30.6403	34.0496	21.0506	21.8073	26.1411	15.6356	53.8272	313.804	115.212	926.714	466.796	1123.79	222.576	923.838	168.246
DISP2	ENSG00000140323	protein_coding	340.62	1190.03	1051.98	2797.08	372.958	210.284	981.59	2031.96	1528.28	608.175	282.779	314.778	605.978	565.167	740.271	295.486	627.383	566.32	522.405	417.212	938.256	709.76	780.284	798.144	713.042	453.8	440.328	702.32	2485.16	1394.79	1022.88	139.194	1527.37	506.43	616.309	577.398	574.125	710.441	484.381	182.632	26.7374	42.7271	207.595	89.8871	115.57	85.0584	95.5527
SDCBP2	ENSG00000125775	protein_coding	6646.12	11303	10123	16819.9	8187.86	5057.72	12930.7	4981.25	9736.87	13765.8	2440.71	1184.6	7898.62	6621.63	10150.5	5651.13	3653.1	5067.89	8908.83	4870.71	12378.6	14160.1	5976.45	11344.2	7089.09	9819.68	4893.57	8701.81	9750.15	19225.4	6284.96	4557.83	11259.7	10704.3	9103.74	9778.52	10351.5	8548.27	9491.16	2024.27	487.273	2592.79	1225.21	1714.1	3157.54	2785.33	387.521
TMIGD3	ENSG00000121933	protein_coding	188.684	504.699	336.841	364.818	60.2819	126.55	344.572	101.441	472.191	235.23	451.012	113.285	934.151	335.419	203.266	564.293	167.28	152.038	410.319	307.073	273.786	261.33	360.697	190.726	349.924	239.794	335.663	1029.13	651.322	95.1122	236.345	229.539	171.792	332.578	377.78	308.413	315.96	259.817	146.881	101.651	30.7054	131.558	8.34804	94.5903	42.9958	38.5706	101.772
PRKCB	ENSG00000166501	protein_coding	1406.85	633.228	682.847	836.257	1605.58	1040.77	695.963	723.749	1122.17	794.668	1268.49	3484.09	794.379	624.512	639.581	1211.77	266.603	810.904	946.5	1432.6	611.2	606.419	1530.45	1042.7	912.419	299.018	532.085	426.019	602.653	1218.83	1676.58	1085	520.462	970.623	721.203	1528.77	760.77	779.253	791.398	131.173	297.119	247.586	69.7655	72.7187	101.893	99.8953	252.581
MYOCD	ENSG00000141052	protein_coding	2209.09	265.211	273.712	349.814	6222.74	2023.8	958.861	424.764	411.664	905.119	2932.3	6651.63	640.085	827.465	465.722	1494.74	584.389	750.359	841.713	2328.33	346.094	223.694	154.351	311.861	342.792	182.457	623.085	753.402	275.987	322.899	306.661	1747.49	370.318	669.254	299.733	237.085	246.654	457.863	776.732	218.718	398.495	125.609	39.303	29.6943	88.256	84.0699	355.282
GPM6A	ENSG00000150625	protein_coding	2010.53	55.7748	33.106	162.728	1944.26	464.498	442.589	146.93	75.5894	208.593	1605	4475.05	271.27	619.811	135.651	1020.73	90.5569	472.799	343.974	2385.36	183.539	40.5735	41.2907	84.0124	56.2902	42.9685	323.348	308.25	59.6843	160.725	85.4843	1185.65	100.819	220.416	86.9816	133.752	89.9348	294.987	362.353	2.99612	92.0756	6.85308	0.271639	5.55321	1.29257	0	95.1781
ELAVL3	ENSG00000196361	protein_coding	34.5401	9.96122	2.87641	19.6311	56.4668	14.2128	19.4162	21.0928	33.9121	24.7326	57.8238	106.507	15.7978	15.0793	7.58943	43.0561	35.1068	80.12	16.1151	41.2586	13.3877	4.5777	6.26224	9.30101	11.7206	5.70877	11.367	3.39169	2.73332	17.8529	14.4924	40.6054	15.8261	21.5286	8.04276	18.8176	11.1264	14.1841	10.8091	0.0875611	5.69173	10.2034	1.95937	0.146739	1.36603	0	4.49957
CA12	ENSG00000074410	protein_coding	19695.7	21304.4	19453.8	29099.2	13426.9	16755.4	22646.8	26358.4	19106	1751.02	5716.54	3165.33	24533.9	12763	21377.1	21756	21371.4	11943.8	19649.8	11630.4	29647.9	21150.1	25750.2	17993.6	22526.4	22621.2	14167.9	17065	22482.4	32483.2	16597.6	5640.46	25737.2	15750.2	24952.9	19394.8	25347.3	23120.5	13928.8	7331.45	2227.54	1793.07	1984.74	4509.77	8121.77	635.001	1403.81
CDH19	ENSG00000071991	protein_coding	485	89.93	44.2002	90.7014	459.991	159.509	134.392	262.368	223.488	324.095	652.036	1210.22	292.517	390.059	51.2015	432.061	283.979	359.41	139.068	976.097	204.257	42.1343	47.6566	78.2135	74.4166	46.7893	61.8012	364.628	125.321	117.418	92.1396	1415.26	84.8752	180.107	75.7925	62.1319	87.8894	118.125	197.602	8.52586	18.9646	28.9929	0	5.51553	0.58086	0	30.2487
SALL4	ENSG00000101115	protein_coding	4.68405	6.7396	3.62138	4.67228	1.58429	6.49639	2.38648	2.37262	2.86312	2.27176	3.57811	2.66708	5.72497	11.3503	4.91423	6.7728	3.59805	5.63889	3.9862	5.29374	5.30786	1.47529	6.40545	0.604964	9.25369	3.81339	4.56712	0.808289	12.5939	1.70244	12.3476	0	3.45143	2.68736	8.45884	4.0142	2.40921	4.26395	2.93826	60.1428	131.099	180.805	506.162	86.409	266.02	126.604	107.38
CBLN2	ENSG00000141668	protein_coding	141.142	71.7794	44.8837	68.2743	141.562	60.7698	84.8874	90.9962	56.5436	88.7262	53.7328	80.9518	53.9264	76.5828	65.3839	101.079	66.7823	156.923	52.1937	133.38	52.8709	39.0316	42.1138	40.5142	43.0918	57.3115	160.798	51.0488	50.3713	81.6917	53.0226	174.6	86.881	72.3215	44.0306	90.5782	63.8135	67.4628	48.0632	7.09694	35.156	3.54924	10.0758	41.3358	12.9453	31.6686	21.7399
PPY	ENSG00000108849	protein_coding	3.79917	2.78986	9.69523	6.51467	4.87028	17.8322	16.8837	3.14816	2.79862	7.64579	18.8596	1.74672	1.48074	71.0635	5.47203	0.764504	2.85687	2.29294	1.26808	1.08802	2.13512	5.36237	9.46044	1.30969	7.51522	35.3708	55.3782	0.800136	71.9896	15.986	376.923	39.842	1.5574	4.00976	6.85987	3.31352	18.9861	1.60589	4.67102	3.81461	0	0.0744355	0	4.36763	0	0	0
VIP	ENSG00000146469	protein_coding	2368.71	2034.77	343.423	2584.6	3206.13	1034.93	1115.98	1229.84	2642.98	1423.48	1028.31	2918.08	1372.02	1191.86	582.524	1565.4	1589.82	9106.02	1047.52	3231.55	1275.59	564.123	769.061	956.963	884.44	1189.47	1723.47	4054.03	622.799	774.16	1166.17	3395.28	828.932	1305.24	552.554	1054.65	1593.37	1217.3	1925.33	93.5616	525.813	193.862	18.4936	65.8179	55.1676	1.97293	473.238
PDE7B	ENSG00000171408	protein_coding	196.596	233.964	186.287	175.851	287.089	152.398	149.561	233.17	179.395	130.218	208.744	306.786	204.879	150.386	187.166	226.535	190.12	160.874	180.918	291.157	204.962	134.537	114.579	108.004	207.031	194.901	186.55	174.052	236.532	126.142	186.603	153.28	127.511	161.366	232.835	182.576	170.041	167.132	184.256	44.6268	27.5747	37.5938	6.82658	65.1702	33.696	23.7342	45.4561
CCN5	ENSG00000064205	protein_coding	480.157	325.48	98.494	421.87	646.891	253.994	273.388	1126.21	554.505	142.202	1127.03	540.623	716.174	173.08	141.288	501.046	1236.06	822.514	271.784	677.635	429.914	280.869	175.067	139.168	361.013	387.888	545.986	514.431	167.85	209.038	229.656	277.006	132.742	730.77	232.601	482.412	491.817	115.345	366.676	7.18521	32.3576	64.7521	4.79929	17.5394	6.30915	2.9615	2.42453
FABP2	ENSG00000145384	protein_coding	2562.92	1220.22	1315.81	3411.52	1928.03	1699.22	1593.25	1118.52	1115.41	21152.9	467.506	210.43	1898.46	3829.37	2008.38	1188.1	1156.66	1240.65	2037.39	1248.4	1743.84	1089.25	1629.82	880.023	1468.61	2671.32	507.583	3077.02	3046.31	4587.63	1016.02	2682.94	1198.3	1182.73	1124.23	1896.77	1951.12	2803.5	864.516	203.611	603.849	1.92775	9.3801	26.2482	814.695	200.787	14.1877
CPNE8	ENSG00000139117	protein_coding	688.473	939.211	652.661	1479.9	833.759	747.981	689.73	493.028	709.582	133.136	661.803	390.344	705.065	835.825	612.168	452.133	574.627	404.08	917.115	542.147	766.222	780.221	618.624	1252.55	395.798	921.973	867.87	714.453	870.985	1083.34	767.093	1204.96	916.628	688.101	861.004	792.898	862.468	711.824	1079.03	218.831	141.346	112.688	135.34	168.907	332.831	145.396	358.792
TSPAN1	ENSG00000117472	protein_coding	40108.1	49827.8	51459.6	89578.2	28510.7	30593.8	69921.1	24963.4	62203.9	17174.3	18166.7	6537.62	41712.9	41828.4	43337.4	37101.1	36511.3	32158.6	57563.7	33632.1	64949.1	72656.5	69058.1	70919	43070.3	66383.7	39991.1	62864	46199	123720	39723.4	52192	68193.4	52700.9	60610.6	51172.5	66875.9	58916.6	73665.4	16977.6	3923.51	13567.9	5342.73	7912.18	18660.6	7009.81	6342.96
HTR7	ENSG00000148680	protein_coding	30.4856	52.0462	41.3037	37.4066	19.7727	11.2983	45.2722	10.4578	41.8962	50.1269	37.0472	41.3693	55.8702	32.3599	49.2848	53.9217	13.2898	11.0236	37.54	39.1847	48.9151	51.6793	31.7952	21.6503	50.2195	48.7289	53.5654	61.535	103.489	27.1031	39.812	42.7963	45.505	35.4255	50.7275	37.2639	69.86	39.3586	36.5455	13.7024	5.48002	14.2521	1.79257	6.96565	4.21516	0.984047	10.2771
GLDN	ENSG00000186417	protein_coding	183.199	45.5797	99.1196	35.5094	584.912	1057.9	63.295	107.129	163.13	43.825	186.081	62.0087	78.8619	412.1	1073.19	20.9654	185.696	92.7425	240.818	67.7998	25.0971	51.5251	145.612	428.897	16.5665	660.23	555.27	20.7113	771.125	959.561	1135.95	1270.93	696.599	221.861	15.6912	54.4554	65.7072	43.7517	514.628	108.439	72.7084	24.7482	27.6826	63.7227	51.6802	6.91769	160.207
SLC16A12	ENSG00000152779	protein_coding	16.3941	18.2519	15.3128	6.51489	13.1727	6.29467	9.89457	16.1982	12.4007	37.6579	45.3572	45.0712	38.9902	26.2643	20.3749	26.9698	10.2578	11.7024	14.0714	40.1937	10.4228	8.50449	9.4618	11.4987	12.4324	17.1873	84.8014	33.8338	21.612	11.6072	14.5057	46.1441	17.6428	10.3042	15.2016	23.0153	19.5201	14.1692	8.3551	2.84369	2.32336	1.80283	0.301941	1.91152	2.83379	3.95699	6.1184
CGREF1	ENSG00000138028	protein_coding	61.8158	33.8947	65.2964	29.8998	40.4502	53.5814	45.7444	48.6654	69.063	283.974	412.072	41.3319	41.9193	62.7189	31.5148	56.3654	125.271	61.6484	55.7483	121.748	44.5838	28.8405	70.0237	92.8802	38.8926	138.557	127.787	36.3077	99.5204	76.073	86.9887	130.855	118.31	33.2446	54.6604	40.1866	54.4713	19.8798	230.719	107.572	541.804	725.457	2130.05	634.199	1354.24	694.35	1595.75
MMP28	ENSG00000271447	protein_coding	1438.85	1572.99	2298.26	1486.38	1501.23	1219.63	2917.22	1672.61	1195.61	2301.71	643.531	939.051	1753.98	2339.15	2551.82	883.271	1293.51	1238.2	986.003	1091.69	1383.4	2167.79	922.746	564.376	1553.02	3390.78	2589.92	1132.72	2318.82	3068.56	2123.41	623.329	2758.84	2117.38	1509.17	1533.59	2068.81	1232.73	1078.16	359.593	74.1369	158.339	17.9955	126.091	356.389	24.7216	100.85
HMGCLL1	ENSG00000146151	protein_coding	38.451	28.5314	11.543	28.0611	18.9736	12.7586	20.0231	13.7309	19.0421	37.5306	20.2946	57.6729	21.5301	33.1733	21.0416	29.4758	22.621	38.8046	26.3963	71.9078	28.263	18.7167	18.2497	15.1308	15.92	39.1872	32.9106	24.2294	31.7505	27.2154	12.4685	50.7629	21.1795	18.6952	21.7153	17.7452	23.1123	16.9847	13.2567	2.86775	7.22321	1.82613	5.15777	3.52691	3.56298	2.96525	1.98909
BCAS1	ENSG00000064787	protein_coding	5363.88	9739.13	8706.51	9787.36	4187.75	6179.43	8584.36	5528.8	6879.97	3802.84	3600.08	961.524	8601	7345.02	10602.4	4766.95	6603.58	3435.28	8080.76	3700.69	8950.08	7856.34	7908.97	6216.97	6573.98	10897.4	8314.65	3991.45	9047.2	15301	10718.5	3232.31	12199.5	8239.03	8317.62	8102.64	9692.25	6786.42	7087.97	1200.4	659.504	287.203	1213.65	505.096	2230.81	216.608	660.906
SKA3	ENSG00000165480	protein_coding	195.005	283.432	217.762	132.806	104.14	255.568	144.498	176.238	239.734	92.1342	246.575	51.2154	190.579	208.407	194.886	174.274	298.828	300.176	186.474	144.023	208.455	162.717	272.346	542.439	185.362	239.809	118.419	332.613	152.045	180.663	262.39	178.969	354.212	109.105	275.876	162.03	185.492	123.705	377.389	1427.45	956.594	342.591	737.118	1861.57	702.507	1807.11	1053.17
C15orf48	ENSG00000166920	protein_coding	12966.4	21457.2	20743.9	22254.7	10584	11518.5	23538.4	18558.1	20814.3	15469	6435.85	3285.87	17381.1	28317.4	19999.1	12907.3	13143.4	14351.8	21033	13728	24324.6	32095.3	24306.6	24037.3	17503.3	34795	19882.8	55348.8	19311.3	26088.9	14239.7	24039.6	21265.3	23024.9	20291.9	23226	21686.6	29197.8	17594.6	4845.97	3713.46	1296.02	3264	1251.02	3654.45	4844.65	1297.37
ENHO	ENSG00000168913	protein_coding	87.6889	126.454	72.6867	58.9063	42.9268	76.514	82.2893	41.3365	181.82	63.8236	21.6649	39.5278	131.554	174.123	87.2072	125.494	77.7991	105.417	103.681	85.778	107.778	167.595	156.153	58.6657	127.615	222.661	110.11	112.588	150.8	96.5204	108.924	72.3185	54.1949	99.4752	104.884	92.524	104.113	68.9213	56.5931	5.76463	19.7684	11.589	33.4085	25.555	18.6897	4.94008	13.2701
FRMPD4	ENSG00000169933	protein_coding	138.241	4.8236	3.49425	19.612	250.56	59.443	49.0183	12.8949	7.94022	7.62165	156.97	524.654	23.1355	40.6549	20.9688	66.563	5.91759	64.3317	41.0742	148.122	11.551	1.4555	0.698041	4.20358	9.58899	8.57373	17.4653	8.58517	2.73613	12.7892	7.11718	45.8932	21.6711	30.504	2.14252	8.42087	5.40018	22.6483	24.2357	2.81149	0.71401	3.24788	0	0.1598	0	1.97601	2.04956
FJX1	ENSG00000179431	protein_coding	21.1147	7.90274	47.2173	21.5055	27.3059	25.0468	17.5052	71.0328	19.0601	25.9533	39.4197	39.6327	15.7957	12.9899	13.9637	21.8732	28.8746	23.0475	18.1768	24.3562	13.9816	15.5802	24.6761	7.84211	16.6392	12.4019	9.82916	30.3339	12.8658	13.4699	33.9781	29.6088	27.2076	27.1529	7.44888	34.4374	11.125	21.1216	33.6815	207.72	208.548	159.847	85.5149	124.279	173.813	417.416	141.078
COL11A1	ENSG00000060718	protein_coding	17.2343	8.98816	14.7624	18.7141	18.2076	31.7373	15.0533	6.41243	10.209	15.0461	23.3691	66.8847	15.91	12.3518	23.3256	3.2858	14.0492	16.2034	11.5604	29.6057	15.2761	5.37185	7.87807	3.48434	8.94814	23.902	10.6327	2.52779	15.1135	14.8122	24.0407	23.4279	15.3292	12.4555	3.31862	5.90449	9.09936	18.2271	7.76972	1544.66	1188.83	1356	126.572	701.415	271.393	256.173	844.946
PPP1R14A	ENSG00000167641	protein_coding	2148.76	225.97	265.691	876.479	2879.58	1269.14	1290.97	340.272	357.977	918.398	1299.75	7232.78	697.012	2317.34	339.738	2080.08	488.68	1128.52	457.783	3568.16	412.659	283.955	223.624	288.639	300.964	317.171	590.2	995.048	273.103	345.804	178.468	3162.83	344.902	450.035	384.607	286.201	449.286	425.581	471.532	324.633	331.888	436.097	172.421	84.7661	373.062	88.0253	209.12
CCL14	ENSG00000276409	protein_coding	163.79	83.4378	83.1848	106.632	104.2	104.474	48.8676	149.521	96.2849	173.381	167.396	141.243	108.094	82.7379	84.3688	115.36	131.303	99.7569	64.3661	154.574	127.246	97.0028	63.6171	76.1011	119.199	128.028	150.696	61.4325	139.924	95.2527	62.9607	73.0879	48.8533	158.747	118.451	109.951	92.6933	80.1395	151.449	12.7091	10.9636	14.8918	40.3448	22.4896	81.8306	44.5174	18.6023
KCNB1	ENSG00000158445	protein_coding	399.7	37.4274	13.9782	65.4454	693.629	228.372	221.996	51.0732	57.9485	303.74	494.278	1773.04	121.065	117.908	104.026	325.983	105.954	338.378	130.486	653.158	63.9781	23.3535	11.0368	50.6393	45.835	21.9491	87.0565	12.9169	45.2653	83.3772	41.6514	131.467	49.4115	127.926	28.6406	30.4128	33.7453	53.5709	101.744	7.14229	86.2498	35.2231	2.78026	0.27856	3.44389	1.97258	20.4002
EDN2	ENSG00000127129	protein_coding	125.223	293.52	276.378	147.77	73.5191	19.885	228.179	12.0854	288.994	2557.88	10.7658	13.4388	301.074	211.121	238.512	131.292	134.155	98.3689	85.1353	37.0933	877.944	392.151	38.1021	131.209	262.766	200.623	66.3901	192.217	198.195	558.083	70.8778	8.44691	84.8761	808.451	167.212	188.612	265.448	524.702	7.12335	33.5169	59.3482	29.482	34.9546	5.55867	11.3455	12.8528	46.0692
CWH43	ENSG00000109182	protein_coding	1312.75	2129.16	1732.43	1506.96	674.864	1454.47	1755.63	2879.12	1767.08	14.2912	194.763	225.72	1807.54	1642.66	1725.55	1280.77	2082.53	1581.41	1648.59	842.866	2082.72	2533.34	2370.48	1472.96	1680.63	1799.04	1102.53	1590.89	2135.7	1421.75	1682.36	242.712	1872.24	1184.18	1980.78	984.072	1900.77	1196.21	682.067	35.057	52.8382	47.5466	382.619	7.28147	17.7996	4.93976	130.631
ADGRB3	ENSG00000135298	protein_coding	178.032	38.4971	23.8511	48.6165	146.516	56.454	48.2693	85.2866	77.9136	95.3683	191.616	410.607	74.483	76.5672	47.7339	100.224	76.0016	97.3467	52.1795	254.002	64.0899	18.6595	25.369	17.9852	36.1004	42.0181	44.2478	28.5082	55.4225	50.6117	61.0061	215.94	70.8343	60.445	46.3861	42.2425	35.3326	45.0944	65.8103	7.03456	7.07607	15.8687	0.274449	2.04186	0.584609	0.983971	13.5941
BTNL3	ENSG00000168903	protein_coding	2804.14	3947.8	3272.96	3397.47	1690.61	1670.56	2755.34	1813.09	2453.09	8688.23	561.329	299.481	3128.96	2064.27	3030.22	2589.36	2656.49	1629.92	3830.53	1846.65	2610.85	4483.5	2079.69	4546.07	871.862	2626.41	1990.27	2061.96	4006.69	5288.23	3447.08	845.925	3653.41	3941.11	3485.84	3577.92	4473.3	3919.54	1593.19	500.493	336.451	80.2222	77.3482	72.7657	1250.49	279.913	183.762
PCSK2	ENSG00000125851	protein_coding	333.785	160.384	49.7561	158.069	441.871	111.541	205.582	250.222	456.949	258.94	172.312	879.17	213.961	164.187	77.2549	467.536	132.962	777.747	112.642	323.981	186.045	69.5328	38.8984	33.9459	90.4696	82.1423	53.3919	161.045	177.31	170.751	150	338.688	138.735	250.52	50.4484	105.161	73.9771	66.2017	92.5678	0.143555	11.8702	19.1076	0.272396	2.05633	0.582877	0.983868	2.44263
AGTR1	ENSG00000144891	protein_coding	485.088	29.2745	22.6108	66.3796	461.713	165.983	145.119	60.8213	30.7333	83.6746	650.737	1842.15	97.6757	303.762	59.6505	331.838	156.901	224.552	143.176	1370.87	77.5253	11.6219	16.6082	54.2653	29.8003	40.1015	259.991	87.3998	39.4948	67.8786	73.5417	647.992	91.9846	70.1102	45.7312	52.9249	32.1989	50.7692	179.317	8.52766	18.9616	14.7802	4.81851	0.281454	96.1623	0.983727	34.6316
MAB21L1	ENSG00000180660	protein_coding	45.4548	19.1514	12.7575	25.2354	97.866	30.717	21.231	18.6014	42.6627	45.3027	86.8803	164.065	26.6183	28.2143	11.8072	48.0259	28.1102	102.308	27.8226	65.6118	36.4769	15.5465	12.6342	19.4743	20.0885	20.045	30.5329	25.0705	19.3474	45.2263	21.119	72.5649	22.301	30.5476	23.4244	23.3548	17.8231	11.4426	24.8899	4.19837	12.9785	19.4116	0.293056	0.190694	0.599378	0	1.98189
TNFRSF12A	ENSG00000006327	protein_coding	277.223	163.336	712.91	318.032	594.805	362.169	257.689	2095.23	285.985	1452.58	272.664	171.76	159.708	204.858	330.703	123.701	215.755	225.061	268.773	226.615	217.758	186.939	179.855	259.682	196.441	273.234	205.589	1273.4	291.217	202.865	184.488	333.093	253.391	145.268	170.117	241.286	195.684	209.344	398.491	1646.58	2558.62	2956.27	3708.4	1476.52	2095.54	1825.89	2077.96
UBE2C	ENSG00000175063	protein_coding	741.766	725.103	791.569	387.238	344.839	719.362	707.371	592.976	934.7	357.675	924.474	131.271	651.572	798.568	668.504	601.213	826.254	999.505	574.833	546.38	649.579	629.943	925.266	1516.1	596.627	916.245	410.514	909.353	521.205	513.023	779.081	438.119	1125.99	475.828	960.104	494.014	648.961	419.919	1130.37	2591.8	5209.73	1582.82	6256.66	3774.22	4586.33	3884.23	4109.02
MYOT	ENSG00000120729	protein_coding	123.023	52.7961	38.6784	42.0634	182.12	42.0969	41.9523	99.9172	161.946	105.018	144.857	326.784	105.304	122.922	31.5105	124.665	61.2042	163.064	53.688	202.176	95.3922	40.5889	46.0895	56.4931	45.1707	47.7508	17.4527	129.075	67.6921	68.5974	49.0033	292.355	35.2479	77.1686	57.0087	44.2796	46.1773	57.7089	79.8671	4.31956	8.69042	9.72003	0	0.240954	0	5.93207	3.55292
NPY	ENSG00000122585	protein_coding	51.7746	48.5436	10.9031	32.7317	24.7621	9.86875	29.4788	44.7112	42.6819	121.065	2.76257	65.7399	7.15922	69.9809	20.2928	26.0611	3.46836	35.5361	8.37162	19.0833	39.4764	30.4819	53.4298	16.565	8.19861	50.6512	32.0813	61.5723	105.089	39.0054	35.8476	42.8353	27.0807	22.8581	5.66414	15.6298	19.9128	35.1257	27.9801	1.50482	8.96336	3.26876	1.36247	0.165297	2.85142	0	1.46035
RNF112	ENSG00000128482	protein_coding	121.45	80.9285	93.1283	72.9464	96.767	97.3358	81.0439	44.5922	90.4203	83.8151	181.326	325.879	83.5865	75.1565	94.9831	151.653	146.772	137.376	82.7748	134.455	59.9269	72.7234	74.7962	52.8567	96.8773	72.5993	71.0465	32.8385	113.227	69.8366	73.638	51.2766	63.0954	76.4686	64.6913	75.0816	53.4158	71.7065	98.2355	12.6773	49.2624	19.6039	4.81144	7.23299	46.3183	16.8128	16.49
CRHBP	ENSG00000145708	protein_coding	29.0001	36.8762	34.0365	15.8805	23.9718	9.16539	21.9505	15.3689	15.3496	19.8264	53.3787	28.7923	19.2466	29.0149	19.6369	26.9486	19.539	7.9164	19.1988	21.1874	15.7623	37.6526	31.0858	10.7575	19.4472	28.6655	36.0191	32.9396	37.6057	13.465	24.5513	19.4064	17.013	36.2902	17.5605	15.1725	26.2867	22.5173	28.7112	1.53781	0.700788	9.31637	0.290562	3.56234	0	1.97446	6.56383
MPEG1	ENSG00000197629	protein_coding	2197.83	4732.09	3475.3	3723.93	1645.93	1458.66	2188.71	1723.72	5375.6	2407.7	3077.23	839.19	4313.38	2877.36	3099.17	4726.64	1286.67	695.361	4261.61	3021.95	3291.74	4359.03	5187.55	5145.43	4340	2686.6	3766.61	2772.99	4429.2	1944.69	2988.72	3542.97	3484.32	3241.03	3793.45	3629.54	5827.16	2298.28	3246.48	1166.7	672.994	1135.69	165.639	463.653	367.691	474.768	1158.23
SLC5A12	ENSG00000148942	protein_coding	24.9434	16.5484	20.1474	55.153	18.9291	11.3025	27.4571	5.59221	16.7688	9701.4	6.40753	12.5397	25.9362	27.4326	37.831	15.9138	7.16278	31.6012	18.5383	20.1506	35.6917	29.6147	11.0398	26.6927	12.3858	26.7263	31.9805	25.9054	41.6577	57.3469	20.4033	6.11466	26.9533	26.2691	30.4107	12.5283	30.1396	11.4437	2.86211	5.774	101.246	11.631	0.270419	12.2977	10.666	0.983722	4.56582
PNCK	ENSG00000130822	protein_coding	1399.3	4.85873	15.8426	80.4093	1964.96	554.019	418.058	8.03069	16.0409	564.836	973.351	6729.82	189.855	664.016	187.034	1030	21.8766	477.175	237.162	2155.61	68.0848	14.7572	0.702482	81.8356	27.719	45.8346	221.627	281.4	35.8964	88.2944	24.3947	1072.76	132.144	180.05	29.2429	19.1828	21.3949	150.44	132.203	7.18886	125.87	140.795	40.4615	5.55939	71.9094	13.8416	125.76
GPX3	ENSG00000211445	protein_coding	7163.23	3015.48	1839.56	4115.85	4662.58	7284.07	3368.34	8995.29	3918.65	4985.18	10038.6	5654.36	10697.5	4491.73	2230.66	8430.15	12999.4	7296.53	3025.01	7882.02	3291.63	2558.95	1969.77	2056.24	2536.49	2683.72	6459.69	5564.22	3716.7	2944.97	2004.97	8838.14	1633.21	5647.17	4088.58	3776.73	3454.81	1540.28	3545.41	1031.66	1022.97	1930.7	226.021	792.558	198.116	316.509	556.624
SLC5A7	ENSG00000115665	protein_coding	138.204	10.9351	6.5716	12.1247	121.806	36.4173	44.5736	32.4256	36.6866	101.717	99.8624	348.753	59.2082	73.947	10.3896	97.8022	15.1251	50.4939	20.5968	147.075	26.3229	5.35775	10.2368	8.55284	4.71276	3.79764	11.3381	32.8609	12.8238	16.5096	33.089	182.698	25.8202	29.1	15.0996	10.98	24.5216	56.1574	25.4551	1.51743	6.43181	3.30883	0	0.1762	0	0	15.1074
TNFRSF17	ENSG00000048462	protein_coding	180.828	603.437	644.212	430.286	101.64	317.005	462.766	443.522	913.547	58.3084	105.305	18.8367	378.36	435.473	222.239	450.496	273.414	100.846	435.595	469.072	465.848	565.051	975.594	354.023	703.465	449.037	310.361	1253.37	607.144	187.358	477.523	272.328	338.502	528.131	715.61	639.076	676.008	884.116	411.85	134.593	5.41315	36.0413	6.31944	5.55975	42.3289	69.2405	19.5572
NOVA1	ENSG00000139910	protein_coding	379.299	102.211	152.292	130.002	380.637	317.968	135.703	194.951	91.0601	90.3323	390.094	890.015	158.685	137.252	137.839	327.662	163.694	268.357	118.768	511.327	116.458	60.9232	90.6746	81.1319	128.854	121.32	220.992	71.8104	144.122	120.56	146.69	263.134	116.262	114.688	85.2511	100.563	97.2133	130.696	146.352	5.78354	59.5291	14.8888	68.8654	7.25582	45.4712	1.97253	31.1092
SLC6A6	ENSG00000131389	protein_coding	433.088	466.125	402.119	592.117	534.301	451.584	409.218	534.49	769.958	4459.42	1088.97	505.504	598.66	253.144	500.278	413.407	335.353	623.81	492.98	526.258	486.977	321.545	730.959	503.51	579.222	423.231	480.894	342.024	586.143	371.859	987.125	389.085	424.769	366.569	413.559	425.971	402.958	460.589	750.649	2870.67	13772.2	3069.1	973.423	12074.4	2724.06	5686.39	2497.16
SEMA3G	ENSG00000010319	protein_coding	820.888	583.34	312.605	573.398	1083.62	1048.73	841.347	1039.05	763.287	2958.23	1720.44	913.921	747.782	226.213	529.813	733.437	1068.64	1078.74	593.635	800.488	497.542	306.663	393.25	367.033	722.828	385.01	816.633	205.173	413.018	739.034	741.855	251.283	407.001	937.299	572.117	825.161	655.131	363.792	578.413	65.7274	276.581	216.666	111.452	69.2696	163.041	105.83	188.279
SALL2	ENSG00000165821	protein_coding	484.983	146.539	101.595	97.2496	709.938	300.627	238.864	68.1308	149.161	464.27	673.848	1877.03	250.901	255.32	131.455	490.187	222.557	274.447	247.475	710.4	197.172	112.581	122.519	118.863	193.683	112.715	233.16	62.2773	106.563	152.104	165.243	355.732	133.956	256.703	142.428	166.573	160.123	104.099	204.313	46.101	171.825	158.662	29.2112	41.5583	35.095	16.809	71.7384
CTNNA3	ENSG00000183230	protein_coding	144.933	53.78	19.5233	29.8974	303.82	224.266	123.857	73.8536	31.4727	285.361	52.2341	1514.4	76.6756	91.7136	32.9108	195.446	34.75	99.1084	79.1338	256.178	32.7542	27.2674	7.85132	33.2261	24.2247	22.9044	24.3343	82.2289	23.634	31.3553	21.0614	163.509	39.9671	91.0685	25.6964	37.5908	30.6592	101.161	54.1258	5.71358	29.5861	22.2137	0.272192	5.42699	0	1.97286	9.5826
GCG	ENSG00000115263	protein_coding	838.014	670.347	993.756	372.262	707.946	1518.87	873.229	946.306	305.02	5566.61	920.659	80.9026	818.745	6688.21	1681.87	404.108	859.779	510.088	426.227	650.162	261.267	895.176	508.679	516.482	742.224	2086.62	12762.7	544.656	1642.41	538.304	7178.15	8160.94	2315.49	520.293	755.299	1124.23	510.603	459.297	628.957	122.261	2.2611	0.27285	0.274657	65.4093	66.8377	3.95058	0
EVA1A	ENSG00000115363	protein_coding	15.5904	21.8315	33.4071	6.51384	12.3331	9.88452	18.1324	57.9051	30.1815	50.4481	29.115	10.7478	11.7602	26.2217	15.3772	15.1005	36.3241	12.9442	30.0502	13.7881	23.5141	26.6066	24.6687	16.6012	25.7813	18.1405	15.978	59.9301	25.9484	14.714	17.8368	49.2249	25.9919	20.8146	18.1553	25.5583	21.0446	29.4449	26.2337	277.539	651.845	335.824	658.455	530.307	318.919	243.317	754.111
HMCN2	ENSG00000148357	protein_coding	1202.24	933.288	825.897	2287.1	4891.05	2649.17	3040.29	1121.76	5764.81	2838.71	3923.99	9725.87	1250.71	816.332	1461.52	2067.27	1315.53	2449.77	2635.29	1956.76	1932.32	1662.91	5110.43	8373.51	1408.65	796.786	440.294	581.893	1159.24	5023.41	790.846	1490.42	1118.5	2287.07	827.768	1303.25	1180.81	2345.93	3514.54	408.544	684.171	889.315	453.581	52.0898	464.789	138.469	833.689
VWA2	ENSG00000165816	protein_coding	10.0608	119.782	36.2716	22.4185	43.7982	33.5372	28.1347	49.5253	47.0134	90.1298	81.5638	12.5374	20.2678	24.0091	37.2014	58.9451	63.2042	30.4143	104.611	21.2064	177.034	123.905	33.3658	28.1799	73.9647	38.2025	113.396	62.361	22.2135	23.3371	67.126	34.1663	59.0967	28.3969	80.8892	94.9462	47.3389	33.8406	14.4315	801.7	166.555	3047.83	157.518	598.006	1194.03	252.217	648.663
CFAP157	ENSG00000160401	protein_coding	14.7872	31.0608	47.6794	14.9387	33.0872	33.6497	39.6901	59.4589	30.1301	11.8747	39.3275	35.0877	21.4983	24.0845	45.1488	40.4555	34.3672	29.2838	20.1728	21.1947	26.4326	22.6364	28.641	31.189	29.95	15.2674	24.4154	33.7788	44.0758	17.8057	30.5309	16.2539	31.9023	33.4042	34.7938	22.8917	26.7264	28.1296	31.1044	108.807	80.5014	99.5584	107.485	84.638	112.031	212.665	138.558
PHOX2A	ENSG00000165462	protein_coding	29.7656	21.7978	7.1979	26.185	54.7414	14.1964	25.7364	21.8904	62.0731	33.236	47.4397	79.3396	20.3711	16.4501	13.9483	52.3319	24.4747	110.333	26.3852	32.8184	16.3379	7.71079	4.66576	10.0217	18.7257	10.4877	18.2748	8.59091	10.6788	30.3384	13.8034	53.8906	14.6054	20.7952	13.3741	28.1128	13.1886	14.2067	18.7959	0.0872507	2.35766	6.02281	1.40002	0.146178	0.621655	0	6.96523
DCLK1	ENSG00000133083	protein_coding	701.967	208.71	158.362	334.868	743.734	473.885	291.652	508.564	362.49	268.406	1113.28	1174.96	281.574	208.302	215.916	610.574	984.412	827.58	309.457	822.665	288.473	125.877	158.346	149.333	220.842	193.927	343.276	212.118	185.165	319.302	284.826	409.392	212.57	260.819	241.461	324.217	269.449	216.371	350.822	50.2637	71.9116	52.2556	7.33339	10.7369	18.5281	16.8089	82.5117
MSX2	ENSG00000120149	protein_coding	10.0969	7.41038	29.1618	15.8904	24.8517	13.5215	13.0959	25.2268	6.48758	67.3947	24.7871	25.2098	3.18186	20.0134	14.7098	18.5141	8.41422	20.5938	8.42133	22.2304	30.8387	19.5585	8.66921	6.39446	10.3382	15.2772	15.2433	40.8422	9.98246	7.24561	2.47655	12.3827	12.8779	25.1191	11.0466	14.7225	9.59411	49.9256	30.0882	404.422	161.03	446.722	19.0243	3014.56	218.247	1465.88	39.8589
CD209	ENSG00000090659	protein_coding	668.063	1439.68	1308.62	837.189	374.604	403.563	780.859	787.114	1790.75	815.174	1983.6	220.323	1351.72	748.764	844.399	1520.01	1102.84	208.144	1415.37	877.796	936.398	1616.13	1532.82	1730	1153.65	621.953	867.808	773.322	1349.05	504.911	674.677	1301.41	746.853	1143.21	1881.97	1135.15	1320.82	707.693	1035.55	263.383	56.7599	234.607	15.9619	206.715	81.0397	173.092	193.598
SPINK2	ENSG00000128040	protein_coding	39.0869	61.6243	46.7865	24.2888	11.4825	50.7602	104.6	237.767	52.1579	29.9938	19.4919	12.5368	48.8397	42.6941	33.6556	69.0561	32.9589	30.3993	72.7386	34.9655	37.5402	82.2217	86.0527	50.0051	130.664	76.4391	41.9786	72.7582	117.025	23.9483	46.401	50.5432	172.103	55.618	96.2453	42.3029	53.5259	35.2575	31.5625	4.29769	8.72014	1.89594	0.277489	0.230439	1.3035	0	1.38068
TGIF2	ENSG00000118707	protein_coding	498.218	266.864	351.614	207.637	474.808	397.261	351.448	430.555	365.446	274.457	583.427	709.797	315.196	473.522	364.499	389.033	348.96	371.149	337.465	451.062	236.025	237.042	523.183	306.87	430.803	360.184	395.309	197.395	323.677	260.467	508.175	488.838	293.604	313.742	330.533	455.858	323.647	220.571	333.127	817.136	1771.05	1559.75	2024.64	1478.09	1967.74	2308.58	918.205
AVPR1B	ENSG00000198049	protein_coding	3.82255	4.38474	11.7756	8.40984	4.06297	12.2188	3.60697	2.346	4.30348	9.01575	7.95313	11.7067	12.6127	11.7762	12.0103	7.5466	7.90541	8.68968	4.37289	6.36977	2.74695	8.58105	7.11836	4.24005	2.64247	2.8454	58.5537	1.66604	9.35501	8.61906	27.8076	15.6753	8.21049	5.4614	9.40441	9.70245	4.44217	5.74472	6.60704	0.0424187	0	0.0616432	0	0.068322	0.692701	0	0.461379
S100B	ENSG00000160307	protein_coding	745.834	220.43	154.038	155.247	507.885	274.05	316.81	243.629	396.324	654.935	1033.17	1617.63	261.059	601.95	151.848	729.34	207.145	424.807	245.845	1072.52	290.229	143.879	156.751	108.687	128.791	201.57	91.6214	610.594	206.8	331.059	163.878	2323.67	206.65	265.685	114.097	213.101	167.294	181.3	310.502	207.179	33.862	189.951	30.1869	69.0661	17.0819	122.653	44.7299
TGFBI	ENSG00000120708	protein_coding	2925.53	3791.25	2775.59	2387.18	3205.98	2876.73	3141.41	2662.02	3995.21	2950.85	5859.4	6170.74	3949.65	3085.11	2749.38	4761.16	2838.63	2030.43	3367.27	5147.03	2855.84	3481.69	3724.77	3189.74	3866.63	3048.7	2705.98	4020.96	5047.12	1766.4	2044.85	3873.77	2483.7	2807.5	3885.37	2674.83	4046.8	2267.41	6532.99	76059.3	40448.8	71480.2	18574.3	112013	17824.8	24003.7	27022.1
PCK1	ENSG00000124253	protein_coding	9914.8	14220.3	5670.27	8275.68	4542.58	9575.18	12844.5	741.572	6898.29	24225.8	1181.73	588.228	12036.7	11167.3	25209.9	15520.4	10261.8	9961.35	7624.09	3757.87	10911.3	24141.3	11451.4	6087.03	8736.95	15426	16045.9	3756.75	24479.8	14903.3	11071.1	3870.54	21601.9	14030.3	13388.7	9908.36	20536.8	8351.8	1992.84	609.441	1441.6	218.754	1263.82	799.623	2360.04	187.924	527.14
ANO5	ENSG00000171714	protein_coding	449.61	228.086	346.652	443.392	464.863	518.288	291.648	320.831	132.956	413.952	334.503	630.605	413.718	290.476	510.951	315.738	566.875	319.933	286.555	545.291	677.551	396.748	278.614	245.15	351.263	493.951	528.41	288.345	417.447	298.237	635.102	452.996	450.324	468.295	430.781	465.036	346.843	383.31	228.07	37.712	67.2361	19.8464	2.27573	22.6986	90.0731	2.96154	31.9619
CNR1	ENSG00000118432	protein_coding	569.676	160.324	173.845	192.678	623.884	438.936	202.999	159.959	105.02	133.184	531.182	1435.21	226.417	266.39	120.194	491.89	195.553	370.039	179.28	784.49	150.606	71.0929	93.8472	86.9245	110.681	36.2799	196.442	109.052	106.566	132.288	204.474	572.31	81.9197	237.217	131.818	215.763	155.489	172.822	100.488	5.78398	79.4555	26.0855	8.37577	2.08598	5.59531	4.93968	37.0914
NEXMIF	ENSG00000050030	protein_coding	210.189	85.5484	93.7599	66.3963	201.191	98.7811	67.1753	73.881	44.7369	43.2659	93.8112	543.867	110.459	49.5636	63.2411	104.427	128.931	97.3142	66.4507	172.545	81.2113	34.3221	22.9771	61.5861	46.5698	34.3719	46.5389	22.4418	102.393	29.5069	68.3171	80.91	63.1029	107.18	55.8308	61.7379	62.219	43.7052	50.489	8.40398	19.9628	15.9344	2.29583	0.247383	0.583814	0	5.19025
SCN4B	ENSG00000177098	protein_coding	259.241	367.011	189.28	171.159	429.366	237.591	246.428	263.181	374.366	320.469	316.398	459.71	287.387	270.529	205.404	368.026	305.473	238.86	289.748	337.764	294.482	220.636	188.64	56.4402	330.442	349.687	207.916	162.76	346.127	172.555	314.172	210.091	246.958	297.805	214.406	278.259	309.326	200.874	225.704	83.5687	115.477	92.6862	24.6128	63.7917	56.7062	27.6898	73.843
NRG2	ENSG00000158458	protein_coding	83.1899	20.6656	19.5604	28.0395	124.37	47.2362	40.1852	26.7364	28.5859	23.3655	117.524	281.236	28.8749	34.4301	28.7493	83.4845	22.5254	71.9267	30.8538	120.612	21.6067	10.0531	26.1968	12.1862	24.9717	10.4849	24.3711	7.71939	17.1642	25.2252	37.7911	51.383	20.4937	31.9161	18.6584	27.4438	23.5071	29.6164	32.2285	5.63774	10.3499	8.08718	3.90111	5.30254	4.96639	0	5.82028
PEG3	ENSG00000198300	protein_coding	585.377	125.639	72.5877	189.872	731.513	221.843	183.494	177.031	208.78	221.394	689.219	1531.54	205.344	144.812	128.647	349.503	223.198	551.248	198.127	611.935	182.453	49.1777	50.8419	109.431	107.894	89.7847	141.358	92.5942	102.962	110.61	111.416	361.992	113.266	212.153	92.8957	158.399	129.69	184.032	155.462	48.783	38.6722	92.2685	10.8913	32.9225	8.46345	8.89594	68.1379
SLC2A2	ENSG00000163581	protein_coding	0	0	0	0	0.746145	0.583075	0.455922	1.53448	0	6106.24	0	0	0	0	0.565415	0	0	0	0	0.0264085	0.982661	0	0	0.597429	0	0	0	3.39692	0	16.4973	0	3.00288	0	0.553833	5.09116	0	0.801828	4.4162	5.28987	0.116978	88.055	1.85214	0	0.201487	1.31883	0	0.861199
LEXM	ENSG00000162398	protein_coding	23.421	32.5256	50.0621	53.3394	10.6603	20.6427	33.2661	15.3436	36.0055	45.3051	39.2672	5.3415	31.7868	22.6612	35.1504	20.9888	51.6286	28.5989	44.2708	16.9687	41.2354	45.4151	43.0086	71.3262	32.0078	39.1703	15.945	34.6233	39.6498	78.3669	20.4517	33.4332	51.5237	55.7787	40.0696	29.5533	40.7284	33.7543	67.3934	1.56666	2.27786	5.03407	4.42282	5.31606	10.1465	3.9529	2.47159
STOX2	ENSG00000173320	protein_coding	197.418	213.628	159.763	166.503	263.125	130.927	106.769	203.933	121.998	147.794	179.657	290.616	271.153	59.1955	142.808	273.772	275.649	205.312	139.708	147.188	161.942	115.757	144.883	139.267	174.967	52.5235	74.0583	112.541	148.489	76.577	122.783	68.3843	76.6358	169.771	198.66	166.239	135.999	209.094	95.6572	30.6909	42.7217	24.5811	10.9146	19.1949	18.5774	13.8426	29.3785
MORN5	ENSG00000185681	protein_coding	385.759	0	1.05083	18.6717	449.534	149.6	100.496	0.724202	0	119.409	265.692	1304.39	36.1818	300.57	32.2036	287.304	2.87272	118.454	75.5356	697.519	8.02302	0.68055	0	28.1422	2.63716	0	64.8833	90.8858	2.74457	23.3029	0	642.22	22.2222	55.5105	0.98267	2.82386	2.84942	24.0962	30.2905	0.124576	12.8404	1.87566	0.282059	0.216147	0.590766	0	15.6365
CYBRD1	ENSG00000071967	protein_coding	7236.03	3709.53	2991.45	4278.61	6182.06	3557.41	3592.17	6186.04	3103.09	54809.2	5292.62	7555.04	4510.09	3722.1	2447.41	5240.23	5200.78	5326.88	4082.92	8594.63	4925.49	2736.59	2158.48	3942.15	3918.1	3073.53	7034.67	4069.41	3135.53	6862.06	2514.39	4960.28	1356.03	5411.23	4898.31	5489	3734.71	5831.75	2733.72	1533.52	2484.52	1044.85	228.554	1414.28	510.636	577.634	1307.74
ATP1B2	ENSG00000129244	protein_coding	280.65	99.7469	55.9554	109.431	230.061	125.235	122.57	163.312	101.412	117.614	219.809	427.506	132.008	147.716	111.131	219.875	159.53	157.876	78.0961	240.314	92.9323	61.7228	51.652	36.8545	100.298	67.8145	131.502	46.6952	91.4801	85.2869	71.5898	204.026	93.8409	125.213	90.0333	120.15	60.6025	77.3707	85.2989	15.4826	62.6697	43.6773	14.517	15.7672	20.0426	0.983732	30.5191
ADTRP	ENSG00000111863	protein_coding	3089.21	3824.78	4887.53	5362.8	1052.03	3215.28	3934.32	3325.71	6569.78	4251.95	1433.39	781.62	3500.49	2524.6	5570.03	1695.86	2411.64	2900.7	5249.28	3911.39	6515.37	7973.1	8913.21	5288.27	3421.12	3583.72	3856.01	6718.68	2405.87	8669.79	1744.61	2527.16	5433.39	5687.56	7004.22	2409.25	5552.65	9418.22	5039.43	814.008	262.163	91.631	44.8827	234.629	638.686	404.542	36.6499
BMP6	ENSG00000153162	protein_coding	142.467	291.503	428.387	195.486	181.09	258.385	359.155	414.395	445.797	109.634	139.528	151.079	340.428	100.61	132.873	283.784	272.334	79.0213	222.567	246.717	284.485	191.671	383.865	218.354	446.318	141.382	138.298	311.786	396.677	67.8742	179.22	98.7343	210.292	301.31	394.433	288.028	350.162	308.808	330.218	65.4974	22.0129	68.3794	7.84008	39.8405	50.9632	45.4965	50.7409
IQGAP3	ENSG00000183856	protein_coding	518.486	935.257	684.82	416.241	319.199	984.352	347.567	800.196	811.883	328.711	1039.48	115.08	652.181	376.724	808.633	499.313	1037.43	1117.54	516.372	398.148	676.725	379.467	610.689	1725.25	741.005	404.121	284.33	314.306	620.759	522.336	638.247	213.144	1249.07	375.614	834.562	374.27	571.627	317.46	791.55	1459.82	1846.81	3243.17	2658.26	2141.37	3309	3888.19	2494.64
TRIM29	ENSG00000137699	protein_coding	75.885	116.07	133.212	111.299	277.239	134.535	190.612	298.32	69.0015	35.3809	272.236	287.037	52.133	133.858	167.51	53.8115	47.0224	106.57	194.827	47.6795	39.2326	408.128	118.594	49.922	87.0176	195.871	116.17	66.6209	165.128	86.5111	297.885	264.801	128.766	88.9497	34.5377	123.193	103.473	54.9581	262.694	644.317	269.251	9775.84	913.557	6126.79	472.544	6994.99	322.269
CDC25B	ENSG00000101224	protein_coding	1138.08	972.132	1221.52	877.407	804.744	1549.02	1109.12	1409.43	1606.79	832.03	3871.31	1280.9	998.105	786.701	998.506	1237.84	2299.21	1527.81	1301.85	1100.15	931.629	805.977	1782.02	2632.77	1198.21	885.648	680.421	935.267	873.762	1029.89	1303.75	1155.79	1385.81	896.097	1280.55	963.13	1026.78	770.891	2614.66	4657.91	1552.11	4521.21	3187.29	6179.07	12504.7	16054.2	2550.61
CAP2	ENSG00000112186	protein_coding	1853.73	71.5693	78.7501	191.727	2083.2	802.482	570.908	239.548	174.868	862.487	1230.89	4167.25	286.631	950.552	266.568	971.002	189.323	593.864	395.328	1888.85	199.44	73.4381	70.7481	140.612	120.418	170.038	464.073	244.152	134.668	224.492	173.827	1398.96	211.94	335.948	92.2855	137.331	103.338	275.353	402.022	142.237	453.881	158.085	169.003	82.9775	46.5438	122.647	318.242
MT2A	ENSG00000125148	protein_coding	4497.52	5788.08	9424.58	16811.5	8792.5	2225.26	10375.8	5461.35	10913.4	24352.1	8386.61	2194.76	6671.55	16183.8	7889.39	1980.48	2061.96	12141.2	12446.1	11948	10032.6	15551.6	14165.1	15708.2	7612.58	4763.64	7780.11	4425.33	7108.3	21591.8	4951.25	14705.2	4039.64	12020.8	4252.3	9214.2	15983.2	7314.33	10213.1	2135.81	4069.18	1450.69	423.399	982.218	764.231	615.219	870.559
PRR7	ENSG00000131188	protein_coding	17.1378	19.1667	48.858	21.4918	24.7641	28.5731	66.3248	47.9819	56.022	33.1509	31.9669	18.849	28.939	35.8799	30.9186	23.5283	44.2344	40.5821	40.7129	26.486	28.7765	36.7791	54.2372	21.6713	57.3252	39.1739	33.6232	30.2884	34.5901	21.5284	39.8734	30.318	28.2789	22.8612	25.8198	46.1559	27.2069	18.4164	31.0643	304.044	150.766	451.469	475.447	1185.61	248.452	380.805	365.765
SNTB1	ENSG00000172164	protein_coding	592.99	460.623	400.335	407.834	408.58	594.17	355.173	679.196	434.565	254.495	594.27	570.308	569.175	409.234	366.569	418.49	708.012	538.402	450.865	531.536	377.44	333.315	355.863	404.117	464.925	415.596	365.438	277.076	508.315	245.571	443.633	718.506	317.807	489.147	522.745	439.379	389.63	431.042	363	1353.87	2319.24	1986.85	2214.24	5879.97	2922.48	3633.99	2333.11
MOGAT2	ENSG00000166391	protein_coding	3919.51	5576.84	6049.32	6084.01	1702.17	4165.9	4380.77	2564.51	3848.8	15543.7	2293.82	681.774	5863.04	3605.49	5520.74	2959.85	5164.04	3840.87	4464.28	2191.84	5880.36	7332.1	3939.71	5269.39	5356.96	6261.75	3766.53	2131.22	4250.27	6969.25	3984.3	1675.63	4534.43	6774.45	5307.39	6124	5196.88	5910.28	2861.29	641.342	511.824	244.798	113.881	174.391	870.041	258.152	366.732
TUBAL3	ENSG00000178462	protein_coding	1127.1	1595.02	1631.9	2956.02	785.716	475.139	1417.3	492.185	1429.53	2741.31	273.313	172.649	1349.33	800.503	811.984	719.067	660.432	718.496	1734.08	694.629	2038.61	1756.94	1046.99	2462.93	1196.81	1281.2	532.066	1697.43	1330.95	3816.11	749.046	478.558	1195.45	1620.56	1632.46	1666.23	2103	1399.68	982.993	273.221	52.8061	94.8454	39.8012	93.3879	447.792	21.7543	218.169
LMO3	ENSG00000048540	protein_coding	2372.9	116.411	62.7182	315.203	2727.42	1049.37	719.873	144.49	132.947	530.883	2204.12	9917.42	506.323	1370.15	226.431	1364.22	275.193	901.403	670.873	3444.26	327.25	78.9188	46.0719	166.732	107.175	100.292	621.567	355.867	90.6885	245.521	93.4577	2554.1	213.104	548.868	91.7006	125.051	134.269	446.624	644.292	33.6641	226.996	86.468	4.8103	22.7959	18.5183	17.7978	186.014
CST1	ENSG00000170373	protein_coding	0.70201	1.36883	3.06884	9.44384	2.45465	1.34004	0	0	10.7576	0.446201	4.42726	2.687	0	0	0.589612	0	0.460458	1.11556	1.36446	0.0160458	9.42328	3.94076	4.84233	0	0	6.72047	8.69961	0	0	5.77661	10.5345	1.48981	0.428216	2.75221	0.425841	0	3.07421	11.8607	4.35867	616.356	1124.09	2023.6	629.505	174.401	96.106	281.89	2775.26
MSRB3	ENSG00000174099	protein_coding	6983.28	642.294	492.109	961.581	9634.96	4894.79	2805.02	1021.02	807.273	2850.11	5215.02	24902.1	1604.71	3700.17	1241.93	4858.88	1249.87	2928.88	1835.47	9138.77	1138.27	515.596	317.581	877.11	648.795	781.499	1667.57	2236.04	684.073	966.642	681.913	8211.82	843.67	1709.47	684.55	734.837	682.776	1505.14	1778.11	658.007	1377.94	1032.84	128.091	331.034	222.559	186.936	1132.22
VAT1L	ENSG00000171724	protein_coding	475.564	306.744	217.674	168.35	347.414	223.25	290.47	276.174	343.43	308.354	325.113	847.531	213.286	264.984	146.943	441.311	430.729	408.717	249.499	520.913	233.13	240.202	188.633	168.229	199.258	277.063	196.43	138.501	215.497	118.031	233.705	432.833	328.586	237.893	227.956	219.32	255.086	315.879	357.038	91.9338	95.6353	44.2326	20.0261	31.3493	77.5914	72.2043	64.6542
DPF3	ENSG00000205683	protein_coding	228.671	336.887	333.814	252.555	172.808	297.769	269.717	394.862	273.529	146.468	127.15	185.266	256.608	264.308	394.179	260.182	235.459	321.925	252.066	185.318	311.58	355.331	351.969	251.018	374.399	324.842	201.028	289.247	333.855	232.037	298.21	115.082	362.937	313.124	239.183	274.155	314.483	359.316	203.708	36.38	22.014	27.9798	7.33315	12.4554	25.7325	16.809	23.3088
RUNDC3B	ENSG00000105784	protein_coding	398.738	376.647	304.748	466.805	183.559	171.674	510.168	233.094	121.199	732.539	60.2104	151.972	530.119	212.481	324.412	190.251	168.517	138.935	320.757	228.727	553.343	571.456	191.817	293.117	226.46	299.994	175.006	203.47	278.988	465.017	163.906	117.414	336.267	410.601	291.666	382.215	287.081	477.132	154.828	130.589	121.863	18.2601	43.5026	44.9698	38.6998	22.7441	101.392
CCDC68	ENSG00000166510	protein_coding	1561.84	1920.1	1597.86	3390.04	1066.95	1069.3	1657.47	1224.15	1829.56	2103.72	710.448	267.997	1275.82	985.47	1700.18	991.905	1314.98	1231.96	2034.47	1006.99	1917.71	1730.27	2057.49	3474.48	1308.31	1789.48	1047.46	1979.74	2121.23	3428.89	1178.13	1565.2	2147.63	1540.46	1683.05	1698.35	2282.8	2027.17	2086.48	290.104	264.553	75.3325	127.088	205.32	489.256	459.936	192.872
ALDOB	ENSG00000136872	protein_coding	352.369	227.03	392.189	362.912	92.558	18.4801	416.074	93.3312	611.678	630193	829.718	44.929	226.863	44.0282	93.4549	35.2941	983.037	1366.61	510.639	1515.24	4348.16	488.219	308.836	113.064	1716.7	366.854	104.643	417.356	128.926	837.277	155.254	27.9176	308.87	760.352	995.131	262.189	920.957	3012.96	271.366	2555.18	14634.3	226.904	413.766	2457.74	847.598	1510.37	20.0961
MCIDAS	ENSG00000234602	protein_coding	0	0.840454	1.76135	5.65085	1.6104	1.34789	2.47673	0.745866	0	2.36419	6.0092	0.865277	2.20989	0.574937	0.594057	0.786848	3.74409	6.55772	5.35705	1.07737	14.1687	5.60741	2.36298	6.77566	2.77454	0.940615	3.86698	0	2.11516	0	1.92347	0	1.67104	4.25966	2.94303	0	1.96533	4.12427	1.09126	29.3976	72.8037	13.3658	45.156	43.1014	19.9876	42.531	58.4336
MAS1L	ENSG00000204687	protein_coding	3.82135	4.90489	15.5983	9.34887	4.06194	4.9009	3.60505	3.16224	15.5613	9.00894	4.2494	4.45676	4.95597	21.0057	12.0032	16.932	4.12812	5.48141	5.41515	14.8019	1.55841	8.57762	9.54097	10.8955	5.46941	17.2239	32.6207	8.64193	12.3017	7.33939	7.90584	7.73832	5.772	3.33877	7.5726	20.3985	11.9198	5.74828	11.0046	1.33707	0	1.50677	0	0.0606772	0	0	0.476793
TAGLN3	ENSG00000144834	protein_coding	240.084	24.701	7.19115	28.9642	85.1848	49.9955	37.5502	29.1459	46.9538	109.911	113.528	582.662	15.1205	113.267	23.7638	146.622	23.7091	96.7168	24.1309	387.309	22.1526	17.0937	13.4201	25.2472	13.0719	31.5056	24.3396	57.9806	12.8194	23.3112	33.0388	505.601	54.2239	33.9422	21.5758	31.9782	13.127	52.0932	63.3585	8.3605	9.5073	18.8307	0.275649	3.70745	0.5856	0	12.52
B3GALT1	ENSG00000172318	protein_coding	466.798	729.841	397.209	472.378	358.921	817.562	788.019	311.867	418.35	12.4711	164.223	274.307	621.499	450.631	832.64	493.436	495.557	351.087	645.661	191.682	675.619	441.328	400.447	547.094	607.855	803.516	481.682	430.383	364.735	859.338	469.509	276.988	601.617	1056.5	438.357	1023.01	797.168	722.899	348.923	69.636	6.9918	16.6316	11.9014	43.2369	128.236	13.8415	3.49287
CNGA3	ENSG00000144191	protein_coding	235.951	25.709	21.9912	41.1243	289.727	82.9388	78.4673	179.598	63.8608	134.58	404.309	1109.16	63.5519	80.6462	33.6145	162.558	48.8753	91.5996	48.0436	494.29	58.1176	26.4844	26.1599	15.0819	38.1744	34.3701	96.2858	42.3645	47.444	19.5893	46.9843	197.812	25.1784	57.61	34.5427	51.4264	68.88	50.7396	57.792	1.58359	7.04257	40.8395	2.79559	0.260406	3.45643	0	7.89751
ITM2A	ENSG00000078596	protein_coding	1753.93	806.553	671.123	1044.87	804.772	707.84	739.993	973.994	1014.78	775.353	933.842	825.734	846.758	1056	793.734	950.693	853.142	726.662	715.616	1758.7	614.147	593.114	691.066	594.895	619.581	2079.02	1829.19	1486.16	507.464	777.968	1257.34	1503.84	1033	742.342	643.391	904.888	1001.62	805.916	909.217	152.09	97.8502	190.805	45.8914	74.4587	117.695	139.46	196.757
DSCC1	ENSG00000136982	protein_coding	122.166	135.53	113.451	94.4588	98.3829	128.821	91.0586	115.322	124.983	64.9954	160.775	49.4217	101.192	122.126	93.5063	154.115	133.084	133.483	124.493	122.833	147.262	61.7229	148.907	267.292	114.266	169.116	88.6203	217.449	124.704	86.5277	161.443	179.078	216.524	65.9659	127.255	115.532	112.291	66.1616	230.938	635.708	666.727	269.209	765.293	623.57	723.481	1444.12	1113.5
TINCR	ENSG00000223573	protein_coding	314.108	508.411	320.843	438.745	95.8564	191.742	333.303	104.696	249.98	66.7593	66.0307	53.0136	379.143	158.618	432.927	364.654	132.31	198.264	321.312	115.444	460.808	529.204	206.166	168.236	326.253	339.176	259.181	185.284	284.783	639.265	185.854	44.2374	171.817	353.523	478.193	454.53	362.507	265.378	93.1584	32.1154	8.5751	10.1078	60.1817	5.55759	46.0416	1.97257	52.0667
LIMS2	ENSG00000072163	protein_coding	7573.88	586.748	494.577	960.645	11559.8	4045.74	3640.75	1111.19	955.818	2562.81	7502.59	27687.1	1844.31	4262.02	1415.75	6701.42	1039.47	4126.75	1609.22	8956.67	1071.12	527.334	424.275	815.43	841.188	615.257	1788.38	1246.14	791.504	1299.67	650.031	6141.24	841.895	2248.05	616.187	1127.22	755.98	904.325	2189.44	518.712	1211.14	2571.42	246.342	563.427	678.879	314.531	702.835
TTLL6	ENSG00000170703	protein_coding	234.137	365.895	394.899	173.026	199.276	450.319	647.37	320.862	219.047	288.992	154.79	24.2312	412.111	375.486	626.565	202.04	336.73	315.624	127.853	160.971	223.675	258.982	351.138	276.403	354.112	437.588	518.539	139.364	844.015	425.321	403.202	298.07	641.562	239.268	163.055	92.8328	228.219	163.033	393.655	37.8001	6.20327	8.49815	99.1305	12.4614	52.3734	9.88495	77.0536
SPARCL1	ENSG00000152583	protein_coding	24218.7	3592.25	3280.15	4532.1	23643.3	10852.9	7967.39	7923.61	5412.85	10257	20702.5	54678.4	8231.52	12008.7	4554.36	13014.4	9428.21	10527.8	7057.29	27486.5	4904.19	3126.3	2762.81	3215.03	5185.34	3617.15	11549.1	8222.88	3764.22	3648.7	3985.52	20936.6	4361.71	8214.6	6052.71	5027.41	5021.38	5756.08	8813.11	2416.03	6511.88	3181.12	321.916	1595.36	1137.1	988.114	3654.57
CHL1	ENSG00000134121	protein_coding	734.769	484.006	400.287	432.149	863.614	502.445	335.633	681.585	569.887	444.655	1072.29	1424.09	554.279	353.956	384.137	826.982	733.072	686.895	549.994	1107.5	449.289	233.883	407.611	433.118	374.919	277.048	191.797	313.446	479.414	270.318	446.242	969.168	362.116	437.584	469.01	448.523	624.301	687.846	448.438	132.33	112.981	78.3677	14.9407	58.8369	57.364	31.6457	95.7124
P2RY12	ENSG00000169313	protein_coding	75.2201	51.8739	57.944	34.5842	28.0412	31.3695	24.9669	16.9565	49.9423	53.0274	141.423	68.3645	80.3267	100.233	28.0089	46.2702	39.7322	52.3255	63.0057	207.394	33.9891	39.0502	106.819	60.9266	83.0208	60.1862	67.2876	43.2591	50.4066	40.0999	49.7334	196.622	45.9795	68.8913	51.1808	31.5011	59.2293	18.4674	28.4988	9.77042	7.06026	11.3471	1.27132	8.69515	3.46558	0	16.8715
CADM2	ENSG00000175161	protein_coding	236.782	76.7893	27.548	62.6471	291.431	76.4991	84.1588	156.842	131.655	102.535	234.478	425.772	108.662	126.322	34.3218	141.498	83.9283	201.772	67.4241	343.999	94.7451	30.4003	22.975	29.5975	29.8055	53.4824	19.7461	71.833	41.6746	74.77	71.612	288.332	60.6978	100.847	41.6297	47.8485	42.5395	60.5362	49.854	5.66579	12.7424	8.15311	9.18755	0.237084	0	0.984033	10.2673
TENT5C	ENSG00000183508	protein_coding	1757.6	4468.08	5839.73	2198.23	1568.18	3901.84	4575.85	2015.37	5572.69	708.237	1875.63	362.447	4628.7	2897.37	2953.48	2913.56	2438.07	1168.24	3699.79	2400.42	2706.82	3004.3	7480.04	3643.29	4320.47	3463.35	3996.01	2269.81	5011.81	2120.49	3565.93	1869.47	3773.92	3467.88	4563.18	3598.32	4057.14	5644.77	2932.77	1243.41	142.067	336.056	271.193	241.567	870.689	553.897	1051.65
B4GALNT2	ENSG00000167080	protein_coding	3805.11	16299.5	7821.17	9133.5	1077.67	639.047	4633.48	8238.06	6501.26	2209.66	948.987	733.047	9763.24	906.046	2637.41	8859.55	8802.69	7587.73	9352.28	4319.05	16924.2	15967.3	9886.09	11056.3	10032.3	800.606	1631.6	17683.6	5272.63	4511.01	1310.88	364.14	1423.4	9401.11	12528	4451.44	10255.3	11477.9	2713.57	407.049	13.3183	1.9249	317.059	65.874	96.1084	10.8746	1287.75
SMOX	ENSG00000088826	protein_coding	146.43	162.493	241.342	117.842	236.609	155.282	223.294	223.432	152.172	135.679	295.455	197.899	198.645	144.184	157.59	178.513	166.799	172.774	170.255	199.059	154.833	141.598	182.332	113.099	241.971	128.012	132.984	122.068	113.822	171.427	141.392	142.386	84.9118	194.14	136.619	132.876	174.727	181.114	285.198	1441.37	529.17	1334.6	771.647	591.127	855.569	907.011	259.156
SIGLEC11	ENSG00000161640	protein_coding	11.6323	43.8103	43.1715	25.2324	14.8	11.2985	33.2389	18.5961	56.6893	17.3077	75.1001	26.0498	66.7958	52.504	8.98391	83.5065	47.8662	22.9279	73.5215	31.7807	40.0071	54.04	72.5842	125.348	45.3105	33.429	32.8222	44.1646	36.724	12.7958	9.77711	85.0445	22.2852	20.7401	61.4373	33.1356	32.8754	22.6279	45.7739	23.0883	3.06908	38.5912	2.30321	6.99858	4.20718	10.8825	12.4853
CDH10	ENSG00000040731	protein_coding	13.323	10.1051	1.65238	22.496	26.6495	7.05906	5.50231	12.1769	12.4951	11.4292	32.4196	31.6294	5.50871	5.38946	1.95855	16.8865	17.2979	44.0033	12.1795	21.1416	11.145	3.80828	1.48875	4.95766	4.74254	4.75713	4.47951	5.13807	4.92298	6.03785	6.51557	20.358	6.34319	9.67987	3.9271	10.1465	12.3574	12.6417	5.94531	0.0451524	0.771522	0.0657299	0	0.0728943	0	0	0
SEMA6A	ENSG00000092421	protein_coding	3719.01	5291.03	4676.55	6295.44	3897.48	4321.27	4385.86	5770.99	3245.8	6813.92	2520.04	2998.95	4673	2069.06	5143.58	3172.07	4296.72	2527.02	3606.67	2466.07	5202.47	3716.45	3930.98	4551.04	3815	2789.78	2482.68	1607.27	4313.76	7096.26	3828.25	1495.84	5202.94	4369.65	4275.48	3855.07	4506.62	4954.25	2666.03	410.059	268.464	207.341	2426.81	181.289	1777.6	1401.57	2187.84
UGT2B15	ENSG00000196620	protein_coding	1788.31	1416.12	20.1693	1049.53	909.803	1208.23	21.8227	14.5308	2777	1494.21	323.5	339.061	2982.13	6.06553	18.854	1898.95	2700.5	14.1649	2746.14	1520.5	2250.74	1616.85	3831.89	1907.74	36.788	700.295	620.775	131.56	795.163	1927.67	960.964	1354.3	25.7963	2449.49	2006.23	1256.87	1428.5	1876.84	620.44	214.504	12.5215	31.3202	57.0935	34.8544	26.4199	23.7324	6.7043
APLN	ENSG00000171388	protein_coding	31.2852	43.3399	27.0318	14.935	43.0191	55.9344	30.0939	61.0179	29.3474	24.6057	45.1191	86.4715	24.3215	11.5689	15.3371	16.7675	27.4902	84.0115	84.4302	56.0975	19.2577	21.8272	35.8064	91.0596	10.9908	8.57421	13.6437	44.1769	10.665	14.6658	17.1122	102.322	16.9465	38.9504	9.20335	20.258	34.9892	29.5813	100.697	278.911	198.191	285.337	165.696	237.944	298.807	296.731	226.098
C11orf86	ENSG00000173237	protein_coding	971.222	1723.54	1602.32	2490.16	689.766	253.945	1932.48	259.844	1358.21	4265.72	409.331	80.0015	546.707	1011.76	606.476	591.066	232.861	428.375	921.507	964.623	847.401	861.555	1138.59	1691.48	889.367	2261.49	707.193	2253.5	1357.66	2801.99	662.036	936.277	835.491	1214.85	755.349	925.284	1491.96	1412.27	2208.77	365.607	184.993	36.184	16.9699	55.4287	177.622	112.759	3.50253
GALNT16	ENSG00000100626	protein_coding	360.426	125.664	85.56	128.127	406.255	226.177	208.086	339.644	153.605	274.029	597.586	889.945	158.651	179.379	105.421	258.531	220.788	357.027	144.199	561.1	209.036	93.0192	82.7023	70.961	116.975	77.3644	165.095	100.395	108.744	125.497	113.424	403.339	99.0848	228.21	120.635	170.221	162.761	97.0643	170.767	39.024	74.4686	71.1367	81.2836	7.27988	15.674	13.8422	41.2269
ATP11A	ENSG00000068650	protein_coding	668.892	759.244	731.06	832.53	1067.07	969.968	529.333	1094.31	707.384	1216.8	1237.32	1060.56	665.221	354.615	645.965	722.489	985.792	763.558	752.331	752.843	610.674	452.249	589.162	665.34	876.938	445.203	618.54	327.292	704.389	420.751	828.234	557.225	625.157	673.493	702.416	747.872	752.103	560.26	781.717	2165.24	1939.21	2283.56	3902.95	6402.45	5633.1	11214.5	2978.65
BMX	ENSG00000102010	protein_coding	361.934	315.473	380.169	217.004	168.674	193.897	203.63	428.203	227.173	282.412	138.797	181.669	337.556	68.8449	170.194	341.071	744.724	308.2	319.806	314.472	329.883	196.365	151.997	243.765	203.462	128.959	204.86	253.73	180.879	133.528	217.772	100.29	135.147	384.884	467.597	251.116	433.284	294.807	229.989	137.38	105.262	21.4904	24.6391	29.5672	67.5904	7.90677	51.8553
CES2	ENSG00000172831	protein_coding	20274.5	24999.2	39347.7	37107.4	19906.8	22072.3	38948.4	22411.1	25522.7	89223.4	7201.71	6181.41	35123.9	22826.7	38138.4	20373.2	25190.2	20941.4	25938.1	15960	35871.5	37362.9	21599.3	28206.6	31659.4	29892.8	25224.5	16865.8	25719.6	43261.4	26021.5	10207.7	31419.3	45601.1	34854	29057.7	34801.3	29789	16756.6	3344.71	6437.17	1496.51	4688.23	4715.04	7154.51	7990.02	13556.4
CASR	ENSG00000036828	protein_coding	11.6754	22.4765	32.9411	19.6426	4.04428	12.0756	8.00462	4.77627	5.00998	47.6384	13.7466	0	37.949	18.6153	32.5524	15.9716	8.41481	5.4207	3.29232	4.26609	16.4263	11.6645	7.06856	6.39473	15.9791	43.0454	78.7574	6.86358	37.7391	9.74886	28.023	13.1681	17.6863	23.7089	24.2424	25.7089	16.946	4.41888	9.60375	0.0744222	3.23235	1.68573	0.888584	0.123253	1.39523	0.98665	0.957032
MYC	ENSG00000136997	protein_coding	3279.65	2392.39	3789.47	1824.06	1834.55	3124.49	3407.52	3795.36	2395.02	1166.9	1925.12	1102.75	3545.67	2662.75	4233.76	2901.81	4593.85	3429.93	2094.8	1724.88	1773.26	2922.95	2110.76	1635.42	2295.38	2885.33	2231.92	2797.26	2665.53	1180.21	2187.71	1794.76	4291.22	2232.08	2577.04	2994.71	1917.05	2929.89	2579.48	4922.88	7471.95	8745.58	12101.6	7143.94	11192.6	10724.9	24006
ANKRD13B	ENSG00000198720	protein_coding	133.166	78.8164	86.2604	55.1597	274.827	194.132	109.358	116.962	108.058	71.6596	187.048	389.725	92.6552	108.314	111.151	170.995	157.111	219.873	107.185	133.412	97.6785	89.154	69.9883	73.9104	95.4264	85.9734	103.948	66.6288	103.052	53.0493	110.207	82.4325	121.125	98.7391	60.517	96.0601	78.1901	61.9468	107.955	184.247	328.515	704.104	2027.02	339.687	504.951	1365.97	1245
IGFL4	ENSG00000204869	protein_coding	4.06554	0.355025	0.505304	2.82409	2.51419	0.639563	2.5999	0	0.665611	1.13729	2.21074	8.31402	3.00061	0	3.68793	1.67701	0.500368	3.28771	0.353289	1.06975	1.75994	0	1.57826	1.42157	1.35665	1.91142	0	0	2.97878	0	1.28069	3.20334	1.10726	0.612754	1.7611	0	0.363435	1.44703	0.49604	58.7032	154.14	75.1315	14.9407	373.364	36.4936	24.7216	44.7109
SPEG	ENSG00000072195	protein_coding	2674.31	185.713	121.942	417.164	4817.71	1851.83	1279.54	365.451	275.606	1189.34	4869.33	15154.4	603.043	1665.46	738.076	2278.75	745.086	2133.05	751.637	3719.63	356.095	150.914	110.563	255.982	217.31	206.342	830.299	476.242	240.654	381.078	204.371	2289.97	470.778	665.045	119.401	195.135	159.532	436.829	933.541	53.1963	796.954	587.065	46.9095	55.5225	32.1661	72.1992	391.966
SYT10	ENSG00000110975	protein_coding	21.1566	17.7809	3.49551	13.0768	33.1928	13.5203	11.183	12.1231	10.9318	14.3845	42.4876	55.0516	25.1369	15.8149	12.5735	21.9051	22.7374	35.8448	20.8542	28.5662	23.0204	9.29905	3.07599	9.31689	13.86	18.1485	12.9275	11.2098	23.8378	11.0004	13.8574	46.213	18.8849	11.0204	15.8329	5.88928	12.2125	16.9063	8.3676	1.4315	0.73966	1.65841	0	0.112711	0.645964	0	0
CMA1	ENSG00000092009	protein_coding	138.719	74.2749	93.7459	77.6258	83.5115	49.9831	45.1016	134.91	131.705	63.2293	160.898	60.2313	91.5831	163.076	107.684	217.449	63.6619	64.1303	96.5592	93.1835	42.2088	75.8587	60.4405	106.675	31.9041	73.555	271.117	86.583	32.2975	91.5706	37.6885	254.103	32.2863	56.939	65.2815	97.1721	77.217	43.7097	90.2723	1.57005	0.691386	24.8365	0.772945	5.3402	1.30149	0.984052	0.31635
S100A11	ENSG00000163191	protein_coding	2833.86	2558.41	3358.02	2535.91	3648.5	3988.42	3005.55	4765.27	3256.11	3029.28	7282.81	5693.97	2140.24	3972.74	2895.04	3050.81	3344.69	3243.24	3760.23	4346.56	2790.43	3083.32	3665.03	5624.3	2864.16	4629.91	3463.76	5449.94	2827.7	2868.87	2916.95	8414.04	4940.54	2497.83	3140.37	3056.97	3361.56	2784.02	8281.46	19113.5	14008.7	17261.1	22680.1	25079.2	12357.1	11260	14270
SLC7A9	ENSG00000021488	protein_coding	11.641	0	4.75229	3.71111	20.5888	3.44451	16.1591	6.40795	34.4186	24484	5.68712	10.7442	8.32515	6.7515	8.29938	5.81843	1.66026	28.4959	14.4928	5.32245	38.059	2.24607	3.08886	3.49815	68.1402	9.53207	2.9477	1.66982	8.51504	2.29746	3.82554	3.7865	9.25356	23.4977	18.0573	3.34971	1.32182	56.3818	2.25849	5.79204	219.124	1.9452	44.1836	5.55894	11.3447	482.836	4.02175
SULT1B1	ENSG00000173597	protein_coding	9975.88	15523.8	14406.6	20803.9	5832.1	9112.75	11431.5	13628	10240.5	18298.4	4710.67	1637.96	14565.9	8713.6	11813.4	8762.63	14100.4	10098	13664	7489.24	16891.3	14983.3	12385.4	12826.6	11378.2	11191.6	7437.52	7722.3	10352.1	18701.5	9320.9	4063.56	14622.3	15133.1	19297.4	10389.7	14755.6	18606.9	8431.65	2077.28	1476.33	319.802	438.113	1133.79	3370.88	344.203	2089.75
GNG3	ENSG00000162188	protein_coding	63.527	24.2639	11.5135	42.0887	69.5683	27.8187	43.3654	28.3696	50.025	51.3364	81.6767	128.83	30.0308	37.2154	21.6865	57.2983	31.1715	150.057	26.2531	107.917	16.8762	18.6789	11.036	26.02	27.7786	17.1755	25.1424	25.9309	9.9399	31.4607	30.4515	116.34	26.4441	39.6208	9.7906	42.4221	27.6701	22.6313	27.9384	2.96724	12.6799	6.68817	7.50319	15.2156	15.2049	41.5763	11.8255
DNASE1L3	ENSG00000163687	protein_coding	786.368	1261.3	1148.19	653.84	387.014	392.829	621.745	449.952	1491.42	928.683	91.4874	23.3362	854.727	1368.75	1142.17	1340.63	296.049	246.202	978.034	565.447	673.651	1911.26	941.922	1368.58	1460.47	1799.07	841.819	2108.92	1512.79	671.471	643.466	1503.84	969.742	621.243	543.767	1100.39	1766.49	898.541	1116.77	115.716	36.2254	156.243	29.6637	43.4263	37.2079	52.4178	30.7667
STAB2	ENSG00000136011	protein_coding	170.859	160.702	203.896	184.317	162.188	49.9719	198.974	61.6624	108.815	13.6542	156.465	262.796	112.097	43.3261	149.271	85.8534	90.0843	89.1255	38.3764	84.7225	196.421	125.228	42.0966	23.7897	130.385	59.2166	52.6522	49.2999	175.347	103.327	114.229	25.5602	57.739	68.0775	108.996	180.344	85.9724	66.1349	65.7581	11.3235	7.79269	67.3593	9.40306	10.6566	14.9897	5.92889	21.3272
ARNTL2	ENSG00000029153	protein_coding	158.183	109.368	123.881	108.484	256.466	272.83	87.8596	160.812	124.188	230.589	374.831	322.993	76.6158	177.349	172.377	127.946	188.29	222.132	119.799	237.17	164.848	76.585	162.397	219.164	136.54	148.078	146.754	230.385	128.251	138.548	216.552	398.753	228.176	85.4408	130.112	160.545	143.19	174.127	274.156	653.983	897.339	785.706	317.367	878.647	478.324	1216.61	786.7
CD36	ENSG00000135218	protein_coding	1717.75	1425.72	996.862	1308.65	1150.51	1609.1	871.987	1156.73	1216.21	2941.6	4581.16	1463.5	1812.08	1218.8	1056.9	2853.08	1624.22	968.676	1356.7	2633.31	1403.46	1119.81	1092.37	885.131	1388.51	1188.52	1794.61	2323.6	1542.93	1187.72	893.174	1913.18	549.38	1136.16	1926.53	1222	1601.16	1321.13	1334.53	334.531	178.454	277.09	12.9283	146.727	91.086	139.459	219.196
JPH4	ENSG00000092051	protein_coding	91.7081	27.7874	38.1001	49.5601	98.4981	60.8051	44.5232	69.8594	80.9259	53.6201	132.624	196.294	82.5911	41.2996	30.1215	100.274	123.592	143.272	60.4262	114.318	48.1782	39.0455	41.3305	30.3477	59.2043	31.5082	41.205	25.0468	22.2043	53.1457	43.7226	82.5391	41.2193	52.8107	33.4105	66.9891	50.394	68.8019	41.356	9.83124	19.8595	30.1283	4.85324	2.0671	0.581774	0	15.0561
ADAMTSL1	ENSG00000178031	protein_coding	697.943	626.8	485.475	592.123	958.767	498.866	456.424	798.603	579.452	249.642	510.535	1146.98	755.892	308.387	753.062	781.498	661.876	805.504	440.62	654.361	653.207	392.788	410.797	270.526	600.871	309.534	555.873	305.65	627.286	465.394	573.83	241.953	526.502	659.653	470.78	477.705	441.675	418.469	173.097	71.2682	182.535	83.3483	326.966	33.133	248.789	34.6127	391.386
C1QTNF7	ENSG00000163145	protein_coding	556.377	152.683	70.1193	144.964	455.049	300.662	164.613	344.485	168.306	201.459	390.687	1074.37	364.375	266.406	130.761	281.258	295.064	286.357	178.785	626.752	209.584	141.557	85.0875	96.3641	125.334	151.892	292.871	134.176	148.416	144.066	137.34	418.087	137.52	294.347	189.644	145.084	130.209	192.442	119.425	30.7661	60.1238	122.543	13.4447	53.2215	15.6665	5.92862	48.2022
KRT24	ENSG00000167916	protein_coding	282.135	205.464	4.73811	178.67	412.195	37.7768	73.3949	961.289	42.5033	2.81965	183.305	120.509	28.2083	70.9418	109.687	460.927	287.347	377.933	80.1009	153.538	15.6705	150.232	18.9937	165.433	96.0806	10.4851	170.515	208.743	43.8265	130.524	59.6024	113.571	74.8627	160.716	19.8024	344.834	95.7011	42.3408	19.9157	0.109667	3.9392	0.166632	0	0.187589	0	0	0
TESC	ENSG00000088992	protein_coding	84.5797	66.1221	96.8848	86.0555	52.0456	49.9953	56.467	93.4244	180.441	46.9062	137.605	62.938	60.1948	77.9495	75.2501	79.9791	84.0037	81.6851	76.6876	72.013	74.7303	89.2095	159.407	32.5129	78.0302	98.4104	69.5304	86.5959	83.6142	67.3781	128.324	86.3836	42.9596	59.7456	38.1103	158.968	61.203	77.2715	122.796	3903.25	3021.59	1952.56	1683.45	5874.48	1291.58	3354.07	1115.56
CBY2	ENSG00000174015	protein_coding	0	0	0	0	0	0	0.710133	0	0	0	0	0	0	0	1.64324	0	0	0	0	0.00165122	0	0	0	0	0	0.969844	0	0	0	0	0	0.838748	0	0	0.672689	0	0	0.00924773	0.692744	22.4363	68.9164	1.94579	1.2685	44.6402	93.1451	0.983758	20.6892
GPM6B	ENSG00000046653	protein_coding	966.705	240.275	138.597	248.791	1314.55	391.448	387.215	445.119	618.436	726.036	1440.49	2434.44	412.476	626.01	199.7	773.911	403.483	1047.08	350.067	1798.85	464.605	148.568	132.855	157.304	217.328	209.211	157.383	376.675	338.041	384.259	347.897	1954.18	231.451	493.964	193.664	168.545	235.861	335.688	403.251	92.1099	67.0601	86.5568	105.464	70.9012	112.04	55.385	120.327
GAP43	ENSG00000172020	protein_coding	395.735	96.5873	30.0109	173.975	409.588	133.752	158.356	105.521	188.21	294.614	422.1	943.078	118.198	171.099	77.2554	363.881	140.334	556.462	155.417	627.775	93.4487	38.2217	42.88	107.995	84.8896	85.9644	121.483	134.186	56.0824	157.116	96.8104	573.242	107.966	150.899	56.9345	181.003	98.7518	116.689	128.004	14.0868	38.8109	51.5179	6.3333	8.95931	2.72147	1.97253	91.7251
KLB	ENSG00000134962	protein_coding	103.363	200.085	137.011	147.811	51.2006	120.25	102.438	55.9674	140.493	170.338	138.226	22.4307	166.341	86.1918	89.3006	176.067	66.0923	69.104	80.6787	61.4378	154.421	87.5934	83.5465	98.6341	82.8634	95.5319	77.9172	96.1025	68.389	329.415	192.814	58.2777	143.084	96.6584	106.617	119.183	95.789	78.7447	73.0923	20.9903	19.6984	19.7064	16.0683	15.7526	22.9499	26.7058	13.1788
OGN	ENSG00000106809	protein_coding	3455.39	663.749	281.728	949.435	2669.34	907.533	851.879	2280.37	590.361	1183.31	4352.85	5017.77	1142.68	1294.76	664.882	1932.62	1140.8	1877.84	849.777	3428.46	747.819	351.256	358.189	344.509	715.055	899.979	2203.03	934.397	538.446	1064.55	1045.98	2104.71	528.702	1161.23	692.849	1262.97	1007.17	585.62	1037.92	4.38685	55.2042	88.1412	1.28162	303.555	2.73069	95.9419	121.446
DDIAS	ENSG00000165490	protein_coding	64.1668	79.4201	79.5301	66.3978	46.2456	97.3564	41.3284	95.8595	99.2857	30.5682	136.86	28.7309	51.6205	71.0192	65.3639	86.7215	109.856	100.46	76.1637	67.7812	70.5812	60.1887	109.912	186.77	71.0316	86.9387	54.2018	227.107	75.6536	48.7423	116.307	148.013	120.67	33.243	83.6378	64.83	72.0656	61.895	169.365	368.08	129.438	173.054	435.906	385.887	342.639	487.633	502.913
SLC52A1	ENSG00000132517	protein_coding	122.873	76.6741	169.524	153.384	23.8901	45.6475	126.214	89.2577	354.504	3618.47	42.0272	12.5396	251.495	72.9875	63.8709	107.706	42.1005	145.818	418.097	135.559	306.292	364.742	339.232	240.134	191.602	265.6	55.6836	84.7977	114.502	643.027	20.4028	27.8944	212.649	328.463	170.164	258.803	188.011	300.413	27.2403	29.3888	131.606	11.7407	206.677	5.55957	46.7154	15.8204	38.4612
AKR1B10	ENSG00000198074	protein_coding	3378.24	5278.18	5824.1	10753.7	2727.84	2168.73	4048.74	4597.06	5236.47	13576.2	1383.93	1094.65	3656.98	2413.46	3647.32	4504.26	2207.37	3057.28	4853.7	3917.74	7268.08	6713.04	5805.35	6140.15	4824.37	3741.37	1258.46	11330.4	3685.69	6834.9	2713.66	1270.12	4367.75	5389.01	6501.42	4677.15	8557.81	6960.32	4418.73	921.351	306.402	45.9838	3.82445	418.826	439.577	68.2423	408.494
PSAT1	ENSG00000135069	protein_coding	190.251	310.274	307.813	298.391	215.824	276.956	372.267	302.168	351.499	168.19	896.525	268.033	189.34	238.715	80.0567	250.897	349.622	331.233	476.5	506.102	342.77	237.057	514.462	659.11	255.746	142.334	244.617	369.799	220.533	194.83	332.731	387.631	298.968	200.972	368.929	300.729	235.958	249.999	631.324	1898.9	713.988	1121.59	2112.75	1008.09	3398.85	1303.64	2782.5
COL10A1	ENSG00000123500	protein_coding	5.52561	1.33284	1.07606	3.73543	10.9653	5.04353	1.75426	16.7031	5.95535	1.6654	5.89013	1.76425	3.95803	1.25757	2.01449	3.344	6.92368	3.70555	1.86196	6.33378	1.00625	0	3.14788	0	3.44309	2.8564	3.01124	0	3.57142	13.019	4.66733	4.68195	1.01123	2.70954	1.61561	2.4198	5.2297	2.89344	2.97031	587.066	1078.29	1142.36	11.4283	301.845	12.0741	194.848	563.595
CCNO	ENSG00000152669	protein_coding	13.1979	23.2179	61.1415	59.8762	29.7133	27.8038	23.7282	16.1488	17.513	58.5817	79.4211	4.44265	17.4208	13.6358	51.3666	20.9766	58.9317	78.7972	107.821	27.5534	173.066	112.177	32.5786	65.3723	50.1769	41.0738	38.9422	45.016	35.2487	51.992	33.1009	24.8106	50.8117	75.9819	31.6827	16.1131	81.7304	74.2368	27.3043	958.608	336.473	238.19	548.651	624.951	293.746	545.002	428.444
LRAT	ENSG00000121207	protein_coding	37.5197	18.5912	2.88231	12.1243	88.5699	8.42934	26.2323	8.01803	16.7689	1416.76	52.3197	96.2991	16.2677	45.4713	13.2049	26.0289	16.9639	56.1003	17.0158	62.4735	23.9435	5.35832	0.698537	7.10235	4.01856	4.75278	5.98648	18.1146	6.33358	9.68808	6.45419	79.4416	5.68253	16.533	12.7341	9.95432	9.52008	10.0528	7.10406	2.92036	2.28649	1.8769	1.29444	0.216967	0	40.6136	4.17236
RSPO2	ENSG00000147655	protein_coding	375.294	256.82	106.547	151.515	821.788	216.126	175.325	96.5745	100.612	181.533	641.214	657.719	292.576	337.599	206.838	231.555	173.47	346.981	233.794	254.124	163.598	168.186	90.6648	100.723	128.129	152.849	364.829	105.59	131.826	168.862	129.369	644.831	144.036	214.257	155.433	167.636	123.507	125.123	97.4426	3141.32	10.9705	14.8604	6.84994	3.82049	4.87775	2.96151	16.4615
DUSP26	ENSG00000133878	protein_coding	56.3606	59.0467	32.531	33.6478	56.2167	42.8542	55.2674	54.3916	71.3394	109.471	59.6061	118.813	51.6921	56.5452	29.4185	87.6196	67.4652	99.3614	46.6275	154.511	63.5802	46.8934	50.1129	49.9997	62.7111	43.9346	82.6278	51.9318	67.7708	36.989	60.4017	82.5475	41.8188	61.1997	84.3653	69.5786	54.5527	33.8638	45.6524	1.58042	44.9506	28.326	14.3672	3.75206	2.73739	3.95172	17.954
MMP11	ENSG00000099953	protein_coding	185.604	279.882	162.162	118.773	152.972	122.29	201.809	169.739	236.064	271.643	167.219	354.471	129.598	190.45	216.033	291.408	237.401	230.206	222.146	212.831	196.669	291.187	264.386	74.5936	327.069	279.946	132.197	167.978	231.452	143.481	174.609	89.3997	171.291	258.887	123.006	226.115	271.263	245.641	122.506	7950.46	4499.47	21352.4	3466.45	2489.48	2183.08	1058.34	3383.53
ACSM5	ENSG00000183549	protein_coding	61.9548	39.171	30.7365	15.8697	44.6611	38.6116	30.0701	17.7811	37.4587	33.0917	190.104	94.5623	38.0629	60.8369	25.9282	49.695	35.4967	32.3407	31.3803	77.2544	30.5055	13.9727	34.9906	16.5525	32.6845	30.56	64.3238	54.5841	47.5959	28.9699	15.77	55.3058	32.3961	33.3242	28.1498	22.3009	32.3501	18.4409	47.6129	4.3003	2.27711	20.2352	1.79683	0.231647	2.0271	4.94281	12.5788
BEST2	ENSG00000039987	protein_coding	1021.35	2543.73	1652.89	1057.02	503.641	993.452	1661.35	1331.43	1356.73	28.765	1386.26	71.0071	1871.95	2168.08	1958.59	1591.55	1816.33	470.798	1619.18	455.335	1359.93	910.857	658.393	467.874	1749.02	1889.81	3962.07	941.33	2031.92	728.383	2414.53	150.092	583.085	1074.26	994.656	1135.07	2052.49	379.272	719.317	164.255	6.99428	1.93626	4.81027	26.2345	198.567	8.89592	0
ASCL2	ENSG00000183734	protein_coding	210.645	330.767	255.367	133.736	157.086	338.61	436.563	190.841	326.523	276.357	180.278	35.0236	259.461	345.145	311.763	187.731	377.332	255.721	217.451	121.796	257.327	443.051	253.172	233.591	252.991	247.443	681.627	135.905	355.508	76.5412	403.938	222.551	272.4	374.421	381.403	312.074	375.935	129.347	247.086	6125.72	3812.19	3347.76	16110.9	5939.42	5397.36	3926.76	3253
FOLR2	ENSG00000165457	protein_coding	675.903	1048.7	924.148	529.422	468.908	317.66	628.66	237.099	1283.25	625.04	4177.18	671.904	895.142	1787.13	543.853	1503.18	1035.98	392.2	937.848	1528.95	800.906	1083.09	980.144	589.087	915.902	926.74	1696.1	1789.3	1116.12	418.86	540.492	1898.54	444.207	1185.68	712.947	789.22	814.399	389.083	944.616	196.583	51.2289	684.376	23.5663	204.981	70.9761	83.0798	198.433
FAM166C	ENSG00000173557	protein_coding	7.73888	16.266	19.7782	7.45495	16.5307	28.0708	13.7595	25.255	13.1768	4.62329	54.411	9.85854	8.35741	15.1421	12.5928	13.4396	13.4112	14.2821	10.5094	8.49466	14.0589	9.30823	8.6765	12.997	9.64715	19.1107	36.1777	15.5729	8.53816	8.50942	49.7761	21.05	20.1386	9.62881	6.28592	9.53666	18.5739	18.2461	22.675	223.035	153.196	75.2916	69.7628	282.25	64.5048	113.743	35.0348
PPP1R1A	ENSG00000135447	protein_coding	772.759	13.4939	19.53	55.1531	811.807	307.106	186.012	24.2649	18.9729	625.735	507.906	2418	110.194	428.093	58.2402	571.953	34.1276	210.146	187.435	661.688	72.2147	14.7511	11.8349	41.2018	19.35	11.4412	176.553	69.207	17.1509	144.064	23.0575	771.777	66.5487	117.445	17.4535	29.3922	30.1387	88.6597	176.232	2.99582	124.858	38.8808	0.766661	2.08623	4.87483	7.90724	10.4736
FRRS1L	ENSG00000260230	protein_coding	182.851	21.6478	12.7388	45.8139	132.483	103.902	62.8239	25.0859	31.4956	163.446	133.323	328.729	57.9599	98.1037	35.0553	80.0078	18.1874	143.225	67.5652	142.887	39.8863	17.0958	7.84819	16.5358	10.9813	18.1282	61.1307	78.815	11.3779	31.388	21.7374	257.477	35.8708	36.05	15.6807	26.8654	16.2246	33.8748	33.3856	1.5705	41.1734	9.6799	0.772663	0.236081	4.94925	0	10.2752
DES	ENSG00000175084	protein_coding	103545	3029.68	2633.58	14436.4	224685	145394	87343.7	6196.5	5285.6	97898	82009.8	924457	22894.5	115486	20479.6	123371	7141.97	86117.5	38316.3	243107	10263.8	3578.63	1480.89	17233.8	2874.54	5971.27	30133.4	62740.9	4175.18	14077.9	3552.48	153505	15500.8	35934.7	2372.37	4290.2	5162.07	19331.7	26410.1	953.815	43130.8	46567	709.573	301.851	632.748	67.254	22697.7
NLGN1	ENSG00000169760	protein_coding	150.565	12.46	4.72898	35.5154	222.812	73.69	63.4207	57.6219	16.7637	40.8619	201.875	766.513	49.3541	55.8098	44.2129	140.733	57.5442	91.1033	46.0653	257.165	36.9135	13.1804	10.2359	17.2599	14.4663	30.5504	63.4091	25.9094	33.7511	26.4139	28.3846	118.393	36.4476	41.617	26.8914	27.8801	20.867	31.0882	47.4495	5.64886	7.10103	11.1609	0.277253	2.02471	0.586908	0.984103	6.9273
ABCA9	ENSG00000154258	protein_coding	432.599	105.265	69.5113	144.035	308.594	217.598	222.596	204.699	105.775	223.889	674.869	560.572	277.838	188.379	118.811	200.401	386.739	250.832	209.415	413.953	177.794	65.6191	77.129	67.334	130.939	80.2315	255.424	55.3508	164.323	128.608	109.444	382.334	85.4862	262.375	120.057	113.875	115.791	81.6297	62.6421	7.18268	17.293	56.6336	2.27214	8.98995	21.4615	23.7357	39.108
SETBP1	ENSG00000152217	protein_coding	1192.3	544.618	473.699	405.013	1618.95	788.114	640.698	667.734	370.507	494.117	1204.62	4216.62	587.81	417.449	500.966	849.682	583.248	771.702	510.247	987.882	455.725	262.835	403.609	339.461	526.903	295.199	582.606	232.023	489.477	309.927	628.924	616.406	339.619	562.839	423.564	563.634	426.664	460.609	428.859	140.878	188.813	128.903	124.185	64.1016	86.806	67.254	184.562
ATG9B	ENSG00000181652	protein_coding	35.4262	6.89866	20.3774	19.6446	14.8539	21.5023	16.9362	47.3979	13.9084	15.6232	15.9589	10.7582	17.6074	20.0248	20.4223	25.3076	20.2574	16.1652	8.4268	24.3396	9.2546	9.30236	20.7146	11.5187	24.4718	15.2784	8.30786	19.0504	18.0074	16.0361	21.2836	14.7428	12.8864	13.138	3.3152	24.1568	9.07694	12.7491	27.6201	71.3158	83.6231	75.3094	127.151	752.819	135.666	466.869	109.968
GPR15	ENSG00000154165	protein_coding	209.826	539.768	525.733	245.057	189.335	329.922	411.847	289.953	664.179	72.7903	85.6668	20.6347	243.985	378.881	444.764	562.559	239.068	140.163	313.021	277.436	388.684	361.52	1076.06	370.025	726.566	397.446	308.087	899.096	745.016	144.022	353.948	306.605	615.97	462.037	744.629	390.278	330.855	167.263	295.248	54.2193	0	6.86081	0.27254	19.2458	22.1678	117.728	1.36488
ZNF536	ENSG00000198597	protein_coding	94.7575	103.949	84.4533	65.4582	155.589	95.8935	79.7753	103.979	133.908	85.018	126.608	223.203	127.002	61.3147	110.5	149.959	118.431	170.553	85.8277	117.525	78.2375	53.1244	66.0203	66.6672	85.6872	48.7059	75.639	36.3041	113.219	62.3816	94.2799	118.334	91.5502	82.0435	77.6921	76.6139	74.1045	66.1146	63.3297	23.5116	7.0223	13.1213	7.41238	13.8488	7.0674	5.92975	5.12451
MMRN1	ENSG00000138722	protein_coding	1909.11	513.966	278.655	407.814	1359.07	932.68	571.445	1205.58	727.21	855.068	1279.44	1818.02	1150.83	880.665	1222.46	682.043	1045.85	242.461	597.149	2378.07	1348.93	315.265	294.496	224.058	590.312	620.046	1486.59	619.166	663.247	628.149	812.9	931.661	704.333	811.962	999.501	817.923	454.982	355.387	1019.75	76.7967	37.016	114.096	8.35332	81.1595	37.9272	50.4395	80.6383
EGFL6	ENSG00000198759	protein_coding	4.60096	8.53005	17.3992	13.0969	4.05394	2.00113	11.9245	6.42779	14.7417	8.95449	45.8293	1.74809	6.08891	4.69061	9.07787	5.83055	5.97836	15.6704	22.7308	16.9249	14.1732	8.55013	14.3531	8.63501	13.9645	19.1281	9.89568	3.39845	1.2998	26.3901	2.48445	2.22165	3.34171	36.7608	25.1331	4.37473	11.2919	12.6421	5.94516	231.138	417.586	65.467	327.027	110.377	70.2862	176.064	362.451
LEMD1	ENSG00000186007	protein_coding	4.83788	0	1.1324	2.81205	3.34806	0	0.501242	0.754189	0.649473	14.7967	4.51426	3.62792	0	0	2.84651	0.794041	6.58876	0	0.329961	2.12187	0.444985	0	7.45338	0	0.596625	4.80431	1.48225	0	0	2.48366	1.95816	5.64112	1.70925	1.32153	1.06488	0.334565	0.881777	0.0851781	1.77556	153.363	24.3677	187.302	31.6859	307.594	73.1506	206.727	36.6453
HRCT1	ENSG00000196196	protein_coding	1000.99	2067.66	716.752	1603.33	503.643	554.608	1918.02	428.821	789.681	107.193	100.944	259.902	137.478	839.177	1391.99	1099.73	276.413	721.632	1986.4	710.509	2868.26	1256.82	999.228	1790.19	1624.24	2370.41	1491.84	955.194	730.991	2989	933.739	1390.9	2086.96	184.213	930.423	1621.78	1873.6	1684.53	1116.7	269.029	89.9461	462.253	1114.36	72.7402	406.812	60.3295	67.1386
C14orf132	ENSG00000227051	protein_coding	943.914	548.18	303.971	442.432	1525.44	584.031	672.144	337.038	566.899	1166.12	995.054	4140.13	680.046	542.412	455.205	896.001	487.513	1011.37	497.524	1653.84	626.011	206.481	336.711	327.846	433.461	401.253	545.889	429.498	542.844	385.465	414.311	684.135	379.225	500.19	369.322	468.424	467.404	344.136	544.239	182.612	418.208	322.12	41.8382	155.109	106.945	68.2431	281.116
GDNF	ENSG00000168621	protein_coding	159.805	85.4248	89.9406	86.0351	526.575	240.69	99.8675	67.339	104.348	51.6923	447.924	405.877	193.626	147.006	93.4965	235.034	90.6454	143.467	83.1797	329.223	72.854	76.6023	66.7896	62.9974	75.8527	38.1916	116.941	40.6296	90.7494	73.4943	52.9613	251.562	108.043	70.8372	86.4776	46.2908	78.6757	147.414	74.8945	48.6307	72.9267	19.7786	34.5087	53.0059	36.658	5.92868	104.299
C1QTNF9	ENSG00000240654	protein_coding	37.7052	14.0906	11.5581	44.9521	43.1366	16.3798	33.4465	8.84467	33.1736	19.8416	18.1175	80.3	14.0717	21.3552	12.5478	10.8772	23.9057	19.2627	37.348	51.8188	12.7943	29.7767	30.2971	25.3998	17.3466	8.57686	9.06212	16.4153	18.6844	21.6176	15.165	7.67093	26.6173	18.7197	2.1367	6.39154	32.0929	7.22343	25.6388	5.51574	0.702032	1.83508	0	14.2515	4.30345	3.95556	1.42006
HBB	ENSG00000244734	protein_coding	21012.2	2208.84	5048.71	3213.18	3073.64	5460.98	1825.24	4143.01	2637.66	2065.5	2253.85	6376.74	2198.89	1083.44	935.085	1076.93	1519.77	6372.79	797.832	1189.11	12926.3	2339.07	455.327	360.472	1246.89	2102.84	1240.11	7283.42	614.134	1611.03	499.928	6001.89	5015.1	2750.45	5128.41	921.049	740.513	2013.32	975.568	437.824	387.807	1040.78	54.5186	327.545	288.684	216.609	740.999
IRF4	ENSG00000137265	protein_coding	382.134	1202.7	1198.82	607.068	329.938	1037.2	892.853	572.636	1907.78	139.774	531.555	45.8212	932.744	489.212	597.356	602.872	474.583	149.503	1035.53	1083.19	1000.08	1087.81	3628.27	1171.91	2351.66	640.109	431.142	312.563	1041.14	475.827	1027.48	318.998	653.479	1025.62	1758.26	1408.54	1357	796.079	908.012	249.386	38.588	187.392	21.5366	31.4186	81.77	273.989	169.001
CYP2D6	ENSG00000100197	protein_coding	81.3383	54.7514	84.3054	53.282	61.1089	66.4057	124.934	77.0659	43.2346	11096	18.0359	17.9362	130.101	50.896	90.6136	26.0169	36.5832	60.919	60.2102	24.3859	65.7282	79.6993	101.009	42.654	32.5914	153.799	30.4534	24.1749	97.1798	82.7268	40.3228	10.0042	96.6898	47.8357	53.9803	62.6405	46.1178	83.0583	16.2682	66.9447	44.9573	192.765	48.0576	53.5683	109.347	91.0008	7.22734
CYS1	ENSG00000205795	protein_coding	620.579	199.586	148.512	174.899	654.464	372.258	398.115	196.523	205.814	334.935	341.125	1450.44	214.423	296.759	232.152	622.455	74.6136	158.29	175.185	590.783	201.88	124.322	105.791	128.298	186.003	220.686	250.751	231.194	291.259	197.323	246.333	590.953	222.678	226.053	128.858	193.708	190.047	130.758	160.938	64.1773	103.569	104.043	49.072	60.4111	26.4386	31.6464	113.657
DHRS9	ENSG00000073737	protein_coding	5083.49	4721.63	6530.51	14086.7	6543.54	1626.85	3146.97	4948.8	4980.53	335.308	2540.38	1145.92	4393.99	2082.15	2702.17	5143.4	2852.65	3160.2	7054.47	5539.88	9057.44	9158.67	8476.77	7738.71	3801	4649.01	2569.83	8714.88	4122.62	11023.8	2523.69	3340.52	6543.2	3679.31	6992.89	6367.95	7970.49	10715.5	10300.6	1130.34	14.1122	76.9608	182.393	740.632	1661.43	327.39	110.452
XDH	ENSG00000158125	protein_coding	1927.56	3139.35	3824.44	3874.52	2790.72	2232.45	5073.16	2424.79	5498.31	7571.3	5975.69	408.323	2494.24	1875.79	2873.21	1401.13	3221.36	1967.4	7491.38	2096.54	2504.15	4569.49	4893.65	20338.5	3088.61	2533.72	1603.32	1341.4	3432.63	8117.01	3057.08	6829.21	8384.38	4779.49	2665.91	3441.16	3896.68	2647.87	10452.8	548.046	327.713	235.044	208.769	789.088	1683.43	2969.33	467.814
ATP6V0D2	ENSG00000147614	protein_coding	68.8164	525.257	234.508	280.654	21.4075	97.2245	193.027	111.219	129.339	140.499	2.77491	4.44673	324.105	153.155	211.133	233.282	79.5492	28.4804	194.175	123.905	133.573	311.594	234.924	155.95	290.12	280.908	216.41	418.45	265.422	136.685	126.081	123.68	90.8214	161.371	242.295	198.994	215.52	168.526	185.487	45.9733	130.837	71.2683	0.272907	34.5707	18.5511	45.4998	79.5961
NKD2	ENSG00000145506	protein_coding	55.6442	32.47	31.3462	81.4272	72.0463	84.6849	56.6525	69.13	44.099	28.2206	66.2855	75.6165	32.3127	38.5933	39.3576	82.6388	60.8215	50.5458	30.341	42.3607	21.6065	38.305	40.5773	22.3729	43.8883	18.1309	13.6379	28.5316	74.4153	22.1139	28.4402	88.9237	24.6526	27.022	21.027	28.4741	31.2958	22.6375	46.3625	539.695	348.251	1202.69	2031.13	1264.25	741.312	1095.93	67.1377
TMEM59L	ENSG00000105696	protein_coding	227.353	50.2118	28.1649	114.118	212.711	68.6083	120.094	79.5517	137.544	131.584	181.966	433.867	96.665	91.7246	54.7546	169.32	110.988	335.12	89.8589	282.626	48.0938	27.2681	34.9236	41.9433	59.1186	38.1926	56.4772	59.6979	31.57	98.3487	48.9851	225.918	74.9126	104.329	29.2362	110.966	50.8037	68.9429	112.867	7.13735	22.1844	38.2951	2.27358	7.19187	3.445	0	22.0751
LRRC8E	ENSG00000171017	protein_coding	8.6382	4.43516	15.1434	5.59941	3.241	7.87996	5.58264	9.79107	2.83071	1.01458	12.5139	0.852831	7.98236	5.45412	1.26571	2.45753	6.07187	4.2458	6.01895	1.08586	10.1242	2.25062	3.10335	8.7385	11.9979	12.444	11.5719	2.54043	13.8993	6.13096	7.98116	14.1761	11.4004	3.36162	6.43104	3.39137	6.65171	2.96669	14.3388	11.363	7.78251	27.9022	44.1499	53.2484	66.2407	66.276	63.328
ADAMTS12	ENSG00000151388	protein_coding	66.552	59.5188	38.7077	64.5346	95.1622	177.21	62.1853	47.8664	49.1847	76.6384	144.263	364.757	51.6629	44.7502	64.6989	84.2225	71.1245	90.522	59.3745	164.049	57.6255	29.6313	49.3018	22.3467	47.2983	46.7997	32.0031	31.9795	85.8311	27.6615	42.3776	84.8607	40.6122	43.0246	44.6386	36.6188	33.2831	42.2718	51.1445	1271.22	838.918	990.778	203.699	635.797	391.402	193.859	940.388
KLK6	ENSG00000167755	protein_coding	2.40607	0	0	2.83144	0.792627	0.650477	0.5348	0.77413	0	1.16191	2.23869	1.80529	0	0	0	1.68889	0.513899	0.528088	0	5.22161	0	0	10.2273	0	0	1.91496	0	0	1.4305	0.521508	6.60326	3.23434	0.483307	0	0	0	0.378645	0.0646001	7.60495	71.3173	6.2199	6927.69	5.34871	873.546	86.0508	983.172	42.0103
POU5F1B	ENSG00000212993	protein_coding	4.59905	11.1416	19.9173	17.7922	10.7242	26.7615	10.6257	7.24461	13.2338	2.81346	12.3462	3.54867	3.19571	10.2936	20.5566	7.52492	17.2774	28.4918	11.1137	9.54334	7.51544	8.5456	16.7672	9.36586	14.664	17.2087	9.11486	11.2402	11.5029	7.92386	15.3193	10.0731	11.7777	14.637	10.5349	14.3557	4.40876	11.2848	14.053	302.592	259.833	282.089	1750.79	279.224	1058.09	685.462	1101.33
TCF7	ENSG00000081059	protein_coding	1168.15	436.614	459.574	513.544	355.617	554.748	277.771	465.45	452.937	817.898	383.22	142.967	373.212	555.611	475.681	565.883	321.884	394.168	366.374	270.031	386.256	407.674	789.957	528.235	840.834	405.082	302.704	309.12	374.842	390.478	1151.42	403.123	437.238	365.206	521.527	1103.99	544.379	294.977	496.096	1316.21	3057.93	1703.27	2399.54	4104.34	2456.23	2874.35	1420.49
IGSF10	ENSG00000152580	protein_coding	365.855	154.205	99.7478	339.571	527.873	168.825	188.524	550.961	252.197	157.952	819.538	672.089	241.808	63.3219	175.829	350.34	400.695	441.889	241.393	393.868	256.161	74.2242	180.677	65.1496	327.664	153.803	302.043	30.2347	126.045	282.869	185.862	40.3459	115.037	159.917	177.244	420.741	359.952	104.094	225.102	29.3885	34.7189	24.6761	3.78782	149.595	6.30835	0	56.2981
CNTD2	ENSG00000105219	protein_coding	6.23572	4.43636	6.11096	2.77952	2.40589	2.01725	4.93323	9.79219	15.6943	4.09254	10.2615	6.28287	5.01201	4.03736	1.26586	7.57764	11.1965	10.0838	8.70019	7.41343	11.3645	8.63148	11.2289	7.24509	13.4478	4.76486	9.21583	6.04078	7.1975	4.84932	6.60666	2.23603	5.83629	4.0738	6.4326	1.81474	3.95734	8.39434	11.1388	67.1317	33.0567	330.55	64.1703	50.3636	238.522	71.21	100.341
MAPK15	ENSG00000181085	protein_coding	7.76468	8.52803	16.7606	8.40078	11.5643	23.1187	8.06307	11.3533	8.00902	12.0458	24.2298	7.16149	7.25047	6.78877	33.5509	7.52714	19.1883	24.0157	2.7974	5.31926	10.5377	11.7212	17.5834	3.49289	16.8116	13.3769	19.9998	8.62443	36.5698	6.03674	13.2913	3.7845	6.94487	4.73241	8.12865	8.56331	3.36561	1.59973	4.70378	76.893	282.015	130.66	2407.07	157.027	180.951	175.069	906.29
MMP7	ENSG00000137673	protein_coding	14.8375	1.27164	4.11524	9.32788	9.02618	0	2.94438	5.59162	3.53572	0.411195	10.8112	1.74681	0.360714	10.2348	4.77171	4.12735	12.1463	102.9	17.752	10.61	3.31275	4.582	24.7335	2.75569	2.6261	6.66642	2.16912	2.5271	0.584707	9.12551	17.9073	7.68183	2.14477	278.469	2.13729	9.52118	26.4541	9.98205	51.3174	2431.42	6924.14	5876.27	1466.19	1314.68	410.043	1411.45	746.969
WNT3	ENSG00000108379	protein_coding	35.3273	13.0533	20.9139	11.1966	20.6488	24.3238	18.1414	23.5442	20.5435	158.132	26.1886	50.4726	14.0676	14.3818	14.6732	18.4876	23.898	37.6029	9.42123	21.186	13.9817	19.5192	18.2627	7.11353	15.936	15.2715	12.1353	12.9369	24.5028	7.85245	29.9411	23.3319	21.212	9.59606	33.7162	11.5529	14.2566	18.3492	18.8276	76.8401	237.904	94.7311	316.724	17.6343	124.959	149.355	152.452
ADGRL3	ENSG00000150471	protein_coding	316.418	454.655	410.317	325.52	442.555	280.529	291.688	499.663	439.794	320.388	232.65	451.579	420.062	153.073	325.086	341.872	463.2	429.884	322.234	316.603	437.682	214.347	287.397	237.912	415.488	244.571	233.901	158.419	457.905	225.177	357.978	203.837	292.448	320.727	450.328	320.687	341.233	436.534	264.134	78.0475	73.4645	28.0145	25.6259	60.4095	52.3705	43.5169	85.658
CLU	ENSG00000120885	protein_coding	15912.6	4237.9	5161.28	5861.35	18403.2	10498.6	8632.68	7824.5	6121.01	8897.98	27659.5	41799	6210.54	6473.91	5624.75	11528.9	16803.8	19419.1	4785.39	24874.3	5499.07	2792.91	7845.23	3235.35	7055.61	4961.41	6006.12	5189.17	2932.17	7672.8	15846	12445.6	4374.13	9053.76	3941.14	14170.4	4354.29	3741.55	10377.8	440.772	2792.49	3980.99	8396.2	1268.11	2436.13	450.038	2894.41
EPHA6	ENSG00000080224	protein_coding	92.6084	1.28	1.65417	9.31823	267.211	45.0621	35.1078	3.95966	2.0686	20.9326	272.701	347.927	10.0027	87.1866	13.9148	87.691	12.0546	39.2203	24.6972	152.345	4.48489	2.23435	0.697955	7.10217	3.322	7.61835	34.3394	17.252	2.01827	14.0313	1.16033	135.049	18.1134	10.964	2.14214	0.782318	3.85863	18.4511	19.9486	0.107214	2.31502	1.81878	0	1.93049	0.602547	0.984939	6.65202
PCDH10	ENSG00000138650	protein_coding	56.4535	28.8953	5.33888	35.5343	109.458	32.1405	30.7092	48.7579	47.8167	61.7059	124.185	145.981	28.8924	28.8932	20.9833	46.3202	67.0565	113.555	24.2114	101.568	34.667	8.48763	11.8341	11.4615	16.5808	8.574	17.4736	11.1859	13.5531	25.8607	19.7738	85.0503	19.3148	35.4296	11.5642	19.2151	21.4443	12.8464	34.7062	1.54581	3.91318	6.4216	1.83241	3.59507	0	0.984513	10.5649
CYP27B1	ENSG00000111012	protein_coding	24.2032	35.5996	45.6844	28.9803	18.118	34.3097	36.4231	34.9012	27.8649	18.5275	34.1362	9.83994	25.4628	37.9312	52.1433	32.8093	44.18	43.0513	34.9992	18.0273	28.7441	33.6107	67.005	35.5148	46.7341	33.4309	47.435	53.7292	58.5082	38.9682	64.6048	21.7037	34.8012	36.1414	43.6219	44.0137	41.751	42.1184	84.6279	92.1707	282.149	201.985	177.097	256.304	119.175	290.806	92.8839
MASP1	ENSG00000127241	protein_coding	2751.28	122.017	67.037	221.659	5896.82	1611.41	1299.8	166.423	99.8585	392.65	3472.17	5687.26	572.917	1468.15	569.191	1584.87	132.881	1323.86	663.736	2117.63	160.552	39.7967	38.1118	186.323	77.2055	196.788	1207.38	420.821	224.072	431.242	98.1072	3204.9	351.406	601.752	92.88	54.9835	100.25	147.64	833.512	50.3744	394.749	217.829	7.84749	134.27	19.2359	47.4719	386.336
RBM20	ENSG00000203867	protein_coding	185.839	29.2912	17.0565	47.6784	344.587	141.851	82.943	21.0154	38.1074	64.4457	360.13	566.376	56.179	85.5428	62.5339	196.37	42.7552	90.423	51.6498	279.415	33.9476	23.3562	23.7735	15.0815	31.9054	16.2166	79.4779	28.5064	54.6878	53.7005	29.0425	133.171	26.3687	55.548	20.3938	24.2831	32.739	31.0986	59.667	11.2647	26.9713	13.1644	8.42819	3.80464	9.96167	3.95085	34.7055
CTSG	ENSG00000100448	protein_coding	427.753	282.256	315.882	179.577	239.005	117.963	163.333	400.54	578.229	230.424	368.066	139.378	237.79	412.833	156.803	407.613	341.07	130.2	197.075	289.07	85.1736	297.369	245.994	296.759	203.446	300.952	654.041	254.587	233.538	229.547	214.43	556.691	154.655	228.843	233.86	334.078	335.112	182.654	547.698	52.7348	3.83463	75.7231	2.2717	32.7301	2.72163	4.93958	3.4879
CEND1	ENSG00000184524	protein_coding	72.1674	15.0299	6.57154	26.1667	86.1607	46.5143	37.0182	14.5235	54.446	61.0479	77.2582	261.387	17.4264	48.3106	20.2691	67.4266	21.908	87.0213	25.2183	168.192	15.0981	6.13932	26.9947	14.3671	21.4714	19.0867	18.2355	29.399	9.939	19.6257	29.1069	131.958	30.0027	20.0349	6.25209	30.0192	13.6592	25.431	48.8199	4.3416	16.7033	19.0909	8.5538	3.7502	7.11367	3.95176	11.8217
MFAP4	ENSG00000166482	protein_coding	8736.07	5064.58	4155.08	4312.29	11101.2	4626.13	5979.83	4402.07	4534.88	4753.38	13327.6	20076.5	8190.2	5704.42	3429.13	9193.05	5647.96	6214.64	3982.77	11158.1	3796.37	3605.27	3280.39	1808.07	5439.86	4583.08	6510.11	3727.32	4924.4	3151.69	4994.5	6049.98	2854.76	6166.21	4975.51	4867.4	4423.47	2722.32	5910.21	1964.16	2671	3312.35	498.524	811.613	506.327	810.076	1523.39
CCR2	ENSG00000121807	protein_coding	141.671	234.271	224.458	163.671	159.562	223.96	138.785	64.068	461.909	99.3559	302.538	118.684	270.25	300.204	186.372	402.546	305.431	59.6718	556.994	420.346	382.302	285.612	619.657	534.222	472.043	257.951	256.867	305.696	404.542	181.21	262.28	526.288	267.039	211.424	399.637	432.928	344.892	371.984	520.158	119.576	25.965	150.725	6.82729	26.1889	22.1242	23.7331	141.225
PTPRZ1	ENSG00000106278	protein_coding	328.552	53.2658	27.5457	59.8376	293.036	149.636	95.4809	103.942	85.9527	157.575	378.047	800.295	75.5289	97.932	32.2058	201.34	83.9054	157.274	62.3073	346.137	61.0669	14.7458	19.7893	34.6776	20.0416	26.7261	18.2168	38.8987	59.7152	54.2859	33.0216	319.462	72.5274	70.8494	25.1063	31.955	36.3353	108.17	101.214	5.74567	7.82541	17.7925	0.270649	0.269496	0	0.983767	28.8194
ANKS1B	ENSG00000185046	protein_coding	126.332	22.1704	10.8886	39.2659	208.056	77.363	41.384	25.0915	34.4574	34.2398	168.502	433.384	23.6874	54.4813	25.8956	96.921	37.2758	76.8037	45.1117	158.732	24.5345	15.5319	9.43984	20.1731	22.85	20.9959	37.382	31.1194	15.7085	28.9198	23.0768	103.659	25.8056	31.8786	12.7341	23.7998	18.2977	50.6184	25.4415	1.57632	15.9343	3.51617	0.769258	5.3873	0.584089	1.97304	11.321
GDPD3	ENSG00000102886	protein_coding	1090.27	1191.27	1550.39	3177.71	615.306	881.034	1177.01	916.258	1650.88	1019.11	801.381	272.495	1191.04	877.802	1129.4	1614.26	958.571	1038.56	1612.49	948.747	2876.29	2475.43	2278.9	1894.61	1276.96	1288.84	761.47	3414.04	1060.51	3002.41	569.021	822.605	1416.49	1154.26	1590.55	1735.25	1630.57	2731.66	2178.11	517.089	134.97	435.077	187.522	282.69	988.293	322.448	85.3163
CLCNKB	ENSG00000184908	protein_coding	17.172	1.77668	21.5408	11.1968	19.8178	122.945	32.1624	12.1068	3.53281	0	10.0553	23.3799	7.74724	4.66301	55.9655	4.96738	2.85659	12.9507	7.37056	7.44188	3.89772	4.57767	4.6671	1.30984	11.7203	10.4892	343.989	4.25763	7.78917	61.8582	7.13149	11.5794	4.50435	7.49766	20.5561	0.276952	3.85796	5.82663	5.89376	0.0985351	3.15275	6.17203	7.5815	1.89215	5.13564	1.97568	0.89346
KIF5A	ENSG00000155980	protein_coding	488.172	125.133	54.6901	231.976	550.243	221.848	211.828	207.107	297.108	268.535	613.506	1190.47	191.104	93.7049	121.607	348.666	250.843	864.343	219.009	581.233	148.848	53.0911	83.4947	139.928	151.843	72.5863	70.2154	47.5544	81.3223	173.19	170.58	270.08	189.586	175.942	97.6154	183.506	144.146	146.166	145.081	12.7574	38.6697	64.9725	30.2858	41.4345	19.2626	32.6375	101.11
MFSD4A	ENSG00000174514	protein_coding	750.28	1382.36	1562.68	826.885	1659.23	3369.5	2695.18	704.211	755.081	307.536	819.553	238.314	1615.64	3581.71	4486.7	740.951	807.022	320.434	1063.28	632.162	718.339	668.212	660.766	950.431	1386.39	6128.1	4804.61	541.192	3329.1	3309.38	5099.5	2220.62	2573.21	1066.55	939.191	1314.58	1159.73	561.773	1954.63	292.889	209.239	111.178	278.908	243.173	579.837	131.545	243.188
CLEC4G	ENSG00000182566	protein_coding	25.7435	24.727	19.539	28.9688	9.8282	60.1062	23.0775	26.7183	30.7692	14.8661	112.213	8.03925	43.6954	60.717	12.5004	135.759	929.923	14.1382	17.5248	39.1976	18.0359	41.4072	34.156	15.0858	22.8493	20.9958	12.8667	47.5988	37.3898	32.025	22.4101	95.0604	12.7711	19.3206	39.9346	43.8522	26.575	28.2631	100.911	1.56534	1.48258	9.61545	0.278051	5.30683	1.30435	1.97343	1.38218
MAGEE2	ENSG00000186675	protein_coding	3.8297	7.05163	5.43927	8.41552	17.5209	12.2594	5.55251	3.16785	10.3289	7.17919	7.97625	40.8435	6.74593	4.72427	6.2648	4.15037	9.2099	15.2092	9.1603	17.9469	6.38714	2.24507	3.90051	2.77768	10.5	6.67903	9.18021	3.40766	9.3839	6.73475	4.5286	4.59172	5.1901	4.05664	3.96243	10.2939	6.06561	2.98034	6.63372	0.0487166	0.765961	0.0710799	0	0.0788884	0	0.988535	4.40884
NLGN4X	ENSG00000146938	protein_coding	244.481	104.293	83.7398	88.8387	215.93	108.709	114.33	107.168	270.773	291.769	343.591	411.236	250.616	63.3411	141.4	293.163	166.215	295.99	146.338	205.404	182.608	56.2314	77.1411	84.7785	124.001	108.902	119.218	44.093	142.715	154.71	144.74	151.751	123.407	160.016	94.1299	69.3347	116.882	75.9962	99.9378	41.7953	91.1495	35.8989	8.86322	27.7419	16.3936	23.735	36.8862
TCEAL7	ENSG00000182916	protein_coding	365.229	71.6037	59.6403	88.8364	271.38	103.679	124.387	106.346	117.568	197.952	293.992	737.049	112.529	267.235	65.2925	222.336	121.939	194.021	117.772	454.153	87.5711	49.182	69.1685	53.5451	70.948	107.944	204.175	369.931	84.2282	70.9908	91.5085	674.707	69.526	103.555	71.6903	104.167	91.0323	118.062	151.267	68.1047	62.4888	39.1868	14.9703	36.2982	14.9428	18.788	34.1335
FBXO41	ENSG00000163013	protein_coding	151.123	195.15	197.416	191.759	167.054	210.455	198.063	149.427	230.939	96.3782	206.562	252.789	190.627	161.446	210.425	162.492	168.618	214.621	157.487	151.429	104.077	156.47	324.992	158.853	247.526	140.433	227.89	107.333	304.41	126.144	362.257	115.11	157.111	146.738	141.323	237.961	150.414	144.705	175.09	253.949	509.43	533.165	916.891	897.478	521.454	2625.12	1178.5
GRHL3	ENSG00000158055	protein_coding	11.7137	7.45759	7.88283	14.9684	9.88053	12.8561	13.8176	11.3383	11.7224	22.5351	26.3988	8.96437	8.39183	12.3843	7.63148	7.51981	10.9615	7.97636	13.1777	6.37759	14.7293	10.1194	48.2722	4.94995	11.0931	13.3726	7.55877	17.3436	8.56085	4.76938	8.52372	25.8513	19.6351	6.83528	6.90669	14.3177	7.02433	20.8983	25.9265	376.087	41.7468	509.128	158.704	199.861	79.6006	423.35	47.3411
SAPCD2	ENSG00000186193	protein_coding	574.113	839.886	776.176	393.789	329.953	801.739	581.58	808.319	858.226	263.513	859.024	172.65	565.621	699.169	730.482	458.885	971.754	761.74	431.424	439.44	677.309	467.92	677.589	1023.25	642.673	535.019	862.567	885.116	570.989	446.783	812.34	288.655	822.109	463.314	913.574	431.081	651.579	241.678	905.728	1638.26	3023.09	4030.24	3958.41	1345.7	1517.86	2315.5	2699.5
PERM1	ENSG00000187642	protein_coding	1.46546	4.97836	3.56423	7.48424	10.8218	4.20791	4.94052	8.96972	7.3539	6.60749	25.3723	9.92376	7.40204	4.04208	5.576	6.72617	10.5727	7.49266	7.64281	7.41168	3.38038	7.036	8.79124	3.52942	6.23854	8.60474	2.96485	3.4152	10.1849	1.05489	4.55639	4.61004	6.46291	2.65569	4.60239	4.99968	2.89476	4.32783	11.8002	19.7211	27.5535	44.1594	150.998	79.0283	6.30846	114.747	55.5895
ZNF835	ENSG00000127903	protein_coding	49.3625	35.5704	35.085	13.0617	89.5046	52.2914	37.0336	11.2709	29.3311	19.7318	91.1992	202.795	36.9153	60.837	18.1549	70.8217	18.2162	36.738	31.3804	92.057	25.1687	17.1101	27	18.7364	34.7873	98.4616	36.6594	20.7249	17.1672	27.1012	22.4399	73.2986	13.3754	36.1231	29.9301	38.2928	23.5161	10.0471	24.8693	16.5268	15.8982	31.3699	5.40339	18.4564	3.46353	2.96224	15.169
ACAN	ENSG00000157766	protein_coding	21.8401	20.6758	6.57184	24.2961	67.084	68.8694	9.22591	140.988	35.9842	14.8833	75.833	32.3574	11.7182	3.28307	9.68855	4.12396	479.536	120.474	28.3091	13.7956	43.5714	2.23364	13.4289	13.6429	40.4009	13.3523	12.1079	5.98767	28.7524	14.0381	38.477	5.32522	15.1565	48.7302	12.7461	17.6693	26.1171	24.0232	29.172	358.3	717.485	622.106	369.395	227.628	436.842	570.722	327.836
CNTNAP3	ENSG00000106714	protein_coding	83.8688	29.3311	17.6832	32.7125	125.061	155.03	115.991	36.4836	10.8808	91.274	75.6784	406.317	51.13	34.3836	52.0172	121.398	40.3511	113.193	45.6146	153.448	39.9077	12.399	5.46142	15.8118	15.8652	20.04	34.3127	23.3148	25.8201	30.1589	29.0693	81.7763	19.8752	59.1125	19.8181	27.3923	16.2289	42.2448	40.1423	1.57983	11.8755	3.53057	0.272634	0.252273	2.01518	9.89066	12.3828
DAND5	ENSG00000179284	protein_coding	89.5907	4.31367	4.7228	8.38349	134.47	53.0663	42.1538	1.52865	0.607286	13.6804	102.3	420.409	14.5853	73.4393	13.2205	74.2484	2.85774	34.2657	25.7777	101.548	3.30917	0	1.48828	7.10385	4.01564	0.933577	15.9465	8.58698	4.17228	7.8358	3.13841	75.712	5.09073	17.2576	2.13936	2.29645	2.31818	10.0418	13.2275	0.125018	7.13596	11.0137	2.33904	0.217005	2.77171	0	5.302
E2F1	ENSG00000101412	protein_coding	222.382	388.35	329.433	258.162	254.717	332.833	292.962	381.008	372.107	200.2	328.73	84.4979	214.406	227.666	354.681	336.826	349.012	430.534	243.873	190.616	310.934	287.171	378.227	451.411	320.626	306.681	216.312	403.588	297.014	227.665	569.419	365.048	578.84	155.719	346.514	307.904	385.652	210.725	511.574	936.981	1236.23	1041.59	2071.45	1192.16	2004.45	2577.63	1048.25
KRT23	ENSG00000108244	protein_coding	52.1368	13.6601	26.081	13.0814	8.19939	9.91985	6.10922	16.2319	10.2036	13.1882	23.3525	4.44618	3.18461	11.6441	10.4563	8.35582	9.05007	11.1123	17.7909	11.6641	12.8603	15.6278	41.6826	8.59634	8.94292	29.6461	4.46682	29.5297	14.3732	26.167	18.6095	10.0404	6.90333	9.62944	50.8965	7.97602	13.8252	7.19735	31.4145	969.127	1654.84	2109.08	14195.6	7805.35	6739.04	27570.5	1013.9
RNF43	ENSG00000108375	protein_coding	1560.25	2667.23	2439.48	1686.56	1714.63	2306.32	2266.19	2213.65	1970	2068.04	1316.34	286.887	2272.47	1895.23	3097.22	1986.45	2802.64	1865.84	1614.91	872.518	2229.86	2524.64	1469.78	1467.1	2095.37	2430.56	2606.68	1515.51	2622.35	1747.31	2651.44	882.521	2737.45	2281.55	2354.35	2020.12	2247.13	2112.86	1393.06	5671.51	10295.2	6863.26	19847.9	12416.6	23583.9	12726.9	10309.8
RGMA	ENSG00000182175	protein_coding	2239.56	640.827	358.238	551.869	3283.2	1677.18	1325.49	595.364	849.984	1642.1	2639.7	8233	1074.97	790.847	993.586	2138.98	1418.76	1492.25	788.271	2822.81	579.353	492.915	319.97	483.114	629.313	500.611	730.132	516.95	695.651	575.47	730.454	1338.73	563.583	1010.93	375.757	572.203	534.861	591.225	1509.79	340.037	1423.87	1325.03	97.6816	122.624	81.0287	19.7761	482.908
ZBTB16	ENSG00000109906	protein_coding	103.297	41.5043	59.6336	85.0916	266.378	116.561	247.796	159.174	300.864	129.602	446.883	754.084	485.467	63.3291	279.463	151.53	115.158	1166.1	66.329	1112.55	33.335	15.5312	42.8802	52.8156	54.8991	27.6813	386.335	122.924	204.748	38.7772	96.1484	98.7468	39.36	123.041	61.6533	44.7389	56.9527	24.0952	78.522	4.3894	47.6205	18.0516	125.304	0.289811	17.1773	0	96.8707
AQP7	ENSG00000165269	protein_coding	284.269	455.604	547.36	622.09	149.624	411.579	520.106	96.5634	397.815	1680.27	494.623	50.3152	300.378	119.234	290.555	661.128	278.971	291.851	259.6	196.972	550.822	481.32	381.378	201.599	331.744	299.031	214.764	407.895	434.776	616.074	227.013	65.2522	233.864	340.891	462.656	477.868	414.983	538.972	87.0425	39.2284	63.1261	148.003	232.093	38.2539	102.017	38.5699	51.6914
SMKR1	ENSG00000240204	protein_coding	0.694625	0.810923	4.33263	4.68288	4.13557	2.80449	3.08226	3.22215	0.625931	4.23194	8.20887	4.50354	0.38553	1.26088	4.2273	2.48697	6.2858	2.39611	2.4122	4.2347	3.49161	0.693619	6.45456	2.09451	4.18535	1.89669	3.81067	2.56621	4.33572	5.01122	1.19674	7.12602	1.62713	3.44536	4.12589	6.90404	5.8206	2.88509	7.57471	12.7685	25.1692	36.128	246.359	87.7412	66.7801	155.302	95.3299
BTBD16	ENSG00000138152	protein_coding	7.19101	1.8884	4.35593	1.85151	10.1483	2.81503	1.11479	6.59787	2.13512	4.25556	4.39131	11.8608	7.11031	1.26611	4.98948	0.780132	0.453022	5.07892	0.300778	2.13315	1.01581	1.49045	0.715272	1.35261	2.73307	3.82136	1.44721	0	5.87608	1.09045	6.83915	3.08523	2.89029	2.00021	0	1.89755	1.91576	1.53291	10.2886	23.8739	14.897	34.4121	52.2647	78.8648	93.6278	50.4442	15.2643
TMEM130	ENSG00000166448	protein_coding	245.439	48.1764	17.0558	86.0443	206.105	69.3335	102.456	71.4241	114.716	144.33	283.373	529.354	76.7017	53.6971	50.531	157.529	71.6367	248.143	83.7567	310.128	44.559	15.5277	17.4008	45.5794	58.427	35.3263	40.405	29.3709	20.7502	67.9517	58.9721	211.128	70.1847	92.4871	25.109	87.3698	53.9134	64.731	63.3145	11.2948	33.3053	35.4138	10.4618	8.92139	5.60256	15.8236	37.836
FGFR2	ENSG00000066468	protein_coding	2869.98	3430.61	1840.89	2306.75	3458.33	1141.56	2277.45	1302.11	2448.72	981.027	3270.06	6036.79	2697.02	1563.17	1431.26	2399.91	2047.99	1642.43	3711.67	3321.58	4322.15	2925.31	2664.19	3763.13	2349.08	1849.66	1283.72	1531.95	2043.99	3577.85	1383.99	1560.48	1639.79	2557.07	2736.2	2541.93	2280.56	2849.85	1144.03	180.053	317.475	252.906	417.479	227.737	333.955	50.4384	565.912
STRA6	ENSG00000137868	protein_coding	5.41347	2.82694	15.6494	9.35332	4.06612	10.7693	15.2962	8.92646	3.56279	1.61238	8.70923	15.3469	6.14313	6.12749	12.0318	10.9675	4.13789	15.8239	6.48734	8.47599	4.55614	5.40823	11.1778	7.20378	11.9169	6.6776	16.208	2.53523	6.41918	6.72185	27.8716	3.79905	2.76258	0.550508	2.15612	22.1094	7.12143	2.98479	11.039	474.052	393.336	635.505	86.9889	360.245	123.405	37.5801	516.675
FXYD5	ENSG00000089327	protein_coding	1005.73	971.215	1098.2	789.483	789.054	973.465	879	908.182	1275.9	594.258	1057.52	778.956	965.177	942.083	806.404	1150.29	706.498	912	791.39	960.378	759.08	1009.52	1716.81	689.97	1381.68	974.513	899.178	793.249	906.265	805.212	1204.86	765.825	753.965	819.595	906.903	1595.83	1006.26	606.628	1464.75	3495.19	2693.61	4547.13	3735.4	4890.48	3829.73	4695.3	5056.26
CPED1	ENSG00000106034	protein_coding	2342.98	545.006	434.749	606.125	4036.86	1395.82	982.716	709.104	520.5	1347.53	2118.83	7063.52	889.387	1765.61	588.878	1823.16	627.926	1091.02	1021.17	3357.5	622.357	408.39	356.599	458.441	528.225	619.084	1302.17	1144.87	645.896	424.417	440.832	3373.68	594.911	824.423	542.558	481.639	543.627	690.88	669.882	501.632	364.988	387.731	64.1588	244.754	177.338	97.9159	556.673
UGT2B17	ENSG00000197888	protein_coding	28708.3	19503	12.1638	16942.4	14229.3	18215.6	121.81	12.0994	38669	43045.4	4355	4998.55	40064.1	1.92964	0	29432.4	44379.1	3.5717	40027.1	24081.3	31446.7	21889.6	51907.5	26868	98.8401	10588.8	9138.04	0.805134	11821.5	28871.3	14918.5	21892.2	10928	39748.1	27811.1	17999.2	20413.8	30200.1	9268.24	2390.6	0	60.6405	139.254	462.038	320.247	147.371	36.666
PABPC1L	ENSG00000101104	protein_coding	92.3682	152.436	162.346	115.985	69.4094	162.551	50.7478	133.226	135.311	68.6311	170.27	66.5216	101.208	61.9791	336.895	144.009	180.477	306.227	70.4627	51.9124	52.2166	174.586	224.688	71.0001	165.979	63.9929	163.687	92.6282	181.799	58.0069	205.422	40.3546	77.8594	68.7594	81.1849	109.394	46.146	126.368	63.9056	188.436	851.496	336.083	2228.46	1446.85	1793.27	2436.19	1128.57
MAP6	ENSG00000171533	protein_coding	561.268	64.9648	54.6975	74.8012	512.297	292.891	207.51	69.7644	73.4003	190.065	563.493	1012.45	120.496	220.888	101.209	383.297	101.656	245.245	126.414	473.217	100.537	43.7012	46.0664	37.5746	68.1536	69.7216	144.454	85.6726	62.5776	88.9551	68.8983	355.876	99.1039	109.119	36.8914	58.5632	47.6697	101.252	152.471	30.7921	125.982	63.358	23.1307	22.7021	35.1353	9.88507	96.2497
CTHRC1	ENSG00000164932	protein_coding	83.8112	55.9071	64.6998	43.0029	57.0232	62.9253	44.4957	71.4607	86.7807	34.812	183.637	87.2567	79.0826	43.355	37.1614	76.6161	97.5893	73.5689	63.4341	120.682	119.741	52.3609	82.0073	44.1514	43.0931	48.7096	101.746	113.497	43.8679	53.1088	81.6844	80.9391	57.2068	62.5517	80.7211	93.1568	71.5894	107.984	170.695	1360.59	1563.37	1266.27	145.341	839.087	132.024	397.616	697.86
CCDC152	ENSG00000198865	protein_coding	222.432	132.292	218.36	355.491	166.204	201.09	237.672	67.3216	213.955	1047.35	146.092	61.1108	228.752	200.792	172.331	120.348	206.649	148.964	142.664	112.265	191.92	138.433	116.159	268.499	197.212	328.675	188.048	137.646	307.216	672.966	259.708	161.046	244.656	224.022	212.689	153.816	188.055	219.049	157.928	34.9549	67.2211	3.59156	10.3812	36.3443	62.5758	16.8093	16.8795
GALR1	ENSG00000166573	protein_coding	72.5794	6.37026	1.64855	8.38823	40.6661	21.459	21.3582	12.9311	18.3386	16.1951	27.6933	79.4327	7.75558	8.82786	10.4294	32.061	22.6938	45.2971	9.43526	50.75	11.0212	5.36336	1.48687	8.57775	11.7317	12.4038	20.6251	2.52666	17.9736	19.1345	27.9676	29.6402	25.4564	20.851	2.72383	24.5913	12.712	19.7032	15.7639	0.0751957	6.61794	4.48886	0.342748	0.12462	0	0	1.54998
CELSR1	ENSG00000075275	protein_coding	211.429	196.544	315.283	269.396	267.976	472.599	135.02	234.731	202.145	69.7776	683.336	144.778	185.953	279.508	514.649	181.834	350.918	206.383	155.351	130.266	128.201	140.767	197.403	123.221	333.23	317.198	908.175	44.9562	240.042	218.405	896.741	244.358	424.488	167.571	189.624	340.766	180.774	122.334	236.088	871.501	810.382	2159.3	2301.75	1343.79	2113.59	666.654	1799.36
GABRD	ENSG00000187730	protein_coding	7.03041	6.02498	4.82535	2.77897	4.91471	9.34805	6.22691	8.95586	5.82977	5.334	3.53208	8.0973	3.82606	5.44891	5.56332	5.8634	9.25562	8.76745	2.83777	8.46768	6.41849	11.8311	0.700681	3.52273	12.7075	8.60169	8.42314	4.28628	9.41698	8.05252	7.28478	3.02162	2.77778	8.36376	8.26584	13.0721	12.0809	4.33929	18.1653	37.7625	57.6639	111.841	24.6326	27.8709	53.8605	26.7011	42.6792
NEU4	ENSG00000204099	protein_coding	972.753	1952.22	2305.67	1086	1086.8	1425.1	2941.75	1860.28	2512.82	1213.44	514.061	247.309	2797.42	1956.72	2037.32	467.265	1821.74	1202.02	1482.27	849.221	2032.59	1389.82	1340.01	1604.29	2218.13	1430.24	2783.4	798.413	3231.05	1488.59	2911.28	569.621	2941.5	1916.96	2155.2	2019.19	1389.71	949.191	881.024	320.678	195.034	8.46916	1356.5	139.884	689.97	68.2422	316.612
SHISA3	ENSG00000178343	protein_coding	391.807	98.1158	44.8187	257.25	566.88	263.457	367.454	187.621	140.362	294.001	369.652	396.765	168.352	263.01	131.486	298.987	267.499	287.061	158.977	458.416	90.4991	69.5326	44.4725	39.0253	155.357	123.23	403.92	111.659	101.532	131.701	144.014	192.215	54.7298	297.898	69.9075	147.686	297.598	59.1871	182.39	36.2686	61.7447	37.5006	10.3918	5.55811	11.3469	2.9615	69.3891
FOXD3	ENSG00000187140	protein_coding	36.8007	23.7829	4.7228	5.57685	141.122	22.8037	27.5684	25.1239	36.011	18.5357	96.4328	151.447	22.6082	48.3816	8.98649	81.0153	38.6352	33.6363	29.3722	76.1797	31.7316	10.8406	16.6269	17.2907	20.0917	22.9139	6.75105	13.7895	9.22104	32.747	13.7794	124.29	31.8405	38.9613	12.162	6.88913	23.026	14.2365	21.8221	1.52488	0.704922	14.9542	0.297131	0.183038	0.602518	1.97496	2.56754
SCUBE1	ENSG00000159307	protein_coding	243.511	545.83	618.926	393.803	377.971	344.943	479.147	497.98	975.392	386.146	189.695	378.677	598.82	226.246	410.233	432.815	566.839	486.601	523.653	290.144	515.976	463.283	571.737	378.717	614.904	301.894	301.954	304.798	807.734	235.668	378.514	97.9433	251.585	420.233	407.752	393.312	586.769	595.141	248.82	139.325	82.8915	70.2928	95.8264	134.236	127.91	71.2122	150.454
SLC35F1	ENSG00000196376	protein_coding	145.083	51.8166	18.9119	43.0034	136.598	75.8537	67.8498	81.2327	91.9502	118.458	163.938	270.12	81.3785	62.7404	27.9962	116.274	85.2736	151.932	56.2879	163	63.5233	18.6607	21.3866	38.3355	30.5194	23.8613	25.8735	29.377	53.2672	54.3554	35.7094	172.275	39.4165	75.8202	31.6205	39.1764	46.2128	49.2768	57.2567	29.1116	28.5213	38.5485	13.5642	20.6582	11.395	7.9079	25.7982
GDF15	ENSG00000130513	protein_coding	277.952	994.787	610.691	367.592	583.088	878.299	1535.86	441.029	298.418	275.572	495.202	43.1221	624.783	1390.96	3740.15	1493.98	644.579	474.596	582.943	184.273	408.568	2268.35	340.688	144.238	393.706	1693.03	641.478	233.753	869.542	691.96	1042.83	231.821	1459.42	457.023	450.072	878.888	433.86	476.069	629.685	6967.93	4212.65	2963.27	6603.26	6365.2	5690.36	6157.2	4862.44
NUGGC	ENSG00000189233	protein_coding	39.8255	143.11	282.202	155.274	35.4688	123.759	137.005	145.382	265.61	26.3247	71.1449	7.14294	160.458	86.1414	118.845	136.385	89.3926	135.295	141.746	86.8504	88.7629	113.407	522.802	150.893	279.719	112.724	92.4259	141.139	196.871	94.5538	829.109	60.5955	100.905	97.2961	161.445	223.696	145.817	189.488	171.475	22.4017	5.41436	16.5378	17.0669	5.5526	30.1653	35.6094	14.7792
PRELID3A	ENSG00000141391	protein_coding	36.0375	30.0019	24.5786	37.4213	45.544	43.0115	28.2317	23.5048	36.7809	25.2484	63.5067	42.2975	31.2595	35.202	31.6419	49.749	25.6712	33.6745	24.7835	28.5985	22.8468	13.1989	25.4305	19.4898	34.8525	44.9165	27.4819	22.4755	43.3252	22.7877	29.8432	36.5915	44.431	34.0875	12.1706	23.9087	15.7664	19.8003	44.6539	101.872	100.267	123.937	196.563	57.1957	181.837	162.215	188.973
FLNA	ENSG00000196924	protein_coding	179198	16593	14675.9	30763.3	377823	186296	111935	29048.7	25874.1	93884.2	193306	1.21424e+06	53970.3	56162.3	47626.6	163875	38699.2	140807	60687.9	263556	27632	10950.5	10533.2	30266.5	19975	10172.2	29006.3	18867.2	15331.3	29169.9	17680.7	86557.7	31616.4	60673.4	15698	20353.8	17626.6	29547.7	42463.2	22976.7	46202.8	186235	12218.6	7919.24	11144.4	9853.49	54829.6
NECAB1	ENSG00000123119	protein_coding	467.281	26.7259	18.9074	55.1561	435.389	163.195	101.736	56.7666	24.8504	138.127	300.612	1332.18	61.8147	214.047	47.6917	217.304	50.7024	175.315	80.6119	572.669	46.8928	22.5704	22.1779	31.7701	24.9206	38.1912	113.862	132.476	36.6133	48.073	29.0311	486.944	39.9561	60.3796	32.1778	43.7235	27.5595	71.7883	104.832	25.1219	61.8983	11.6857	5.31199	3.82455	6.31481	4.93966	26.7375
FAM189A2	ENSG00000135063	protein_coding	231.936	109.915	159.772	234.818	376.586	156.023	157.805	151.078	69.7315	269.998	170.194	341.928	109.703	102.04	234.459	215.617	82.0245	107.802	68.3883	247.741	98.2076	92.2592	46.0695	41.2064	83.5178	187.265	138.359	66.6181	154.994	224.82	134.098	182.147	102.094	160.717	126.608	83.6866	118.953	88.6092	261.41	14.1173	80.1119	45.3969	4.29318	19.1975	27.257	4.93958	22.3369
DBNDD1	ENSG00000003249	protein_coding	148.796	104.291	119.582	393.906	131.477	192.582	208.208	62.4552	116.108	107.283	100.997	170.007	131.369	151.807	185.805	130.487	89.3933	170.302	209.546	247.744	114.725	170.6	147.275	100.759	152.624	211.155	257.802	77.0144	98.6729	164.011	183.331	145.515	81.3709	157.226	115.973	258.078	365.577	88.6127	70.5997	931.31	1431.46	637.454	1505.21	1054.21	568.145	35.6022	1338.43
PLA2G2C	ENSG00000187980	protein_coding	50.6766	2.28781	1.03784	3.70927	44.1883	6.31922	8.67849	0	0.606275	5.85582	68.7153	73.2919	3.76387	46.23	1.95624	31.3269	1.02889	7.97165	8.47172	26.4283	0.390109	0.676325	0.696595	2.03347	1.2386	2.84335	11.4225	10.3583	1.29869	2.27531	0.500948	86.8134	1.55862	4.72327	0.968717	1.78771	0.282362	4.40455	4.69213	0.0725507	1.56026	8.52247	0.347762	0.119953	1.39986	0.98677	1.56295
FAM163B	ENSG00000196990	protein_coding	50.8753	3.30398	38.7395	22.4177	51.2532	22.7629	296.558	4.77153	10.8812	0	24.596	129.644	12.278	88.4717	23.7804	77.5072	47.1421	23.5191	46.653	46.603	9.77993	36.703	30.1687	36.18	46.6323	115.644	21.289	1.66458	193.165	273.246	77.1185	70.0743	85.8397	39.5618	2.14446	57.7684	57.6991	14.2609	41.3786	2.95185	5.47475	6.62237	86.7921	0.239148	2.02226	0	0.315437
LONRF2	ENSG00000170500	protein_coding	674.011	61.3819	25.6949	165.549	1344.99	339.373	255.281	99.8248	76.333	212.347	790.498	1311.09	119.316	202.851	86.4016	418.612	131.712	508.185	259.762	614.042	92.8455	24.1373	19.7923	60.7963	47.9237	10.4859	126.826	42.3582	27.2395	105.04	74.8677	344.873	104.991	137.644	33.9445	69.8132	49.2112	134.941	126.76	0.162323	87.4669	56.2488	1.76685	3.82276	0.581104	3.95057	55.6791
CASQ1	ENSG00000143318	protein_coding	72.3088	3.29744	0.432463	2.77175	108.766	57.4525	37.1227	5.58288	6.47237	131.001	29.7842	334.808	11.1615	40.0764	6.16982	43.8279	4.07996	38.088	14.0021	94.1277	9.20401	2.23252	5.4611	9.28702	6.10613	6.66346	9.05004	28.5572	6.33509	10.9457	13.1209	24.8511	16.3712	9.5803	0.971406	4.33264	7.46658	10.0358	11.3964	1.55864	30.801	25.9373	3.92544	3.64962	1.30857	0.984265	17.8939
BEND4	ENSG00000188848	protein_coding	42.2959	29.4216	69.3457	37.4097	15.6306	54.4786	26.9198	27.5623	67.0724	16.7065	22.4388	17.0432	30.0505	24.7363	30.8915	36.1876	26.2473	36.7589	25.2459	31.7787	26.3685	26.537	119.044	40.6222	71.3109	18.1323	38.2093	2.52717	28.0359	37.7176	124.926	16.2375	19.9147	20.7456	41.2398	87.514	39.1424	44.9042	35.3336	2.93277	8.73601	5.01272	0.777576	2.01463	4.23317	4.94331	6.96005
CYP4B1	ENSG00000142973	protein_coding	206.339	26.2364	18.2931	71.0817	81.05	75.8424	36.9252	149.618	64.651	83.2647	82.1742	182.724	414.022	34.3593	37.1592	162.671	77.2478	388.991	21.0779	190.514	57.5974	10.8331	3.87339	39.7858	31.2149	14.3059	80.2712	84.8684	32.3061	18.3551	11.7643	24.7872	13.9503	111.418	33.9798	37.1158	27.0658	10.0531	10.1535	2.98075	20.6443	11.4855	18.9646	20.3372	8.53907	0.983782	17.2384
C2CD4A	ENSG00000198535	protein_coding	23.4022	17.0733	33.8177	10.2538	11.4847	22.7769	31.9468	87.0569	25.6272	31.2457	332.771	8.93901	18.5653	35.8068	20.9715	22.6645	47.2012	37.3383	116.07	20.1463	18.0507	22.5961	92.5344	28.1939	21.4673	26.7335	15.9343	25.9255	28.7356	50.1291	35.7749	148.354	30.5876	14.4492	29.3151	19.1982	10.0389	33.8137	210.121	272.074	3929.12	313.255	117.942	288.071	170.816	1464.88	610.677
TIMP1	ENSG00000102265	protein_coding	2760.3	1220.72	1576.8	1494.78	3106.77	2760.84	1981.25	2505.27	2144.98	1605.07	9539.54	4545.32	1411.78	2338.33	1446.74	2612.12	6476.05	3174.14	1540.63	4108.29	1436.34	1500.12	1875.87	1537.46	1518.09	2123.86	2199.05	1859.32	1485.16	2055.55	1823.72	3660.58	1593.68	1585.63	1477.84	2077.86	1649.98	1234.2	5612.29	10514.6	12419.4	17705.6	6749.81	9994.67	11147.4	4757.61	10256.8
HSPB7	ENSG00000173641	protein_coding	1634.77	108.773	79.9931	307.718	3754.78	2838.51	1255.69	266.343	194.717	1653.6	2094.11	11917.8	459.049	1628.94	353.809	2385.75	527.93	1472.93	636.75	3577.72	260.09	96.9186	42.0936	232.763	100.208	143.286	539.718	3382.07	110.877	357.561	101.43	1621.32	323.028	559.978	85.8125	98.9693	139.426	358.213	580.773	79.6527	1086.63	1151.47	55.0394	40.0283	60.196	10.8743	789.138
WDR66	ENSG00000158023	protein_coding	6.95025	12.0951	18.5182	14.0191	18.1985	17.1671	13.1193	17.0502	18.3886	8.28218	36.6493	6.24884	15.8905	14.441	11.8795	17.6808	16.5331	15.5509	12.584	15.8888	8.66752	16.4171	29.5876	21.0855	25.209	9.53748	8.31295	7.73611	9.99435	20.474	64.709	9.25489	6.90243	15.2672	12.2659	9.53592	14.8766	15.4925	21.4268	276.905	38.5949	109.27	76.4489	26.245	132.201	27.6889	102.619
SFTA2	ENSG00000196260	protein_coding	0	1.12863	0	0	0	0	0	0.823006	1.58103	0.5938	1.56666	0	0	2.32253	0	0	1.35009	0.617871	0	0.00518351	0.576439	0	0	0	0	0	0	0.876137	0	1.36134	0	0.788197	0	0	0	0.480214	0	0.0297839	4.46322	40.6393	23.5783	83.323	446.889	12.4606	45.1134	416.442	54.3346
CHODL	ENSG00000154645	protein_coding	148.128	37.4571	32.494	73.8807	201.161	115.984	61.4854	27.5165	62.4097	49.9111	180.574	456.45	74.4363	128.44	143.665	154.173	22.4767	77.2617	48.5791	143.982	88.2804	24.9212	30.9431	28.8743	75.2026	173.914	61.0835	84.8453	69.1292	114.54	102.27	172.155	118.238	52.0542	66.4562	65.8268	58.5802	66.1173	82.914	60.2408	4.63435	32.0331	5.33996	12.2179	14.3342	2.96167	36.9502
CELSR3	ENSG00000008300	protein_coding	60.2111	133.487	144.38	115.046	124.053	204.855	167.333	121.829	187.608	92.8133	158.59	124.122	99.481	106.221	132.285	74.8818	160.148	184.153	191.835	63.5575	128.954	113.436	215.097	90.6148	185.52	113.686	145.289	66.6249	253.315	109.483	176.093	43.4685	98.5814	92.4494	84.7185	131.443	87.4757	99.781	79.7962	194.011	351.414	679.797	1865.19	622.101	165.787	1963.39	704.852
PLA2G5	ENSG00000127472	protein_coding	416.333	25.707	10.8935	36.4453	404.783	343.242	147.747	46.2025	29.2632	23.911	418.725	902.81	65.2413	306.077	66.0091	231.65	88.794	124.696	66.8698	301.712	41.0006	20.2229	18.1974	27.4162	31.1955	28.6368	110.044	84.8175	27.9596	48.0764	30.3604	590.708	42.3243	128.673	20.391	21.2056	26.0132	71.7805	130.532	29.2837	43.5425	66.0228	14.5094	5.55101	9.19501	5.92876	66.397
RECQL4	ENSG00000160957	protein_coding	221.591	407.702	390.548	294.646	259.674	374.361	333.222	389.935	414.033	244.881	400.768	108.786	274.204	233.871	524.396	310.701	481.614	561.022	281.003	163.09	347.464	296.556	468.235	539.978	400.135	289.479	224.719	361.994	395.846	285.885	502.23	162.567	621.981	166.852	292.215	326.827	278.26	251.416	463.88	1518.28	1496.1	1765.1	4996.32	1381.71	727.597	4296.7	3401.18
FCRL4	ENSG00000163518	protein_coding	80.896	15.5569	50.6742	25.2348	3.21521	29.2741	5.45208	17.7859	41.1786	13.6769	4.21366	0.850512	15.1531	25.4343	64.9138	17.6111	0.427899	78.3315	19.1013	24.374	3.3095	21.0411	166.33	10.7365	38.3176	23.8692	27.4577	3.39158	15.7266	107.755	157.165	24.8307	6.27183	9.57495	18.6752	144.112	26.6566	104.622	23.0433	1.54666	5.53718	7.92041	6.15399	0.20526	2.04867	8.90789	1.95716
PMP2	ENSG00000147588	protein_coding	42.2715	37.0945	12.1302	36.4671	84.5015	22.7817	29.4271	78.9186	71.456	39.1551	105.807	138.734	23.1475	33.7357	16.7393	54.7546	37.3354	69.4088	39.0554	79.3751	56.6079	29.665	11.8323	9.27991	13.0812	30.5587	15.9364	59.7861	25.1224	50.7732	28.4401	162.488	17.5248	27.7208	11.5609	22.2922	25.0636	28.2216	41.4442	0.104135	2.32085	12.0023	0	0.177203	0.605092	0.985069	0
PCOLCE2	ENSG00000163710	protein_coding	890.104	150.586	50.3702	407.846	776.861	765.466	457.814	738.595	171.948	282.312	334.52	603.627	327.162	277.37	303.237	660.297	213.912	668.392	240.274	1085.2	636.932	149.363	77.1176	96.3514	185.979	319.098	374.655	361.986	115.208	245.603	166.545	276.245	156.993	667.489	245.602	259.205	313.331	92.8845	170.683	9.97293	35.5081	88.983	38.5001	7.28502	1.29441	64.2968	196.02
B3GALT5	ENSG00000183778	protein_coding	2407.71	3589.76	4279.08	9530.13	9625.53	10843.8	8686.31	3419.1	3098.67	12333.3	2824.03	670.981	7817.38	4355.71	15108	1716.07	12089.4	2607.45	3513.52	1554.42	2487.02	5712.03	8299.18	3640.28	4837.56	10143.6	8456.16	425.145	8561.28	10290.2	9972.71	2982.47	16859.2	9585.54	2688.85	1676.11	7323.92	2902.01	2963.78	641.429	484.929	275.782	110.332	518.808	1515.25	1061.31	70.88
ANGPTL7	ENSG00000171819	protein_coding	243.019	62.9732	21.9913	37.382	513.433	58.5652	118.18	64.908	127.21	164.851	241.718	486.062	87.5154	240.468	46.9986	104.388	34.1357	125.377	94.9393	475.238	87.045	49.9772	37.3123	11.4561	33.2913	36.2812	28.9235	43.2312	30.1256	75.3751	65.611	327.276	33.4583	93.8558	32.1835	118.127	57.5126	40.9265	79.8085	4.32957	7.87261	20.5088	0.769126	0.246127	0.584018	0	4.64228
TLX1	ENSG00000107807	protein_coding	1.45924	3.34286	5.42206	1.83942	1.56904	4.17776	16.5756	7.2714	20.1086	73.3956	8.69994	1.74989	6.72032	6.12066	5.53121	5.84546	7.27862	8.69529	19.7778	2.14581	13.6842	8.58417	20.9137	13.8828	13.3353	6.67654	0.651782	4.27605	14.535	5.44147	3.84062	1.44684	3.36003	4.75496	3.95017	2.83611	9.25197	4.36881	2.86673	28.1074	1.47875	188.951	67.7562	72.6808	58.0462	215.629	69.8504
NMB	ENSG00000197696	protein_coding	85.4278	50.3263	49.2565	45.8164	55.3865	52.9075	59.0554	50.3191	72.0748	41.5002	111.45	89.9813	36.2485	63.4728	51.3019	93.526	56.3639	74.8892	55.3186	62.4774	60.0234	59.4472	54.901	46.3581	67.6079	89.8214	84.1594	78.8261	46.061	43.8242	61.7332	95.0395	80.4353	30.4757	39.9228	61.3343	38.9963	40.856	121.749	352.614	297.028	239.666	263.313	358.102	142.124	385.756	254.026
TNS4	ENSG00000131746	protein_coding	236.455	627.412	455.279	678.206	435.882	154.459	441.372	1740.6	233.724	90.2909	344.669	42.2206	483.159	286.313	933.415	699.832	140.251	302.427	501.742	99.5652	596.707	939.304	416.397	464.37	517.929	275.14	331.779	325.583	444.829	286.444	571.899	42.6835	313.665	718.903	434.863	500.306	604.279	741.049	389.866	2782.85	2555.35	3437.42	251.406	8900.23	2266.41	4027.65	1801.23
VIT	ENSG00000205221	protein_coding	61.0503	25.7314	38.7034	63.597	116.71	161.371	67.2279	155.351	39.5975	57.8345	64.6839	92.6664	88.2587	73.137	60.4555	47.1004	120.428	147.569	101.297	76.2392	104.378	33.5487	31.7507	41.2477	49.3908	43.9316	156.23	32.8452	58.3339	63.0636	109.051	87.1943	46.5388	89.7975	28.078	51.0012	36.901	33.8814	60.9414	11.1945	8.63479	25.4873	2.2808	2.0675	4.17797	0.983797	0.833709
PDLIM3	ENSG00000154553	protein_coding	6577.48	766.633	841.93	1011.16	6899.4	3478.79	3015.68	1122.57	1104.37	4051.13	3483.12	27079	1836.92	4003.19	1263.74	5254.67	1242.51	3745.56	1673.79	9939.25	1025.77	689.33	482.399	921.373	768.692	1032.77	1854.15	3831.32	1022.23	917.12	883.826	8357.35	994.372	1775.57	673.352	880.637	734.328	1531.82	2027.71	1085.87	1644.12	2374.71	853.502	257.051	202.431	207.707	1210.18
PPP1R3C	ENSG00000119938	protein_coding	892.509	123.059	60.8578	53.282	1869.38	343.564	326.305	97.3777	117.516	334.886	814.958	1965.08	158.008	411.391	97.6532	546.589	78.9056	130.811	199.586	969.793	174.152	100.833	70.7478	103.611	126.708	147.111	293.575	303.086	29.4048	152.704	68.881	733.43	145.766	242.046	161.869	89.7601	132.237	111.125	323.385	94.7067	60.786	120.23	8.34789	80.9211	14.9276	21.7545	148.098
ASB5	ENSG00000164122	protein_coding	195.206	2.3004	1.66176	7.44813	397.54	164.769	43.8327	8.83188	5.00692	32.9763	240.351	469.928	20.2422	305.666	32.9151	92.6023	5.92527	33.4847	41.946	583.123	22.1475	0.679889	3.87518	15.0814	4.71918	11.4398	173.705	242.656	7.05778	20.2092	14.4205	657.465	18.0861	9.57154	2.73736	7.91532	4.89719	36.7122	65.7647	0.122465	11.2268	27.2126	0	1.99112	0	0	60.1601
SLC16A9	ENSG00000165449	protein_coding	3148.94	1152.48	4102.58	5263.75	861.8	1725.75	1767.51	997.484	668.3	530.826	147.492	310.275	2389.78	1688.86	1295.46	3022.31	1056.08	441.461	1014.97	903.222	1935.35	1677.04	586.712	522.286	2974.53	4210.54	720.93	1142.24	1769.31	2246.95	2598.34	266.841	1547.06	3198.11	2520.02	619.749	1397.42	7936.1	938.994	124.292	116.795	104.659	544.084	170.891	377.85	40.5473	476.105
CES3	ENSG00000172828	protein_coding	4884.51	6696.84	9826.43	6344.05	3187.73	4694.13	9222.7	5367.16	6482.9	4551.19	1573.75	861.677	8535.63	5083.2	9415.25	5350.54	8216.3	6220.86	6130.16	3147.97	8400.62	9974.89	8631.21	5224.33	8514.04	5857.6	4882.13	3074.33	7696.75	8093.88	6201.34	1656.95	4240.04	8758.18	10409.9	8030.59	7218.23	7340.86	3463.59	1108.44	531.518	1152.41	2950.52	961.467	1591.26	195.837	897.89
CNTN1	ENSG00000018236	protein_coding	557.939	159.824	131.241	194.551	676.055	211.814	261.559	218.485	174.191	375.497	467.134	1073.47	254.928	270.548	254.725	406.8	199.862	338.202	212.893	555.829	208.401	55.439	67.5654	54.2637	129.518	136.604	269.91	137.64	161.402	136.63	207.808	381.469	161.182	208.671	94.0754	126.644	112.145	143.364	73.0131	12.7412	72.1009	59.8924	1.76986	31.1026	4.15517	5.92866	45.0384
GPR119	ENSG00000147262	protein_coding	3.05265	2.33788	6.13961	3.72132	3.24708	10.1359	2.35819	0.726203	0.613288	6.62895	0.601482	0.853702	4.44306	11.212	3.41648	3.31299	8.02882	4.26479	0.780031	5.30409	2.7821	11.0698	6.35862	2.05707	3.37996	6.68697	36.1762	1.6721	7.22231	4.87091	19.1561	14.2205	12.0925	6.24175	5.84796	6.64014	1.84137	7.01463	1.03546	0.0306276	0	0.0441791	6.76625	0.0488435	2.38359	0	0.503922
ADCY2	ENSG00000078295	protein_coding	453.913	40.9997	58.4099	65.4472	478.43	163.9	167.874	47.8255	67.5212	152.628	329.733	1198.9	114.257	158.025	79.3855	332.775	56.2259	179.674	126.964	464.723	69.2966	38.2235	36.511	32.4956	49.3261	52.5234	119.981	73.5482	79.9045	61.7018	57.6061	287.355	73.6754	107.746	43.9697	57.0368	50.2561	61.978	126.833	57.012	61.7197	79.2588	16.5097	17.5544	22.8828	13.842	65.5341
ISX	ENSG00000175329	protein_coding	2605.14	5556.61	3672.71	6107.42	904.795	4332.75	5571.92	2135.59	2125.07	6806.75	963.537	385.835	4393.58	4595.35	3346.16	2837.76	3198.09	2530.78	1838.48	1034.52	4538.09	5342.76	1936.35	3221.66	4448.01	4340.42	4496.08	1492.09	5727.78	5802.51	3369.96	1747.25	3745.51	5041.18	4626.78	5659.62	5445.53	5365.49	1764.04	1540.1	851.571	938.63	1116.51	317.315	2214.7	65.275	883.683
RYR3	ENSG00000198838	protein_coding	303.309	46.1008	42.9733	78.5464	626.689	270.744	94.8038	116.924	43.9744	169.568	483.503	1264.63	85.1818	105.494	142.809	222.356	64.8242	254.714	62.7856	327.126	62.2215	29.6136	31.7328	29.5928	56.3027	55.3901	113.859	57.0874	84.2368	64.1821	67.58	178.247	96.7625	62.4675	31.588	47.819	35.2945	111.034	74.8779	22.4614	56.1505	32.7281	24.1734	19.2668	27.2103	57.372	33.6075
MEX3A	ENSG00000254726	protein_coding	60.256	66.6568	88.8582	33.6439	67.7933	144.801	91.2016	134.15	73.502	21.5058	85.0958	57.5399	85.3681	102.903	84.4449	112.047	203.01	81.7083	85.9162	64.6025	51.0971	53.9279	70.035	62.3359	85.7414	50.6209	72.6081	36.3103	68.445	43.7908	105.018	58.3125	66.1044	91.8699	126.911	52.5265	78.8397	40.8874	53.5743	612.06	1295.71	295.287	1591.46	251.868	477.66	198.805	1264.9
CPXM2	ENSG00000121898	protein_coding	3021.32	370.692	254.581	411.55	4988.89	2514.03	1566.31	221.663	585.206	1695.73	3676.21	16169.9	901.867	1612.28	505.817	2783.18	759.186	1713.69	1050.6	4424.8	631.76	408.385	154.353	504.15	243.798	281.82	613.117	409.555	193.79	546.977	242.893	1856.35	440.632	1041.52	300.904	561.437	374.501	532.287	982.964	129.845	991.895	452.799	52.9935	69.314	71.6804	213.644	821.352
HAGHL	ENSG00000103253	protein_coding	15.5626	32.5354	29.5283	24.2998	4.86732	22.0845	35.1761	18.6034	53.777	27.0468	27.5659	35.9725	28.3486	54.6448	55.7169	39.5784	36.1601	31.7497	29.3729	20.1418	20.4496	72.9733	80.6453	25.3114	74.1688	37.2586	50.5312	38.101	59.2643	27.1311	40.5237	24.8361	34.8234	23.5529	14.5311	49.2298	32.3993	24.0004	39.6687	347.239	179.999	471.019	323.577	645.723	137.06	996.045	492.102
ULBP1	ENSG00000111981	protein_coding	0.715733	3.7498	2.47924	1.86333	1.62579	2.90064	0.502445	5.00589	1.41613	0	3.73235	0.870498	4.1967	1.31019	0.606891	0.79467	1.12589	1.82523	4.92604	3.16574	2.3561	2.34628	2.38932	1.39342	2.82239	5.77299	0	0.826442	0	0	1.96121	3.984	2.36492	0.595936	2.35762	0	0	5.31948	2.44987	9.96722	28.3902	8.48636	9.88265	22.6412	4.15519	11.8637	27.7013
UHRF1	ENSG00000276043	protein_coding	133.853	316.563	258.508	188.94	153.787	261.988	158.33	211.993	314.058	86.0869	344.115	55.7129	142.11	152.422	228.68	231.557	306.152	270.765	211.393	157.788	237.917	158.79	316.152	458.092	270.478	149.983	119.942	193.96	166.464	222.786	577.634	198.429	391.445	102.83	320.102	221.956	293.913	143.351	369.989	1052.56	684.021	2158.71	998.551	498.155	1008.62	974.271	500.443
CCL8	ENSG00000108700	protein_coding	194.169	602.68	567.221	334.878	27.1992	92.8956	353.38	245.276	398.594	67.3601	140.964	10.742	298.147	171.722	198.335	720.997	292.517	115.834	297.817	223.436	170.031	313.79	567.841	392.582	303.878	146.156	84.7418	1044.73	375.658	153.327	128.677	1354.26	77.1836	200.275	508.171	297.653	484.76	279.454	428.472	101.444	44.9874	45.7435	0	41.5143	1.29582	14.8307	40.5333
AKAP6	ENSG00000151320	protein_coding	672.197	158.74	94.7938	218.863	1600.28	725.325	318.717	190.003	187.393	607.267	753.003	2638.95	270.759	189.661	178.605	706.619	202.245	479.783	259.6	862.891	166.476	79.6985	75.5248	149.334	123.913	91.6938	219.353	170.542	107.274	168.795	125.346	936.64	149.303	235.761	137.682	116.879	144.606	170.067	230.52	40.6232	357.646	60.532	131.546	36.5433	46.5667	9.885	240.834
MACC1	ENSG00000183742	protein_coding	230.18	515.137	576.242	478.928	409.391	545.427	314.253	701.915	405.112	3619.85	186.048	73.7024	346.438	284.917	409.492	324.141	331.082	339.856	602.934	313.441	591.934	610.43	390.892	388.848	607.165	385.016	513.048	413.927	385.655	274.66	393.095	147.76	478.029	677.773	667.177	729.117	569.642	734.11	226.819	2147.07	3020.72	1002.65	2063.47	3576	2647.27	2621.14	3652.81
PRDM12	ENSG00000130711	protein_coding	0	0.361024	2.56851	0	2.52166	6.16068	1.90727	2.47838	0.669687	1.14697	1.43293	3.6581	0	3.64203	0.627839	0.807176	1.8563	1.19527	2.09164	1.06865	1.11233	0.731236	0.748819	0.656844	2.89854	2.88125	0.707978	0.837231	2.99375	0.513375	1.28943	1.54542	1.1171	1.36191	0	0.923126	0.369406	0.0689474	0.50139	2.97848	12.6376	5.15264	38.0534	5.46045	7.8166	5.93034	10.0826
EYA2	ENSG00000064655	protein_coding	790.294	1356.68	685.947	690.325	412.66	349.162	481.495	1109.69	1584.13	15.4924	446.445	416.427	1101.28	162.016	711.389	484.968	1815.34	1918.68	1476.5	727.441	1374.24	1271.76	1039.89	2041.46	243.803	445.199	70.2153	1659.4	413	334.669	548.475	400.733	1098.06	1169.7	1166.33	1023.65	1198.15	1677.34	1347.57	135.247	207.065	80.0961	10.8885	53.7599	47.9863	19.776	14.1785
RAD54B	ENSG00000197275	protein_coding	50.9605	56.7395	38.2217	29.9174	25.584	42.956	30.0905	37.35	44.876	12.4645	38.5284	45.8849	31.2042	31.6822	25.9412	36.1902	41.0912	44.3149	27.3029	34.9506	35.8747	32.0407	34.2047	52.3124	33.4047	43.951	32.0659	77.1953	31.664	31.4845	47.199	53.7682	45.5406	19.3497	44.8175	26.9626	36.5463	21.2215	48.269	107.476	172.21	54.1158	408.734	179.111	122.775	226.51	309.576
PGR	ENSG00000082175	protein_coding	540.137	89.9759	75.0793	95.3857	426.214	277.146	202.494	141.304	68.2524	142.324	314.385	1147.51	143.316	160.768	81.4915	347.075	127.467	172.143	148.336	447.804	83.4416	39.7881	49.2532	60.0792	61.1809	52.5229	116.143	64.882	66.9092	61.0767	70.8964	330.964	70.7086	150.93	61.0705	61.6399	54.3795	105.448	82.8102	18.2796	57.006	45.4613	9.88696	3.82797	9.18866	11.8638	55.9022
BAALC	ENSG00000164929	protein_coding	128.551	66.636	33.1224	65.4634	101.759	64.3472	53.3143	74.7054	77.1756	106.883	120.826	140.381	90.4876	99.417	47.7335	101.911	66.1499	148.725	67.4959	150.316	52.8582	50.0013	38.9201	42.6898	62.6517	81.2053	103.258	81.3934	80.0004	55.5786	82.9944	219.06	71.4266	78.5878	61.7606	76.6636	64.8293	36.6949	69.4844	18.1482	16.5612	30.6238	5.32769	8.91034	5.6047	8.89741	11.0691
RIC3	ENSG00000166405	protein_coding	217.364	33.3949	23.2367	43.9391	217.025	92.3696	46.3899	31.5888	94.8985	58.4302	192.408	408.859	50.5031	66.2009	41.3946	150.026	36.0098	105.531	45.0506	166.175	25.6969	20.2268	47.6989	18.7126	48.6857	11.4397	58.8151	27.6434	50.3743	33.8612	85.6889	139.48	24.6014	26.2804	25.7122	44.825	25.0013	56.2712	50.5169	4.35736	34.3438	17.6915	4.85602	0.262337	2.01099	4.94086	18.3961
GRIN2B	ENSG00000273079	protein_coding	27.4465	7.90924	10.3186	9.32436	14.0027	41.7327	12.4324	16.1961	11.6579	2.2007	24.0039	11.6529	20.4344	31.1513	31.0511	7.49967	37.0163	28.1383	6.35089	10.6138	21.1629	14.0126	6.26378	12.9592	30.7564	25.7995	39.1481	29.4753	34.7341	51.845	58.9753	4.55072	22.4362	8.90103	19.3807	11.5649	12.1811	54.2163	18.847	96.4081	125.496	296.665	236.839	390.871	477.881	355.091	186.502
UCN2	ENSG00000145040	protein_coding	0	0.413055	0.555747	0.931857	0.811711	1.4718	1.28637	0	1.5118	1.22999	0.694002	2.76365	1.83662	0.648462	0.665175	0	0.551123	2.75423	0.411383	0.00816046	0.519323	0	2.50091	0	0.656967	0	0	0.85573	1.4825	0.558363	0	0	1.90648	1.43028	1.19802	0.415763	0.421144	1.37541	0.547064	18.1769	20.5302	19.607	7.8832	35.7112	13.5632	31.6565	15.9436
NOTUM	ENSG00000185269	protein_coding	6.33711	3.49939	2.35544	5.62528	4.12803	1.31979	2.40878	2.38333	2.88199	8.10868	2.84671	6.3288	0.955662	1.96653	1.29009	1.6267	2.3393	2.38645	0	4.23718	2.22883	3.0876	3.14655	3.5939	1.99027	19.2378	5.39071	2.56273	2.07273	11.6634	3.26294	3.06921	4.11917	0	7.91978	0.811244	5.22373	4.22623	4.91572	29.4671	179.991	186.139	103.254	3791.41	2561.74	4262.07	13.688
MADCAM1	ENSG00000099866	protein_coding	198.914	81.2727	317.223	155.259	208.414	367.347	113.014	577.859	305.234	100.585	459.913	64.7093	106.789	123.412	156.833	345.316	211.562	175.197	181.359	124.969	144.147	176.806	177.507	211.84	207.679	98.3851	118.414	331.734	207.606	193.043	301.607	261.532	181.325	189.888	212.687	662.891	307.362	88.6518	367.563	93.0205	22.8174	40.8324	38.4729	44.8348	27.9164	10.8742	9.36784
STPG4	ENSG00000239605	protein_coding	0.732581	0.919524	0.511267	3.78323	2.5226	2.18745	1.20813	3.34472	1.45179	1.82508	3.02043	2.7285	1.7092	2.10706	3.71004	0.807506	3.26062	0	0.916475	1.06851	0	0.731673	1.58491	0.657372	0.619537	0.946931	0.708444	0.837515	2.99563	0	3.5169	1.54622	1.11835	0.617856	0	0	0	1.43767	1.16432	36.3603	0	42.4953	0.27407	2.08284	122.518	24.7229	0.314165
CST2	ENSG00000170369	protein_coding	0	0	1.27282	0	0.815232	3.94266	0	0	1.52105	0	2.32663	0	0	0.654414	0.670908	0	0	0	0	2.09464	0	0	0.780102	0	0.662808	0.954155	5.00668	0.858492	0	3.51385	0.622315	2.4644	0	0	0	1.03082	0	2.5835	1.25803	87.6949	34.6738	128.108	6.32069	19.3292	27.8864	5.92864	72.7965
CD160	ENSG00000117281	protein_coding	64.1787	117.382	32.5079	36.4511	18.9275	65.7915	76.0427	47.043	307.436	97.2064	18.7572	26.9324	68.7814	183.28	38.5695	41.1929	29.2422	60.4102	68.0229	66.7195	71.7902	101.774	182.584	191.929	83.6388	192.097	100.971	66.6559	58.3203	52.4824	47.691	47.3924	80.3442	79.9963	44.6193	81.3112	56.0397	29.6882	26.6439	8.53308	4.63016	6.81349	5.83965	23.971	13.577	26.7097	5.64683
KLHL35	ENSG00000149243	protein_coding	7.73816	18.3495	28.5934	10.2671	11.528	13.5386	30.4278	15.4098	16.152	8.28119	15.2353	14.3742	15.307	13.0399	16.8706	13.4384	11.5377	9.21088	8.95363	21.1682	12.2567	13.2542	15.0985	10.0603	18.123	23.8983	40.0498	26.9082	17.2921	13.535	19.2796	16.3252	17.1171	23.0377	12.2641	17.3744	20.1539	11.354	12.0964	159.094	73.346	125.798	232.789	342.714	70.2438	95.9377	309.702
KLC3	ENSG00000104892	protein_coding	0	0.456152	2.08278	0.938641	0.8295	0.708222	0	0	0.730236	1.29714	0	0	0	0	0	0	0.587692	0	0.454543	2.08613	0.557625	0.782124	0	2.37791	0.686842	0.957913	1.61261	0.869639	0	0	0	0.777528	0.5601	2.30023	1.26706	0	0	0.0351216	0	2.99503	28.3696	289.243	39.0064	7.28535	4.87271	2.96153	43.3055
SCD	ENSG00000099194	protein_coding	1754.46	1453.06	1695.83	3214.11	6058.92	8668.71	940.471	1720.47	3951.81	1868.14	24137.7	4637.92	1300.19	880.511	1906.97	9909.02	11050.9	2610.02	3603.16	1102.29	2916.5	972.627	2700.76	694.25	1271.29	1447.42	1332.64	1744.98	2229.24	6059.44	1603.15	4732.32	7628.62	1715.71	1266.22	1073.5	2223.74	1388.65	2446.35	22714.6	20708.2	20463.6	23265.5	17701.7	24735.2	24973	40423
RASGEF1C	ENSG00000146090	protein_coding	39.1872	23.8112	7.19267	15.8738	80.4697	17.0595	35.2121	39.0117	56.045	34.3882	71.5721	111.784	27.2296	23.376	11.8138	48.0549	25.0501	68.3675	24.2668	65.5961	31.1719	15.5544	4.66499	12.1983	18.0014	17.1787	4.458	27.6871	31.6982	28.4065	18.4642	89.8815	20.5391	24.971	10.9849	16.6718	15.7651	8.63768	24.9197	1.53599	16.2597	6.35539	0	1.95458	1.32387	0	1.41729
CCDC78	ENSG00000162004	protein_coding	6.98624	4.89315	14.2845	11.2252	9.90918	8.535	1.69703	7.25953	11.027	5.89246	6.45733	8.07328	7.86523	4.0017	38.0273	21.1846	7.25354	20.8957	1.78025	4.26078	0.970262	10.1567	27.3602	4.23302	12.5799	5.71623	17.7124	5.14329	27.0652	17.5306	15.3895	11.6832	4.55263	4.03839	3.33973	6.49171	2.85325	7.13205	6.58882	57.3565	112.911	49.2248	268.312	148.163	83.9433	266.079	137.422
EPHA7	ENSG00000135333	protein_coding	2402.1	169.919	181.786	168.34	3375.47	567.562	753.296	81.94	76.3263	458.491	2288.04	6186	319.633	594.884	234.18	1060.24	100.371	637.503	499.557	2009.58	174.103	79.6992	103.393	158.026	180.369	149.973	452.579	213.835	183.699	164.432	206.371	923.931	165.237	444.508	247.294	121.981	134.269	273.965	441.064	51.7187	4758.23	39.395	12.4044	17.6287	32.9076	58.3543	40.9831
GLS2	ENSG00000135423	protein_coding	5.44358	8.21203	4.84362	3.72016	9.98154	6.41877	1.71428	7.31365	4.33666	2.23898	6.52645	8.10576	5.02581	4.75452	7.03241	7.58552	5.45021	12.7315	4.43814	5.30567	5.83089	7.84162	8.7957	2.05455	6.24307	8.60567	8.44441	6.04588	7.2109	4.21976	10.7696	8.59702	10.192	6.95038	3.99518	7.16187	2.8977	4.32435	7.32981	5.7926	14.9008	21.4591	49.2528	41.4091	45.9779	74.19	101.162
PRR36	ENSG00000183248	protein_coding	25.1166	7.92732	10.9649	19.6427	21.5172	18.5925	26.5238	21.1303	20.5966	15.0011	26.2635	41.4868	11.806	13.7216	28.2657	26.1498	34.629	43.4976	15.6661	26.4535	4.49414	11.6646	13.48	6.39478	11.0431	12.4063	43.0968	6.86361	8.5289	13.5132	32.7541	11.5989	16.4838	17.3593	10.4501	11.077	9.07191	5.81525	4.67667	47.6269	756.253	298.328	1613.25	291.224	117.67	266.068	243.248
TMEM255A	ENSG00000125355	protein_coding	261.03	121.212	42.3635	155.287	143.925	117.345	103.03	238.154	101.411	87.9721	165.874	222.24	222.781	119.358	104.079	139.783	260.421	156.622	85.2302	220.206	66.9605	49.1904	74.7631	55.737	105.884	97.439	205.031	109.957	109.534	86.5262	111.514	110.478	68.9653	213.773	64.6381	146.835	121.596	56.3524	104.258	27.919	31.6011	59.7072	5.30874	12.391	10.6358	7.9071	56.0135
TCEAL5	ENSG00000204065	protein_coding	38.5319	15.6674	7.21151	20.5739	34.8306	16.3957	9.26265	27.6587	15.3702	28.4591	43.8986	70.3917	21.608	15.7942	12.5591	26.9745	30.8027	33.869	18.7337	44.4144	15.1983	10.8664	10.2636	6.38948	10.3263	9.5342	15.9981	11.2044	7.79486	16.6248	15.1819	37.5038	15.8508	9.60533	11.6249	17.2923	10.6213	15.5498	19.4792	1.47634	1.53665	3.18153	0	0.143036	0.623626	0.985991	0.364624
GRIA4	ENSG00000152578	protein_coding	77.5974	14.5056	61.6912	43.9479	43.7924	11.2927	33.8101	60.9219	20.4529	511.125	34.8078	176.511	77.5024	42.0119	83.8454	77.509	20.6549	25.3976	34.8903	60.3561	23.9462	12.3995	35.7556	36.909	25.6476	57.321	27.4191	37.1922	45.3545	15.8849	56.4243	47.43	39.4626	24.9024	47.6462	50.0441	46.8016	36.6445	32.1838	8.43025	15.0879	0.223397	2.8035	2.05629	6.37934	3.95171	5.72141
TCEAL2	ENSG00000184905	protein_coding	697.731	17.5595	8.43386	66.3809	565.282	127.315	142.633	50.2606	36.6161	266.849	488.445	1727.13	68.0662	248.533	49.0942	300.697	40.8756	165.871	119.28	495.447	56.9044	15.5307	5.46906	52.8168	20.7402	20.9937	124.553	141.99	11.3844	62.9311	27.7025	641.112	55.3247	85.4374	19.8043	46.7876	26.0134	97.0479	133.52	1.58891	44.6126	24.1725	0.270352	0.275993	3.44529	0	18.7834
ZNF229	ENSG00000278318	protein_coding	89.3954	44.7229	48.0467	63.6111	101.027	52.214	48.9775	47.0766	36.6756	25.1568	105.667	226.994	61.4648	82.9328	85.9747	70.7583	24.964	41.0629	34.8939	88.9162	25.1302	36.7056	11.0327	15.0871	26.348	92.6979	80.3596	31.9889	40.2917	28.3039	48.4198	87.2683	72.7637	31.8837	44.0949	43.3544	21.4049	29.6541	26.6712	12.5877	26.2381	14.6571	6.90813	10.4924	23.8882	4.9405	12.246
SYNC	ENSG00000162520	protein_coding	167.56	165.976	169.553	167.422	272.147	501.378	330.875	194.927	176.416	187.588	202.874	912.429	259.535	216.684	204.031	222.293	207.263	380.752	164.557	416.084	207.255	169.758	144.043	168.988	191.629	150.939	195.701	200.894	229.259	200.482	136.024	179.739	181.326	175.958	169.015	148.179	109.579	168.583	140.82	84.8729	197.253	160.166	7.84006	19.3194	12.7744	15.8198	152.716
RGS16	ENSG00000143333	protein_coding	369.28	91.5533	174.659	37.381	212.649	190.478	87.2658	181.192	108.029	265.847	248.929	149.318	54.4148	143.546	119.576	244.306	175.49	90.3232	49.0506	165.174	64.003	84.4356	137.731	37.5789	66.0802	71.6359	52.6384	148.088	53.9326	93.3374	130.8	420.754	121.665	75.7137	44.566	94.4767	125.709	147.416	221.71	777.889	447.035	700.816	730.167	315.575	211.056	321.455	701.223
RNF183	ENSG00000165188	protein_coding	7.72852	21.3929	15.9518	11.1999	13.1775	16.4021	8.63149	9.66678	20.5759	3.40572	32.8628	5.34469	9.48475	10.2228	13.9851	8.34709	23.9562	26.2726	50.4925	10.6123	14.0115	26.6525	19.0866	26.9072	25.1366	26.7607	36.0893	10.3367	13.6114	10.9899	21.9185	72.1643	16.4596	25.796	8.64981	18.8686	20.0695	23.834	33.1504	228.61	86.0006	289.871	117.017	187.848	101.888	292.78	52.1576
STRIP2	ENSG00000128578	protein_coding	35.1837	33.4741	38.7758	37.4001	81.9837	29.2394	11.7414	49.5417	30.7898	24.567	145.265	31.4478	21.9923	26.7895	33.6844	28.5691	44.7209	49.886	62.6146	37.0753	35.2167	17.8883	53.3487	57.3447	29.8609	23.8652	15.9332	26.7915	24.3906	38.9047	93.9196	63.0862	43.0702	18.6332	26.347	34.6373	31.2749	57.5268	330.21	99.1917	93.0996	155.093	123.567	639.925	200.347	1297.75	113.695
IGFBP6	ENSG00000167779	protein_coding	2033.54	583.237	415.623	1553.75	2631.34	1856.19	1676.48	1662.93	1107.41	1597.46	1208.05	2919.07	1299.85	1038.68	711.349	1763.37	1017.52	3832.45	758.788	2044.59	1109.57	550.833	346.248	376.441	600.036	979.283	1077.33	1037.47	734.596	615.717	583.652	768.914	523.985	1486.28	669.88	966.736	967.501	328.735	732.757	333.187	219.541	547.146	132.192	396.039	78.147	160.231	271.648
PHLDA1	ENSG00000139289	protein_coding	1044.93	486.95	1236.5	1172.1	622.785	621.225	629.314	3400.27	708.823	428.88	1123.03	392.14	1157.1	399.474	2013.73	1046.72	1259.4	1230.32	470.014	560.15	433.886	644.002	632.148	385.891	499.673	437.557	559.628	698.851	1181.08	391.012	656.109	538.523	859.82	349.835	702.368	469.915	612.275	1619.77	1794.51	10362.3	8491.12	5021.48	816.635	5319.53	1555.17	3915.88	1293.61
SMIM28	ENSG00000262543	protein_coding	41.8613	6.4009	0.431123	9.33214	19.0497	8.482	9.94242	2.33868	12.4474	16.9085	29.3029	85.9331	4.90774	17.9721	2.6586	14.2979	10.3104	28.9798	4.32362	65.4571	5.09847	3.80105	4.67594	4.21405	4.02703	8.58207	6.00788	8.61041	2.73706	4.76147	2.47899	79.5666	11.1195	7.52768	4.50673	6.42806	2.83511	9.9537	10.8764	1.41146	2.43168	5.66636	0	0.100536	0	0	4.86252
IGSF11	ENSG00000144847	protein_coding	66.7149	16.5828	8.42525	16.8073	88.7153	37.195	25.026	23.4895	38.2198	34.3359	119.123	250.682	25.4673	43.4973	14.6303	48.8682	15.1437	53.7612	23.7141	118.469	11.5606	5.35735	14.2296	20.2016	9.59336	8.57419	15.1769	19.8616	25.8659	19.6435	24.4571	108.584	16.3515	17.9525	12.1592	10.9915	11.0809	18.4298	26.7309	5.57	5.53384	3.41133	3.96819	0.206847	0.593596	1.97407	5.34801
SLC4A11	ENSG00000088836	protein_coding	7.73278	13.6266	20.3659	20.5809	14.0177	11.3529	29.7283	14.5789	15.3899	11.3257	38.8061	11.6596	14.6991	26.3201	23.2677	8.35059	24.619	20.5968	15.1479	13.7804	14.63	25.0944	13.4802	10.0502	31.5385	17.1918	12.1582	12.0808	18.7302	19.1743	27.3488	10.8148	25.5182	15.95	19.4371	20.4733	14.317	19.6617	20.1406	160.509	112.058	1352.31	26.6177	239.666	42.9425	205.73	55.3593
MYBL2	ENSG00000101057	protein_coding	633.605	1131.31	1193.26	588.358	372.953	898.294	681.504	1131.62	1222.22	418.006	1042.25	127.673	670.278	728.072	907.773	738.463	1093.68	1245.26	850.902	540.035	849.822	679.215	1614.09	2144.51	927.071	1054.77	415.846	1114.59	599.052	856.612	2031.4	854.576	1523.13	454.219	1023.05	1180.25	826.278	443.817	1505.67	3054.67	4103.7	3409.68	6659.87	3540.15	5254.4	8555.8	4348.54
LY9	ENSG00000122224	protein_coding	204.416	182.336	313.56	137.485	62.7677	220.456	153.316	121.777	428.228	57.1072	80.5911	21.5316	215.67	234.674	195.595	221.462	67.2618	95.2661	144.21	159.902	151.83	172.118	612.693	192.972	381.511	221.653	217.91	205.235	237.943	132.321	423.387	108.869	198.513	189.21	266.439	482.49	230.954	210.613	157.333	33.5804	33.111	61.8157	12.4139	7.28735	20.6987	31.6478	42.176
GALNT15	ENSG00000131386	protein_coding	382.235	224.535	114.544	267.512	325.864	213.909	228.114	537.03	182.248	206.823	892.063	752.991	1019.47	253.2	189.874	375.558	1034.25	940.071	241.803	1245.06	269.629	123.531	98.6185	184.18	134.375	170.041	978.355	181.804	112.323	70.3445	104.088	227.19	57.0878	486.435	305.176	338.584	294.24	130.775	263.507	78.0986	48.8997	26.4066	3.29232	87.8238	14.2081	26.7002	64.6216
ADRA1A	ENSG00000120907	protein_coding	27.5166	11.0492	9.10125	14.0181	29.8806	20.0645	3.57544	34.278	13.9161	13.1801	32.9402	55.0817	11.8228	14.4359	11.8758	31.2637	44.7337	36.5533	5.85631	33.8349	8.66416	5.36899	1.48699	5.66865	13.1708	6.66694	9.8527	8.60484	10.7201	7.87936	9.83718	28.1315	8.69531	6.11416	9.26716	11.616	15.9224	12.7391	15.8175	4.09545	3.16863	3.23661	0.836408	0.156879	3.63305	3.95869	0.353714
OXTR	ENSG00000180914	protein_coding	10.9416	12.7439	7.90674	11.219	15.7538	18.7377	13.2201	12.1794	8.75883	5.87541	15.3255	13.4986	14.8654	6.09087	7.64903	19.4465	23.6326	29.1859	10.0849	8.48615	7.52594	6.96807	4.68601	11.5905	13.9696	7.62947	4.48031	4.26823	11.5151	6.67061	14.6598	9.29223	13.0123	10.3921	15.4035	9.09668	5.46642	12.6366	7.1921	21.1309	189.034	55.6312	266.432	39.9547	92.6745	44.5052	85.0111
MSX1	ENSG00000163132	protein_coding	24.2681	17.1826	16.5391	28.0672	50.6225	31.5518	25.7767	68.5652	16.0926	23.4995	34.2662	31.5027	16.3685	10.2076	20.3507	33.7275	50.049	31.8957	20.2371	26.4704	17.554	14.0041	11.0556	8.57026	12.4202	23.8818	11.3652	40.7779	9.237	20.9794	14.4886	19.4089	18.8119	16.6057	12.2009	26.6106	13.2089	21.1262	31.1953	129.834	181.618	55.7721	283.129	347.805	477.94	177.047	38.2439
LDLRAD3	ENSG00000179241	protein_coding	151.176	90.0222	148.065	97.2639	177.04	206.977	80.9674	188.514	138.964	100.661	216.866	341.058	106.88	83.3941	113.233	151.576	199.479	130.961	103.056	192.693	123.027	88.3534	94.6849	83.3394	123.331	101.26	163.653	75.2875	100.136	74.1143	136.126	161.132	101.527	113.348	139.641	149.375	122.093	120.807	225.386	511.718	784.459	306.676	748.511	229.478	691.844	669.627	1282.64
GCSAML	ENSG00000169224	protein_coding	35.2042	30.4328	49.3894	21.487	22.2602	17.7583	15.5318	21.039	38.2004	31.2714	20.2424	16.1412	38.6411	71.9664	43.6204	56.4572	24.3847	14.1523	19.6002	59.2775	51.8873	22.6046	58.1819	71.2701	66.3631	76.4642	68.9416	39.8221	51.9517	42.0651	39.1439	52.1807	44.9098	50.1289	63.2193	42.9472	41.2	22.6286	50.695	12.3921	3.0704	0.211058	1.27742	5.35829	2.0222	0	5.7725
FAM227A	ENSG00000184949	protein_coding	21.1988	10.029	10.9943	5.58158	24.0553	44.8665	6.11328	21.9851	7.23864	4.62629	27.0674	65.0754	11.2625	7.4597	23.3278	21.0874	26.5874	25.1268	7.41318	22.219	6.28708	9.31308	7.87843	10.8026	10.3602	10.4957	13.725	4.26194	27.5671	4.75951	32.8582	17.9128	11.112	6.11948	4.50481	3.83649	4.39032	9.95965	7.7704	26.7028	74.9982	65.3798	213.232	65.6737	60.9694	102.868	83.9121
LUZP2	ENSG00000187398	protein_coding	180.286	135.638	105.471	152.496	68.5921	100.178	95.5199	177.2	120.613	26.9339	19.4819	68.3276	100.113	93.8144	200.094	79.9545	116.549	142.327	103.66	69.904	159.779	60.1706	89.1365	40.4938	82.1762	140.455	61.0766	65.7684	116.808	105.819	132.222	47.3723	126.509	166.44	104.866	115.618	120.138	113.717	49.8587	19.5514	22.1231	18.0191	11.999	13.9909	15.7395	6.91839	7.25929
FEV	ENSG00000163497	protein_coding	53.1783	90.1579	117.916	36.4493	43.7595	62.9	117.028	77.1364	52.1043	157.151	50.0714	17.9333	118.465	145.787	130.994	51.3027	107.994	62.2621	39.413	28.6204	56.9805	99.391	72.4087	60.1324	72.4228	119.436	355.518	37.1726	104.564	76.6774	223.638	88.7102	168.144	72.9887	72.9795	99.2493	56.528	28.2945	45.5946	15.0578	0.690887	0.210277	1.79018	0.238338	7.15345	0.984018	0.840546
ATCAY	ENSG00000167654	protein_coding	90.2562	27.3265	5.95517	49.5764	111.061	40.0311	42.0725	34.8796	50.7408	77.4595	90.4124	221.683	24.859	19.1738	28.037	57.2818	51.5314	149.932	35.4542	98.4136	21.01	6.92151	12.6288	17.2752	19.3702	20.9981	25.1347	7.71927	8.4956	32.6883	25.098	84.213	44.871	34.0068	11.5596	33.1037	20.9077	31.0197	26.0825	2.92717	12.0004	8.0423	1.80857	0.221395	0.589325	0.984237	11.5439
NOS1	ENSG00000089250	protein_coding	591.117	6.87601	3.50969	14.9309	286.278	225.525	91.6398	17.766	10.1518	141.113	657.537	2396.94	38.4536	70.9327	32.9051	388.373	38.4223	20.9963	40.897	703.947	51.6025	3.80361	11.8319	23.7882	20.0429	7.61973	21.2758	18.9768	7.06329	22.6847	17.7432	362.136	150.613	62.4614	20.9815	19.6735	29.1057	129.277	89.5307	5.77405	28.5111	32.2687	2.77689	5.52842	5.60198	2.96155	93.8469
GLRA4	ENSG00000188828	protein_coding	61.8418	75.4124	126.742	79.5138	57.862	24.9048	114.002	17.7675	75.0024	105.762	14.3923	12.5364	69.9673	68.2989	59.7579	26.8663	26.1767	34.7656	74.207	52.9584	129.878	105.734	37.3358	64.5402	71.7811	73.5649	24.3449	109.178	80.045	109.731	48.3764	20.8948	72.0767	153.409	102.093	79.8262	60.2214	137.239	41.3442	7.10251	5.44151	1.93157	5.89005	5.45974	34.9859	3.95131	0.833755
SLITRK3	ENSG00000121871	protein_coding	197.71	31.8593	22.618	42.0668	84.3685	52.1579	16.7678	77.158	38.8554	63.273	151.512	372.811	94.5233	35.7443	45.6256	163.522	58.1632	66.6777	54.2379	314.289	50.5074	21.7929	20.5893	49.9695	32.6131	48.7095	75.676	25.0431	33.7521	57.4564	33.71	211.3	70.2612	59.7591	37.5281	38.659	31.7203	84.2339	26.0337	0.132109	21.7072	20.2208	0	0.230901	0.586995	0.984107	9.75113
LGALS9C	ENSG00000171916	protein_coding	265.417	104.691	1232.22	1615.54	456.511	680.666	1672.34	952.903	373.435	392.671	87.8495	103.386	873.586	563.099	1262.62	959.144	369.683	473.341	538.684	420.388	600.046	3311.05	1480.35	449.038	359.539	1084.4	342.439	707.519	1103.21	190.429	1016.24	514.398	1290.28	1611.76	312.126	1466.49	780.952	782.002	188.954	42.0331	120.84	11.7577	33.7219	10.7333	184.016	73.1897	0
RNFT2	ENSG00000135119	protein_coding	43.8719	41.7803	34.4856	82.3819	18.118	45.8342	37.6908	34.9013	41.9134	33.7215	34.8677	44.0803	25.4629	16.4155	40.0982	29.4305	38.6121	77.6856	32.9453	22.2589	23.404	24.1811	57.4013	47.9258	51.6487	19.0884	19.011	28.5408	44.7178	58.3291	60.586	15.4574	43.7453	24.9425	43.0273	47.1181	31.3344	47.6829	29.1857	133.924	248.92	89.9013	170.472	206.589	259.481	229.477	67.6981
ATP13A4	ENSG00000127249	protein_coding	106.439	242.15	228.944	153.396	119.874	336.629	228.304	211.22	106.519	11.2498	60.9475	12.5382	305.277	250.618	441.629	105.195	229.459	146.508	192.646	92.1463	167.793	219.926	163.989	49.1879	158.872	255.106	288.373	57.0845	284.917	254.505	255.134	103.426	213.956	237.325	173.796	217.966	194.849	153.112	98.6913	21.0444	4.62378	0.263775	29.3581	17.518	31.5847	6.91781	6.69606
THRB	ENSG00000151090	protein_coding	1735.85	948.726	755.639	2388.21	1783.4	1226.88	1582.79	520.626	338.118	289.437	962.908	2817.43	1521.34	984.158	1952.32	977.623	655.546	674.218	1112.74	1566.02	380.844	1206.74	339.879	691.401	478.036	1242.99	1174.47	251.071	1292.05	2342.6	786.935	893.471	1628.84	1364.51	863.236	1513.83	1007.23	630.512	799.91	120.074	128.669	156.683	512.486	27.9713	478.706	570.73	436.795
ZBTB7C	ENSG00000184828	protein_coding	2453.98	3751.55	3413.62	3795.96	1545.85	2405.01	3979.72	3136.47	3455.45	589.957	1209.38	563.938	3656.57	2171.25	3890.94	2864.73	3231.27	3087.33	3475.11	1667.71	4563.51	5056.38	3244.64	3209.36	3757.22	3231.19	2841.35	2407.52	3713.2	5214.52	2892.42	817.125	4056.47	4744.82	3342.6	3473.52	4367.56	2847.13	2026.49	782.054	81.2429	537.957	212.336	635.696	286.505	1290.8	193.906
GDPD5	ENSG00000158555	protein_coding	220.89	160.909	207.281	154.328	220.85	282.828	197.41	262.429	212.513	232.361	398.815	222.183	223.674	126.191	223.794	283.83	332.053	292.089	150.844	176.837	177.21	112.602	175.931	122.524	189.566	129.92	237.824	77.0074	160.717	158.985	266.41	124.451	115.664	215.001	177.314	192.807	175.703	143.319	162.235	982.997	913.88	1400.05	3140.35	599.834	1380.73	373.877	1351.58
CASP5	ENSG00000137757	protein_coding	334.349	775.479	759.392	1094.45	486.285	566.091	921.795	606.761	1188.39	480.787	875.658	88.0956	169.346	416.039	559.349	297.168	760.51	579.407	1825.95	627.914	661.295	1117.56	1074.14	2830.48	515.704	570.362	134.44	814.909	155.576	2201.01	442.183	3136.48	1184.97	883.643	636.331	569.187	762.342	1125.85	2576.58	189.664	32.2668	5.20628	128.693	107.124	680.255	351.14	76.7793
RERG	ENSG00000134533	protein_coding	1198.77	129.158	76.2814	165.536	876.083	449.494	452.071	240.373	167.522	663.338	824.963	2647.81	261.613	878.178	170.146	741.109	224.318	406.675	306.875	1697.16	192.388	107.872	89.0607	98.5256	172.714	232.144	403.685	265.815	180.829	187.978	131.983	1632.76	151.066	295.607	125.883	173.677	137.374	206.566	398.417	78.1765	173.119	196.687	37.7998	75.9991	64.5532	29.6673	118.239
CD79B	ENSG00000007312	protein_coding	371.232	284.676	702.899	298.379	92.5407	455.95	179.648	277.754	366.15	96.3268	160.593	62.0087	261.62	466.563	384.882	318.258	149.457	438.525	212.77	278.498	140.54	309.05	1310.21	221.912	833.234	413.686	321.076	250.226	224.828	752.911	2543.58	229.51	146.93	177.275	217.858	1783.87	382.418	303.372	616.462	82.3384	143.841	120.529	130.509	21.0775	65.2771	50.4397	47.3894
GRHL1	ENSG00000134317	protein_coding	30.4806	23.7461	31.3507	47.707	62.0885	52.2812	16.7911	32.4416	25.6349	16.0915	71.4167	20.6431	43.2167	15.7157	29.4591	41.2428	34.8709	29.8227	46.7618	31.7824	42.3652	30.4528	47.7752	41.3271	24.2738	62.1151	46.6389	41.5538	22.2295	187.002	29.7791	63.1178	63.9666	46.6139	48.9255	54.2943	21.9536	47.7302	53.1367	161.833	128.677	129.002	45.3841	196.494	150.772	443.131	124.972
HOMER1	ENSG00000152413	protein_coding	84.6048	38.0017	68.4275	46.7477	241.09	79.4492	41.3471	231.104	40.333	49.9544	88.0289	168.327	44.2233	43.3596	51.2764	72.4034	57.5574	61.6784	47.6092	102.692	44.6037	33.5478	42.1175	25.2515	38.2055	42.9756	60.352	321.769	63.3932	28.2785	64.3618	80.9472	37.0472	40.2281	47.5877	42.7752	38.9688	60.4593	92.8148	316.521	267.736	37.8425	300.298	435.688	269.33	456.971	597.77
SLC9A2	ENSG00000115616	protein_coding	2197.05	4189.84	3664.74	3693.06	3402.86	3559.68	3125.72	3856.25	2813.43	1060.07	1099.55	423.614	4039.05	2685.48	4260.42	2546.41	3565.59	2662.45	3271.73	1985.36	4033.36	3646.06	2893.48	3088.89	3431.65	3859.85	3332.27	3349.78	3815.58	3234.16	3397.24	1189.96	3940.03	4155.41	3548.28	3265.79	4027.78	4309.81	2069.82	979.979	266.888	562.443	228.569	303.542	356.196	21.7548	708.671
STK31	ENSG00000196335	protein_coding	9.39093	15.011	9.87225	9.35144	3.23053	7.09546	6.18176	17.1868	8.04996	16.5404	1.31911	0.851418	10.2596	8.94924	10.5743	7.54938	9.8131	6.12935	9.12081	9.53134	4.55111	7.78941	10.3597	10.1658	11.9047	6.67675	6.82534	9.52242	9.36154	4.80887	9.96596	4.58451	9.44165	2.63811	14.9239	9.71477	9.79308	15.2513	9.13039	29.4989	8.57463	21.5452	94.2336	48.6038	124.254	22.7433	32.3664
ULBP3	ENSG00000131019	protein_coding	4.59545	11.6366	14.1808	14.9682	34.9835	12.8554	7.40392	26.1385	21.4418	4.63586	16.0248	8.06048	10.1358	18.7156	9.7724	9.21612	24.7958	7.97586	11.6074	6.37765	13.5205	3.01859	18.3612	14.5109	15.3494	8.58416	11.4267	29.58	8.56044	3.51939	15.2903	8.48824	12.9622	11.0717	14.1326	13.7893	10.7189	12.6806	10.9024	54.4225	20.4291	155.452	26.661	33.0195	34.3736	22.744	32.4366
STUM	ENSG00000203685	protein_coding	777.028	152.592	91.7061	200.145	2463.7	1154.75	784.128	210.295	273.417	321.457	3244.2	5964.69	492.148	360.144	424.937	858.944	485.674	1043.21	547.373	1285.39	145.24	137.609	175.852	156.575	233.354	154.751	279.737	127.228	179.373	164.432	137.954	1438.59	207.203	409.709	106.429	307.211	130.66	401.673	511.274	9.97922	283.323	54.0006	16.4643	3.81803	7.02825	28.6784	341.196
NPFFR1	ENSG00000148734	protein_coding	12.5166	14.2878	9.15146	17.7905	5.71592	8.50372	2.32197	28.6333	15.4732	5.86564	8.64743	3.54837	7.24077	5.38414	13.3647	10.9203	10.9767	23.3358	11.6297	5.32009	11.126	6.17133	19.9928	7.89035	18.9278	14.3329	10.6616	12.1112	10.0328	15.5204	25.5199	13.2251	21.4956	8.25383	9.3225	16.4603	18.7242	9.91769	9.04681	51.7914	200.694	81.7551	342.082	95.0062	447.409	40.5474	55.9211
FCER1A	ENSG00000179639	protein_coding	130.823	151.972	101.737	85.1058	63.6189	47.8184	69.0267	44.5841	58.7125	165.49	30.3956	178.151	124.071	233.588	106.225	187.871	42.123	20.3715	58.2433	328.131	137.279	68.0007	56.4407	43.3961	149.238	261.837	124.639	161.99	158.704	69.802	148.846	118.299	60.6943	65.9804	95.3848	103.777	179.631	52.1339	66.3626	44.2598	7.00287	41.8825	23.34	7.24453	19.3539	4.93977	21.9037
COL7A1	ENSG00000114270	protein_coding	74.3143	148.76	159.17	162.764	119.895	184	67.7329	207.203	202.291	89.7629	197.163	157.413	217.554	47.4557	305.703	205.511	197.596	422.403	129.03	87.9073	111.79	105.581	156.852	52.0988	184.766	83.102	183.545	45.8264	222.177	131.778	177.367	45.8009	92.0371	84.7641	124.849	106.255	140.676	109.62	179.456	985.754	1526.18	973.149	440.67	1464.17	757.801	1562.79	870.099
TREH	ENSG00000118094	protein_coding	114.242	178.13	284.326	137.474	45.3938	71.4166	65.181	101.439	59.4114	8855.93	63.8465	17.037	118.712	48.8257	74.4249	74.8545	108.97	194.478	142.597	86.8587	294.988	247.227	82.6922	179.828	18.6572	149.977	182.643	24.1749	68.3348	77.7737	133.324	26.3404	49.4058	324.201	207.865	252.049	199.303	181.281	47.3753	79.4296	97.2344	3.58672	85.8406	63.8184	53.814	112.765	12.5733
COL6A5	ENSG00000172752	protein_coding	24.9707	221.98	56.1647	26.1647	0.743703	2.71258	26.8851	19.4032	165.357	102.986	16.5858	1.74791	158.039	2.59699	8.27812	46.2957	46.5731	18.5247	46.714	14.8552	70.221	69.7179	87.7235	39.1182	57.1822	8.57373	1.41069	14.6506	7.05349	12.1691	4.46445	6.88086	28.2046	29.8059	39.9823	196.959	48.4188	146.615	1.02667	2.9274	3.8901	3.45464	0.779453	2.0084	2.76648	25.747	7.54818
HTR3E	ENSG00000186038	protein_coding	83.0702	94.4502	134.883	70.1574	4.04288	31.3668	36.9512	124.446	49.9373	26.9617	10.0281	10.7375	85.4654	6.03998	36.4744	96.9023	209.437	83.0429	82.9559	61.4194	113.946	65.7258	36.5448	42.7186	42.418	11.4398	14.3962	37.1862	43.1677	23.9452	48.3933	5.32669	44.1913	117.813	110.454	66.4832	167.265	102.289	27.8835	45.0916	0.694222	0.195389	2.33228	2.00734	1.30786	0	1.3884
LRRC3B	ENSG00000179796	protein_coding	20.638	7.05675	0.435189	9.35733	21.7448	7.11459	6.20305	3.16853	6.56561	5.93536	2.78622	26.2781	3.81088	11.8245	12.7835	6.70712	8.57894	4.86632	4.39574	4.25684	8.83561	3.82686	2.29336	0.595301	5.49049	9.55704	18.5925	1.66777	10.8702	2.92416	11.3747	18.1168	13.7983	3.34986	2.16022	1.80552	6.60672	5.72102	6.00714	0.0480451	0.766988	1.55968	0	0.0777562	0	0	0.444263
NEFL	ENSG00000277586	protein_coding	506.267	92.498	36.18	241.34	368.175	144.491	163.379	127.463	188.198	248.64	382.01	1215.75	115.34	138.614	59.6508	414.425	182.701	750.157	189.009	645.782	134.717	37.4389	35.7133	97.0978	92.5586	42.0124	83.223	82.2026	45.9845	136.031	114.088	356.589	138.725	185.716	64.5977	158.947	171.022	191.005	150.601	22.3576	20.4983	32.4552	2.77532	0.293523	1.29185	15.8221	40.9126
TRIM9	ENSG00000100505	protein_coding	170.759	70.5962	187.596	243.24	336.006	82.9098	126.932	145.386	89.6065	37.1903	261.99	665.094	375.058	114.482	102.641	119.533	95.5406	240.966	222.818	146.128	384.594	40.5725	35.7149	32.4959	55.6059	75.4567	87.8361	116.876	95.7881	110.68	54.9489	171.236	57.11	70.8267	130.152	92.4008	95.1852	297.295	154.972	7.18209	22.8497	32.6148	215.323	10.6977	35.9381	60.3445	23.952
MEP1A	ENSG00000112818	protein_coding	15113.4	19027	21500.9	32099.1	11077.8	8285.94	25433.7	6954.43	13793	108782	2280.7	1970.78	17936	9500.37	16169.4	8465.34	9736.61	9589.43	18222.8	10607.5	29766.9	25606.1	13761.2	16823.2	20333.4	16050.8	12266.2	10709.2	17165.6	43664	15217.4	3633.91	17386.1	30164.7	27532.4	24616.4	33465.3	26404.1	5373	5080.14	5287.11	710.951	251.908	2992.37	7531.22	463.886	153.265
FCRLA	ENSG00000132185	protein_coding	232.644	119.042	402.582	245.087	29.678	188.928	78.4074	129.094	180.114	21.5002	27.4819	17.9342	91.987	175.937	236.467	171.75	8.99549	278.322	98.8993	75.2089	73.4043	95.3716	680.462	98.5548	357.086	134.697	178.88	44.0908	80.6094	306.539	1345.06	51.2449	38.7687	96.5731	136.579	779.511	192.22	254.05	215.402	14.1198	89.6478	18.1645	49.9692	7.27423	17.1285	10.8747	15.3079
GCNT4	ENSG00000176928	protein_coding	256.115	146.045	112.097	113.155	228.26	125.849	238.889	120.138	205.098	2628.77	87.8587	278.848	97.6629	124.09	134.984	174.257	99.1674	170.175	212.887	216.017	253.808	342.818	149.609	131.938	176.256	163.358	89.3366	284.924	189.541	498.594	80.1809	172.714	152.306	311.056	173.118	283.92	249.454	418.154	126.751	40.5463	66.3727	23.1241	22.0783	19.3222	17.8098	22.7441	27.6045
GAD1	ENSG00000128683	protein_coding	4.77958	0.314663	0	6.59901	0.765399	4.37426	1.79807	4.95033	1.39238	3.01268	6.77919	4.52819	0.400521	1.2838	2.79816	1.64342	0.464079	1.78093	1.37478	1.07773	1.03585	3.95256	1.53655	2.12703	0	0.940358	5.4781	0	4.40596	3.09693	6.22038	4.75026	4.24147	7.25604	1.0367	1.94095	2.52532	0.097145	3.04958	16.9524	64.6762	21.5454	3.80665	494.18	12.7735	509.421	2.44267
PBX4	ENSG00000105717	protein_coding	23.4296	36.6832	33.2784	51.4728	23.1038	45.1542	39.6372	40.6338	49.354	20.3672	33.4309	11.642	39.2916	40.0537	61.421	31.1335	28.7502	58.8629	13.9943	4.26749	22.2399	22.6221	47.8308	25.3198	46.7795	54.4789	25.1665	20.7348	63.652	36.5133	43.2235	11.5606	28.8752	17.2628	13.9435	43.0453	28.249	50.4001	27.3697	85.1916	52.8175	584.575	272.392	191.018	158.78	153.312	72.5395
S100A2	ENSG00000196754	protein_coding	14.8352	12.5894	10.966	33.7193	32.3643	9.18594	21.4049	21.1315	10.9341	13.1636	27.7405	28.8276	8.92057	17.2181	17.5623	12.5831	12.7655	17.4261	7.90771	21.1736	23.0301	18.7708	17.4953	10.7829	10.3397	17.192	9.84628	33.8675	18.7314	17.2874	9.82798	26.5333	11.6808	10.3201	8.0639	11.5989	8.54988	27.9254	57.542	57.3862	116.796	464.402	800.185	482.2	61.6199	242.328	441.85
SYNGR1	ENSG00000100321	protein_coding	680.015	237.775	158.36	272.186	886.888	345.673	372.822	297.264	464.759	395.832	796.645	1915.48	313.465	394.069	330.682	620.679	285.712	677.697	314.54	955.003	233.655	141.531	167.903	139.17	225.722	242.656	415.948	229.441	250.804	193.563	332.009	665.594	198.967	322.082	183.668	248.432	221.979	216.373	333.106	55.9222	107.437	191.756	28.6526	36.5435	33.6164	19.776	73.6892
MFAP5	ENSG00000197614	protein_coding	1998.26	687.207	244.093	1405.01	2639.58	2151.86	1292.78	1855.47	925	1060.2	2464.37	2641.08	1130.18	1474.27	984.433	1858.52	538.968	2536.23	726.741	1717.43	1618.57	481.175	313.6	367.732	468.966	1528.66	2102.88	1292.97	768.482	598.994	893.869	3319.95	632.146	1432.67	506.602	747.196	781.847	372.253	509.357	185.499	228.285	276.956	55.5366	112.29	60.9072	22.7433	207.479
NPAS4	ENSG00000174576	protein_coding	62.4941	1.27169	9.11058	16.8361	28.2285	25.9041	4.84266	16.2368	2.80141	19.9709	17.4578	115.801	9.5198	8.15546	32.6323	22.7828	9.05477	58.9974	5.34765	26.4416	4.5008	1.45282	0	1.3097	3.32564	2.84292	7.54529	6.868	10.7286	6.00776	2.47818	24.212	12.9135	3.31864	0.968399	3.32099	0.784541	11.3444	13.3498	2.81301	3.98942	7.54793	2.4792	0.160486	0.613386	4.94983	1.46904
ATRNL1	ENSG00000107518	protein_coding	236.666	31.824	21.374	49.5432	210.153	52.8206	90.4087	48.6407	35.1478	56.5228	107.564	2427.05	78.9235	40.5496	30.0911	324.384	51.9341	236.006	240.723	283.72	44.5376	28.0486	18.9934	47.7429	41.6567	20.9935	44.2203	73.5523	15.7043	40.022	31.6892	37.2357	23.9949	171.195	15.0903	51.9225	42.0046	95.6037	85.8915	2.99401	21.3192	29.1599	4.29975	5.53428	2.00564	2.96153	31.7472
DPEP3	ENSG00000141096	protein_coding	6.95279	40.4296	9.11137	13.0829	4.87639	8.47705	19.539	8.8644	52.7925	7.67631	5.68671	5.34801	6.63131	7.4584	14.7415	15.1409	4.09292	4.80038	59.7821	1.08792	6.28575	80.7212	5.47431	13.0043	19.5557	3.79866	7.54566	26.9193	22.4304	4.75873	19.2984	4.55752	11.1089	4.01713	11.6766	29.5027	6.99968	19.6051	10.8667	4.08177	0.717196	11.6702	1.38623	0.152742	2.11461	5.94263	0.356809
SFRP5	ENSG00000120057	protein_coding	256.178	29.7831	17.0605	45.7992	111.593	91.4876	108.625	79.5154	128.594	3501.12	336.183	468.78	179.774	164.199	27.9791	181.024	77.7019	301.472	56.663	347.263	61.618	13.1847	15.8114	29.5925	30.4969	23.8598	16.6907	76.1414	14.2662	61.6905	31.0231	397.935	44.0893	94.488	17.4494	31.9474	27.5597	39.5393	51.6522	0.156139	15.7779	28.963	7.90711	0.279535	7.05642	0	6.73716
BRCA2	ENSG00000139618	protein_coding	95.4852	220.337	162.27	139.371	100.028	195.481	72.7727	188.502	159.575	65.5871	183.327	40.4224	130.256	93.0643	137.895	111.955	219.131	193.474	121.391	61.4421	139.541	87.5651	205.49	283.221	177.79	143.307	110.043	109.948	153.566	80.3077	192.684	112.021	241.34	79.1926	215.253	126.265	175.327	125.024	150.714	730.516	434.393	120.967	370.707	1212.18	1007.32	1088.03	474.298
SI	ENSG00000090402	protein_coding	1325.98	1502.47	3759.63	3073.78	1256.33	1395.65	1493.82	793.557	1055.82	95483.3	285.685	142.071	2400.88	5500.17	9632.86	858.829	1343.7	772.715	2122.64	1106.53	2399.29	1413.22	954.565	872.75	1398.15	3663.98	8195.51	813.987	2825.5	4116.78	2548.95	704.264	7754.86	1659.33	3138.55	1256.12	1599.89	2899.17	290.874	550.65	1295.87	8.46193	24.0895	274.185	798.311	109.785	22.2156
RIMS4	ENSG00000101098	protein_coding	57.8898	73.2791	70.2443	49.5514	64.4682	105.255	181.464	64.122	27.0653	14.257	27.4912	55.7342	84.7571	147.886	190.334	58.0502	45.8366	66.0253	27.6947	57.1979	50.4883	90.7721	17.4016	21.615	56.356	182.528	670.11	8.58555	156.653	47.5018	153.647	23.2273	88.6221	67.4149	58.7955	59.6945	69.4786	8.64675	35.811	0.139692	4.66342	3.51683	12.3167	0.245987	0	0	10.2001
KCNK3	ENSG00000171303	protein_coding	497.663	57.3075	71.3612	96.3177	253.122	220.453	177.87	100.643	49.854	231.73	230.558	1921.41	163.219	172.476	110.354	472.587	182.097	320.177	138.606	713.519	196.069	42.9174	35.7133	58.6214	61.8713	54.4332	144.437	140.249	119.571	76.553	122.736	241.293	60.6424	155.77	86.422	101.573	41.4782	202.207	84.015	8.56899	59.442	70.8706	0.76751	12.3919	2.72152	4.9396	18.0207
TG	ENSG00000042832	protein_coding	21.9394	15.688	12.8314	8.38934	5.70119	26.5533	13.0872	18.6645	10.9279	4.61651	66.0869	8.04888	6.03935	10.2263	9.72678	11.7321	14.6199	12.3481	18.76	129.885	4.49222	2.23218	22.3047	15.1717	14.5585	13.3621	4.4629	9.46884	20.9063	20.4147	61.1221	39.1059	13.4681	7.50764	11.039	7.95417	8.02004	7.21215	37.5279	256.654	501.656	182.829	43.8628	201.86	183.061	54.3947	819.405
SEC14L5	ENSG00000103184	protein_coding	68.8689	95.2703	191.018	39.2563	60.3215	104.52	107.553	110.5	47.6825	31.7742	81.4128	37.7297	135.607	77.9297	178.998	57.203	96.9039	106.076	29.7288	57.1994	73.5234	56.2639	60.4433	31.7822	129.747	127.082	186.792	10.317	134.205	75.431	236.293	13.1057	76.1461	131.606	81.2553	98.2134	119.696	50.7075	122.138	15.4134	14.9633	8.42219	18.746	5.52457	3.44127	2.96157	12.1511
AZGP1	ENSG00000160862	protein_coding	339.164	372.04	520.929	254.421	73.5174	272.668	238.843	376.952	229.354	708.341	344.752	60.2097	310.701	104.052	187.075	353.68	495.799	298.151	265.77	297.542	552.734	302.054	189.425	204.526	205.529	194.887	471.111	531.821	164.988	238.825	340.058	53.5773	256.979	384.126	530.631	230.573	455.37	421.064	166.428	1812.52	2374.5	2738.12	463.482	3923.94	2781.61	4176.02	165.025
BOP1	ENSG00000261236	protein_coding	820.028	1198.48	1406.07	914.828	1331.7	1441.65	1406.65	1539.44	1562.69	784.36	1120.75	1074	781.804	927.538	1361.72	1247.95	1228.58	1746.25	1113.73	950.858	1188.51	1234.12	1293.88	1356.18	1278.41	864.631	871.613	1181.25	1104.54	843.551	1414.71	844.422	1498.75	995.629	1173.88	1270.2	1354.78	790.527	1846.77	3414.36	3626.54	7832.45	17218.5	3342.12	1656.48	8282.8	9521.8
KRT9	ENSG00000171403	protein_coding	11.698	20.5	14.7753	13.085	4.04773	9.93109	14.4248	8.04977	10.2144	19.379	1.31415	3.54634	7.21467	5.37209	16.8987	9.20811	10.3111	9.86075	8.45499	2.14799	14.6885	18.0196	13.5057	10.8079	16.0276	14.3264	10.6377	12.0952	26.117	14.1935	21.3498	0	5.71549	143.356	11.0879	14.2706	14.3845	8.57159	4.07151	0.0735223	2.39408	3.09129	0	0.121665	1.39744	0.986707	0
PDZK1	ENSG00000174827	protein_coding	10.85	42.0129	387.697	190.814	81.7968	150.223	172.824	25.8884	30.7333	4639.73	19.4848	7.14412	362.183	335.561	237.856	37.8028	24.3156	38.4614	54.6238	26.5046	197.237	14.7498	15.8123	12.912	93.9538	10.4857	95.4636	31.9661	14.2674	24.5427	198.533	11.5558	122.749	174.571	30.998	351.167	152.949	83.0385	11.385	26.635	248.316	6.86445	15.475	32.9254	51.7484	31.6483	57.866
UGT2A3	ENSG00000135220	protein_coding	3314.03	4849.17	5414.49	3810.91	2037.17	2450.07	4377.68	3871.63	3090.63	9823.09	282.047	485.68	5309.32	6813.76	4550.29	1865.13	3638.5	3555.79	3466.35	2552.9	4897.35	5363.08	2957.94	3433.53	5009.15	6496.8	4480	8696.77	5158.83	2906.62	3754.51	2499.14	2790.4	4451.76	6170.89	3878.09	4674.68	4446.09	1778.68	327.758	847.732	5.19324	42.3454	69.3196	472.675	30.6564	64.9881
GTF3A	ENSG00000122034	protein_coding	1946.45	1292.63	1885.39	1525.66	1929.71	1609.77	1942.96	1561.29	1923.68	1887	1981.92	2653.6	1118.7	2337.04	1602.32	2144.78	1195.33	1326.16	1458.84	2622.74	1737.41	1934.53	2129.93	1533.15	1497.22	2443.94	2114.99	3396.65	1647.44	1225.45	1865.63	3168.73	1976.77	1488.25	1628.79	1778.64	1832.6	1594.89	1908.22	9991.67	6683.62	4984.11	5382.38	14636.4	5459.03	14962.3	8641.56
CORO2B	ENSG00000103647	protein_coding	335.416	160.948	161.583	152.461	287.105	196.132	125.013	273.842	180.145	146.552	208.76	406.702	190.075	103.404	99.8058	300.714	347.503	336.544	169.222	272.099	165.445	94.598	80.3215	98.5677	134.45	45.8346	103.896	85.6744	100.826	100.117	144.711	182.897	89.0504	224.794	183.256	135.43	195.9	123.672	124.977	52.8949	52.1767	50.4281	2.77839	14.1462	17.1066	11.8635	34.1421
SIGLEC8	ENSG00000105366	protein_coding	63.3504	164.708	106.662	82.2955	41.2649	44.9471	38.1548	49.4588	164.045	81.3305	38.3996	13.4361	467.94	162.954	84.3499	196.281	58.0904	27.2352	104.622	82.6098	96.4875	120.497	230.268	118.972	230.265	118.466	221.142	109.096	191.913	73.5105	115.523	80.8696	87.9286	169.86	188.756	152.001	151.108	64.7538	142.824	25.1347	3.04596	42.0771	3.28089	8.97096	2.00586	5.9288	48.4763
GFRA3	ENSG00000146013	protein_coding	199.736	118.043	65.8119	71.9946	383.964	118.72	148.936	167.314	303.843	145.334	339.855	638.01	137.601	189.095	110.369	377.401	109.028	365.274	109.1	416.057	183.725	63.2731	56.4209	48.462	96.759	118.454	269.999	83.0739	169.394	188.767	209.227	344.971	150.009	143.256	69.3258	107.231	82.2469	84.4257	156.753	25.1654	10.9551	74.0736	20.1435	10.6898	6.31163	1.97254	22.3465
CHRDL1	ENSG00000101938	protein_coding	5673.73	1054.1	446.456	1612.66	5763.02	2019.96	1185.76	1568.6	991.139	890.516	6674.48	7734.33	1887.68	3045.95	1310.93	2358.67	1587.33	2912.82	1283.92	4156.97	1438.14	399.774	506.288	558.566	1069.17	841.692	2481.27	1725.96	749.698	1232.87	1027.99	4435.2	801.73	1389.42	653.328	1028.53	1028.74	1176.62	1317.99	28.1056	165.809	394.16	68.222	45.2024	45.097	3.95107	537.467
STC2	ENSG00000113739	protein_coding	97.1676	23.175	32.5125	40.1957	105.925	77.2912	86.1642	82.8619	17.5001	74.1908	415.193	499.867	32.229	49.5871	26.5866	79.1504	61.2493	182.041	75.7094	172.521	32.1928	5.35973	27.763	34.7003	27.7262	11.4397	44.2563	20.7109	16.4258	30.1389	41.7034	66.119	31.7111	54.1812	20.3991	52.022	14.1589	60.4627	80.5466	486.736	579.728	287.194	617.828	133.057	1367.9	132.534	3101.15
SNAP91	ENSG00000065609	protein_coding	114.62	26.2881	23.8868	31.7815	73.6779	52.2436	39.524	47.9084	44.0762	49.4515	77.9436	206.317	24.2773	40.6516	28.7353	75.006	32.9913	144.807	41.0688	125.918	22.186	10.8349	35.7695	26.7319	28.4585	15.2627	18.2308	12.9169	5.61285	53.226	55.8	74.8048	34.1438	39.5873	20.4238	54.226	41.1354	38.0118	30.9795	1.56264	15.2394	3.46355	2.32607	2.01395	2.03203	0	11.5101
NNAT	ENSG00000053438	protein_coding	759.306	24.1867	30.6312	64.5073	618.03	163.077	235.067	25.0783	27.0599	220.139	1254.77	3428.36	85.6948	406.588	85.6888	680.576	61.7291	205.111	129.383	1403.8	91.6525	9.27881	8.65397	81.8396	15.173	12.3968	161.999	120.309	40.9372	100.068	45.6346	953.146	75.4114	111.168	16.2793	17.6393	23.9596	87.2654	113.911	22.5137	37.8306	94.3533	19.5193	75.777	63.9023	118.7	52.8342
PKMYT1	ENSG00000127564	protein_coding	196.522	362.839	378.845	194.543	155.423	309.911	265.9	449.285	433.191	158.529	352.751	50.315	235.485	249.77	292.705	317.45	493.325	489.246	282.557	167.324	330.983	262.115	434.795	687.446	347.836	312.414	172.706	313.489	268.876	245.633	434.453	277.823	632.103	156.416	306.398	289.979	291.706	132.168	615.451	1199.01	830.147	2247.09	1687.72	1143.95	1497.16	1692.37	752.387
TMEM74	ENSG00000164841	protein_coding	30.6763	2.79252	0.431044	4.64385	63.2959	44.7751	13.7455	3.96303	2.8002	7.05473	27.7568	86.7532	10.6591	39.6809	6.89689	31.2551	9.66256	11.7336	8.42912	37.0046	7.46751	0.67602	6.27053	2.03153	4.0224	12.4074	17.57	22.539	4.90314	5.37677	9.16138	88.8657	5.1081	13.1407	4.49906	1.27857	5.42336	8.59213	11.4671	1.52874	9.69676	6.3083	0.804213	3.52629	0	0	4.86938
CCL28	ENSG00000151882	protein_coding	3029.69	3867.63	3958.97	3555.54	1631.04	2780.07	4108.54	2880.53	3731.9	314.182	1333.75	524.359	3165.29	4493.86	4635.46	2418.39	4126.19	3301.26	4835.5	2793.25	3950.8	6161.36	6510.9	3966.16	3432.99	6977.37	5359.38	5451.67	3643.19	6719.89	3328.09	5842.25	4637.33	3693.98	4093.96	4622.51	3647.69	5319.21	5466.69	1161.28	333.241	272.526	301.126	675.501	1367.91	239.358	155.381
SEMA3E	ENSG00000170381	protein_coding	354.248	95.5924	59.0228	146.848	437.81	186.102	173.518	149.435	108.734	160.463	239.358	782.956	113.099	160.77	131.514	299.034	180.93	199.647	139.677	393.821	136.536	50.7478	45.2709	55.7232	96.0673	182.481	221.018	100.405	149.192	119.957	91.5085	186.797	109.176	157.9	75.8205	107.755	110.658	94.2329	129.871	0.155492	68.6214	9.98813	0.764392	0.278194	0	0.983734	19.8558
FABP1	ENSG00000163586	protein_coding	88204.2	103104	110429	207584	49638.4	34373.2	77818.6	69205.6	93763.9	58938.2	23649.2	12648.9	95306.7	63892.5	82922	101715	57293.2	50227.4	65986.4	50583.2	174924	171004	99491.6	101129	90941.3	96233.5	32690.3	116889	62836.9	176581	63459.6	27302.3	121610	91092	127949	98011.2	142260	162163	65970	9435.63	4832.72	1886.02	48851.5	1173.5	20466.6	2615.2	40702.6
MMP27	ENSG00000137675	protein_coding	34.9034	6.45613	2.27305	14.9831	12.4169	6.3435	8.08356	21.2672	3.55146	4.6558	10.1533	10.7879	10.1996	7.50535	4.80012	20.3198	9.76248	29.9093	8.01081	23.2392	12.9998	4.60148	3.88733	1.3124	8.29485	13.3814	6.80622	12.129	3.47207	9.2198	5.85184	7.72433	0.394203	12.545	4.53419	19.7608	14.0071	8.51011	9.08372	0.0448131	0	1.5432	0	0.0723256	2.29925	3.96965	0
RELN	ENSG00000189056	protein_coding	354.077	211.844	145.43	260.974	627.17	390.187	213.058	361.528	277.94	340.998	507.125	742.259	293.641	96.4611	450.526	240.802	346.607	283.192	200.644	694.52	408.885	80.485	81.1025	72.4062	229.961	81.1849	228.57	65.7417	163.555	233.27	339.426	119.753	233.339	291.526	327.095	337.165	225.675	105.502	279.458	14.1511	15.6884	200.001	4.80044	17.5897	2.72413	105.847	107.516
NAP1L3	ENSG00000186310	protein_coding	242.977	68.5763	37.4223	119.724	311.227	123.796	92.9444	82.79	108.773	108.533	266.447	668.785	87.4938	104.141	61.0836	207.223	127.541	266.723	113.775	328.159	89.976	38.2267	38.9034	68.8123	68.1783	54.436	106.228	77.8892	53.2134	80.3213	72.2524	216.493	68.9632	111.962	51.65	108.34	87.986	94.1849	90.1872	48.6476	60.983	47.0589	12.4399	12.4105	7.02922	16.8102	54.2778
RND2	ENSG00000108830	protein_coding	197.701	25.2154	17.0583	31.7722	216.179	50.0032	59.0035	29.1479	31.4875	88.7233	150.044	436.767	43.6426	116.758	30.814	135.671	31.0872	103.009	54.2345	240.237	35.1416	25.7092	25.3704	18.7121	24.2335	23.8611	50.3817	64.0552	21.4762	43.1691	23.0627	283.909	32.8922	51.3833	22.1682	39.6839	28.617	32.4885	99.5332	9.91397	10.9827	60.5839	35.3895	8.91608	12.1214	4.93993	7.80779
SIGLEC6	ENSG00000105492	protein_coding	53.2809	39.6605	52.4661	55.1977	36.3539	24.2176	20.5768	25.1062	67.7532	25.7905	21.6958	16.1397	44.3515	44.143	59.172	56.442	50.3058	30.4437	18.5676	29.6677	52.4451	26.5233	74.155	46.4247	70.5367	38.2073	67.3752	12.9181	93.2738	52.0158	66.536	38.0932	38.3311	44.5047	48.9114	72.8817	38.0488	28.2237	58.0423	9.76817	8.66654	14.4322	0.27299	11.947	0.583385	2.96232	20.2432
LZTS3	ENSG00000088899	protein_coding	251.383	288.35	283.123	194.544	254.72	278.397	388.65	355.818	256.58	686.582	347.662	361.611	293.606	329.213	366.664	220.575	501.324	428.676	289.183	247.784	201.87	358.434	270.68	178.388	307.379	509.256	428.258	196.538	331.656	213.422	359.336	259.136	287.741	222.563	235.612	310.99	240.615	245.782	268.432	1413.71	846.723	1457.11	949.16	1051.04	1615.67	1376.84	790.878
SGCA	ENSG00000108823	protein_coding	329.009	144.509	100.364	60.7658	423.58	340.053	180.969	241.238	176.394	480.029	681.178	1177.84	121.013	351.375	171.602	338.542	261.263	319.442	118.206	881.879	167.115	152.514	166.336	118.141	97.4301	185.335	145.945	258.928	115.223	79.6385	103.438	442.995	197.264	352.839	115.893	87.7246	129.169	165.81	319.198	39.1295	183.064	370.224	12.4129	14.166	14.2158	15.82	64.8199
GPR88	ENSG00000181656	protein_coding	46.4731	12.5714	11.5789	5.57924	29.8414	13.5122	18.823	7.21946	7.9637	15.5967	24.0311	171.75	8.3357	13.0125	6.18236	38.0145	15.2384	2.29323	5.3327	69.7407	12.2231	7.72187	12.6709	10.775	13.8511	4.75361	11.3803	5.99377	9.24998	5.37099	13.1755	65.0871	8.08032	8.90846	10.4397	8.47004	10.1071	9.99446	8.97849	0.105544	2.31815	14.9018	1.33882	0.179838	2.82503	0.985009	0.338832
AC040160.1	ENSG00000196155	protein_coding	145.578	477.031	396.065	313.352	309.309	304.143	302.985	413.484	371.327	214.062	276.295	183.454	514.006	299.463	472.941	415.143	670.67	345.543	598.04	308.138	296.732	306.718	514.413	259.675	628.913	216.859	497.057	634.003	488.166	215.246	403.14	149.326	201.339	652.147	468.555	457.381	427.885	412.747	317.24	1405.37	747.969	732.083	3185.88	2082.53	2109.26	2879.3	1540.92
FMN2	ENSG00000155816	protein_coding	321.311	32.3313	28.1599	45.7997	470.938	305.118	171.001	26.6999	21.1746	73.4262	318.766	905.382	61.806	332.238	166.046	231.609	61.1336	147.775	96.3816	332.429	19.7914	7.71053	28.5474	38.3011	22.83	95.5221	482.138	28.502	440.232	199.955	480.79	175.111	203.326	68.0336	35.1239	22.7408	30.6523	38.134	97.4784	4.38602	25.3211	8.42796	354.065	2.08344	1.29143	0	135.69
NEXN	ENSG00000162614	protein_coding	3633.31	176.03	183.015	448.97	3259.23	2439.7	1058.82	478.377	408.716	1019.77	2782.31	10383.1	732.846	1028.32	567.765	2644.3	543.266	1486.65	675.899	3412.55	313.101	157.957	132.855	427.963	197.095	158.572	630.719	836.536	264.448	360.655	335.218	2790.6	381.539	649.053	203.666	237.083	260.571	807.373	666.222	228.734	818.765	177.884	81.9255	84.8062	86.7714	91.9812	594.713
RASD2	ENSG00000100302	protein_coding	1415.42	514.432	770.445	1245.05	2144.91	747.191	852.539	353.269	1293.5	383.587	1147.68	3690.93	642.344	581.002	803.557	1989.09	662.904	1056.1	1829.28	1173.2	1329.33	1698.28	1257.25	892.427	1120.85	577.046	763.788	425.148	808.155	2246.61	856.02	769.695	1146.44	788.245	1020.03	1900.2	1442.99	881.749	1564.16	267.724	273.295	298.272	61.1137	96.8526	306.035	45.4927	210.073
ADAM12	ENSG00000148848	protein_coding	32.0456	21.1725	41.8927	44.8936	42.9875	114.2	21.8371	25.1044	37.4415	15.4817	187.778	30.5492	23.7142	21.2514	55.6228	60.6605	109.05	56.8141	24.1888	16.9715	31.6708	23.3817	58.9541	21.6416	55.0943	24.8218	33.5744	14.6514	24.3948	56.9933	127.419	14.6707	26.4293	22.127	20.4304	86.8189	51.5604	24.0394	86.947	865.71	591.617	555.92	52.4964	513.56	110.471	404.541	656.767
AC008878.3	ENSG00000268861	protein_coding	19.8711	1.80099	2.29082	8.42024	30.2361	7.86509	2.98519	3.17201	0.6106	5.32739	10.2403	73.7273	2.07289	3.32504	6.28049	4.15528	1.65335	8.75605	1.28192	8.46927	0.395161	0.6802	4.7145	1.31876	4.78729	1.89018	5.29044	0.803127	2.03248	7.39918	22.4781	6.18515	0.98143	3.35599	0.395665	8.72474	3.94505	1.58529	7.28963	0.0511356	3.33311	0.074725	0.397928	0.0829777	0.674994	0	0
LRCH2	ENSG00000130224	protein_coding	465.63	37.9384	34.9472	77.6091	441.954	281.455	149.582	88.4622	65.3096	87.3232	360.29	1002.6	157.007	189.114	94.8772	239.193	106.581	230.279	98.418	548.353	74.0075	33.5265	33.325	58.6276	52.8111	59.2115	201.88	155.863	78.4555	59.2189	58.2672	546.096	65.3851	93.8034	48.0953	54.9832	46.6407	104.044	112.146	40.4709	71.2149	34.364	3.78823	39.7062	19.2663	12.8526	51.9467
KCNA3	ENSG00000177272	protein_coding	57.8809	117.27	164.349	88.857	60.3189	95.1806	102.492	68.9942	201.024	19.689	47.8809	22.4314	108.152	46.1012	83.6916	79.1217	76.5817	32.8647	99.1107	65.6673	72.3329	104.086	244.755	96.4895	220.651	46.7948	42.7072	97.8544	123.346	40.6664	166.926	53.6144	86.2186	86.2334	123.247	123.897	119.677	71.7085	93.3329	15.429	2.25811	27.5408	0.765008	0.28675	12.8381	23.7397	14.3115
KCNA1	ENSG00000111262	protein_coding	189.239	0	2.87645	4.64176	172.098	17.7879	29.5223	2.33723	2.79846	53.3632	116.441	190.381	11.7395	26.1733	8.28641	99.7277	2.85667	15.4358	11.9602	52.9051	5.66242	0.676623	0.69685	4.20259	0.550186	0.933481	5.22278	3.39133	0.585529	7.84122	3.80029	56.2051	3.91092	6.79189	0	2.29458	5.40178	15.6112	19.3947	1.4998	12.3288	4.70037	0	1.87802	0	0	4.41419
CLDN2	ENSG00000165376	protein_coding	9.28127	13.4831	72.6293	115.042	9.83108	29.1855	23.6814	267.407	31.4699	3285.95	109.023	16.1344	29.3476	0.545342	60.3735	57.1814	87.5661	82.1937	137.2	10.6208	26.8573	26.4833	60.4128	26.6905	5.41801	44.88	5.22974	72.6862	22.1913	23.9218	45.646	33.3429	95.0045	33.2263	15.679	11.4945	23.951	125.019	374.084	7701.15	3608.35	8583.94	2840.71	5664.08	1467.53	15044.4	2056.9
ASCL5	ENSG00000232237	protein_coding	3.10859	4.67248	1.72945	0	3.29425	2.0705	3.1018	4.07176	1.37751	1.68225	3.63004	1.76843	2.16433	6.36971	4.99454	10.3193	1.078	2.41132	0.301673	0.0169317	0.418543	1.4915	1.52423	3.62106	5.68848	5.74887	3.02882	1.68992	5.88172	2.38956	13.3177	1.4813	4.16816	0.572563	4.79537	2.45108	4.16172	5.49483	1.706	25.289	56.8441	149.122	70.5485	33.0368	11.3352	10.8741	44.2522
SCG2	ENSG00000171951	protein_coding	814.716	389.176	347.214	561.254	737.037	320.569	374.649	353.309	513.991	901.217	783.425	1225.27	375.481	469.972	322.897	507.758	372.815	1404.26	341.947	941.272	259.549	187.705	249.125	284.322	222.213	225.454	1040.88	263.211	304.873	748.474	761.924	727.028	492.223	337.356	424.801	408.612	334.391	328.658	474.712	85.1418	154.103	133.561	17.4772	14.1874	47.9967	2.96181	176.214
PALD1	ENSG00000107719	protein_coding	389.271	285.719	313.932	260.96	939.855	416.582	494.913	237.132	358.81	294.373	972.065	1288.33	347.075	369.899	382.088	373.019	261.162	360.516	307.929	698.8	307.922	169.712	319.239	173.285	456.592	244.567	347.099	244.168	447.029	235.68	505.489	463.901	316.654	332.528	246.177	447.117	313.306	217.775	339.827	2484.24	2660.59	3177.67	1513.48	1869.07	1698.98	2278.91	2227.31
SLC7A11	ENSG00000151012	protein_coding	85.3064	128.387	208.745	238.585	67.752	182.628	77.8322	189.353	136.041	34.7809	275.229	9.83923	70.9621	55.0651	103.382	63.085	65.4624	74.0884	155.626	66.7326	71.6877	75.0434	201.549	109.517	82.8462	128.022	129.978	131.632	118.21	307.547	216.729	110.485	132.366	75.7257	71.7298	69.3681	73.526	117.977	312.397	658.154	544.183	107.926	408.726	1128.22	1187.56	1181.99	462.46
PRELP	ENSG00000188783	protein_coding	6886.13	892.505	510.618	1619.19	7955.73	3340.64	2984.24	4022.8	973.468	2679.3	9136.34	20328.8	3707.81	2773.15	1412.94	4874.03	3034.97	4505.48	2035.27	8268.42	1671.33	604.028	459.308	499.787	1162.55	620.034	2445.25	895.396	787.179	1226.63	897.11	2928.85	822.985	3315.51	1079.41	1473.58	1309.68	867.824	2457.37	97.8162	745.777	938.284	118.959	93.4372	78.143	31.6455	1584.79
STAP1	ENSG00000035720	protein_coding	72.8172	60.0009	132.872	62.6582	15.6179	58.6169	28.1028	137.409	69.8158	14.2576	18.0297	3.54535	39.0758	52.3507	59.7379	66.493	19.4122	66.6768	37.9019	39.2035	35.1427	47.6555	260.854	52.8788	114.427	51.5768	57.2795	58.853	70.6153	111.539	379.318	42.7156	32.8931	41.6182	57.6355	273.41	64.3325	113.576	80.5344	9.88848	28.5794	5.18875	16.7416	5.50525	10.6917	5.92955	6.20069
KIF5C	ENSG00000168280	protein_coding	331.429	118.527	64.5703	125.321	398.818	353.048	143.87	204.692	180.109	167.059	382.031	619.96	213.957	223.614	211.799	241.685	169.199	435.177	140.134	337.743	104.649	57.0069	89.0767	100.005	102.328	138.518	392.435	39.7603	165.76	130.461	535.157	340.243	174.243	155.075	107.661	164.596	112.171	90.048	100.508	18.3271	32.3093	24.7346	36.8866	27.8673	25.015	19.7766	75.0284
SLC7A14	ENSG00000013293	protein_coding	162.394	32.3796	10.8877	62.6617	188.861	67.9666	61.5501	66.5871	61.7192	63.2944	146.445	403.493	39.0874	21.9187	27.2941	98.5648	75.4336	226.644	60.3921	171.456	49.3405	5.35942	15.8101	39.0676	27.0305	9.52898	29.7045	19.845	15.705	44.4249	37.7126	85.6379	61.3803	62.5669	24.5347	46.8935	40.01	59.0524	43.1779	2.94043	9.52925	5.03486	0.775013	0.23055	1.30346	0	7.49426
GJB4	ENSG00000189433	protein_coding	8.59879	3.87016	24.6518	11.2347	16.6601	21.0841	1.07269	10.5777	1.33987	0.414392	3.51824	1.75028	2.0639	11.7969	13.4791	0	4.13749	16.4705	2.30124	0.0218649	1.56108	7.79407	9.55507	0.594482	6.90528	15.3105	28.7598	0	5.68303	10.5579	41.689	8.54289	6.39645	6.89209	0.393593	7.59429	7.65662	4.3639	7.87903	54.5784	89.9691	622.174	221.9	82.9938	84.6524	428.303	92.8896
CDHR2	ENSG00000074276	protein_coding	3901.45	6759.94	6532.86	16417.7	3613.7	6887.36	7712.79	1661.15	6712.29	72543.1	1816.67	626.906	5028.51	1515.49	4186.33	2546.36	4262.82	3852.64	7411.2	3283.51	9591.48	4587.41	9362.12	10747.8	4797.79	5644.54	2822.14	2160.66	7910.84	16679.5	4376.75	2886.72	13284	5602.53	6919.09	4382.35	9964.94	4729.83	8330.47	1114.05	1064.76	127.474	1718.04	3850.88	4767.81	8299.66	258.613
CCL13	ENSG00000181374	protein_coding	190.229	704.434	387.365	507.936	66.0719	229.641	976.9	213.558	730.332	124.09	998.166	63.8078	800.436	81.9543	59.6466	260.979	534.889	249.995	566.363	381.198	272.53	381.851	508.794	383.06	775.308	157.618	340.958	1527.12	503.26	113.057	129.326	1209.1	140.424	317.185	658.983	174.699	929.909	906.562	396.582	206.992	23.5866	105.708	0	65.5644	26.4357	22.7437	33.4808
SULT2B1	ENSG00000088002	protein_coding	57.0762	76.2474	78.8281	98.2029	37.9541	27.0387	91.6938	75.4755	100.68	1895.04	65.3381	68.3203	57.2743	59.2113	27.9808	53.8154	34.7479	29.7315	85.2381	42.3852	149.045	121.276	56.4345	114.604	51.4309	50.6141	38.1031	158.503	48.1638	82.1902	56.2928	24.7802	60.6802	123.128	120.763	96.554	138.161	95.5746	213.815	467.22	1016.64	2942.13	1089.4	1918.37	2398.41	2233.42	197.638
PPP2R2B	ENSG00000156475	protein_coding	181.916	40.5303	27.5545	54.2295	120.801	100.933	74.1127	51.1008	125.818	155.325	160.915	397.046	47.0467	101.466	34.3302	140.695	55.671	116.724	56.753	236.032	64.069	29.6217	66.8242	71.7668	39.5856	60.1754	32.7565	50.1735	25.8027	48.7364	48.3398	267.395	80.8928	70.1962	38.1024	50.4411	55.491	60.5046	70.6876	15.4587	53.1766	48.2904	4.29702	5.54141	4.87675	6.91816	25.1466
DMBX1	ENSG00000197587	protein_coding	0	0.498144	0	0	0	0	0.639827	0	0	0	1.58778	0	0	0	0	0	1.38013	0.634222	1.1634	1.04829	0	0	0	0.744509	0	0.962038	1.65058	0	0.739723	0	0	0	0	3.21605	0	0	0.505554	1.29727	0	11.3537	1.47221	144.541	0	24.3232	7.7481	15.8208	1.89343
ULBP2	ENSG00000131015	protein_coding	3.90635	2.41626	0.454408	7.52188	4.98594	2.0596	0.471577	9.95287	2.88829	2.30218	7.43472	3.58826	0.959295	2.68988	2.01814	1.62874	7.60566	3.7146	2.95553	4.23523	3.48814	3.90267	2.33282	4.36168	3.44968	2.85714	2.22613	6.10679	0	1.08374	4.67758	4.68852	4.13414	1.99087	7.30883	2.97697	1.35821	4.21406	8.2288	30.8677	63.9392	97.6864	4.80696	87.8219	11.3346	46.4839	9.36489
GPR3	ENSG00000181773	protein_coding	16.5947	4.91989	7.96981	13.1169	7.41375	6.36935	2.97276	66.1939	3.56251	11.5379	9.45302	8.08323	6.1422	2.61426	20.7365	3.2986	13.6423	7.41967	3.33801	5.31341	0.972854	7.79396	6.31697	0	1.94251	1.88936	5.27429	13.033	12.3279	2.29093	5.19979	2.2283	8.22819	2.63968	2.75308	7.59402	4.45177	11.1759	17.3831	40.5521	33.0934	61.9402	49.1205	24.4649	20.6879	53.4104	16.3272
VXN	ENSG00000169085	protein_coding	42.5067	7.91778	6.59262	15.8873	24.0033	17.85	9.26666	8.03466	7.96295	28.4794	45.397	110.209	15.8341	22.0902	9.01481	25.2859	10.8862	26.9088	8.92639	85.5749	7.45554	2.2321	5.4674	7.85036	13.1448	7.62183	5.99608	18.167	12.1566	10.3645	10.4887	86.3518	10.4687	6.10605	2.72417	3.31492	3.86115	12.7709	15.1552	0.110931	8.85881	15.0668	2.39533	0.189978	0.59966	1.97468	7.77515
RAB36	ENSG00000100228	protein_coding	166.962	65.5652	75.1629	49.5484	234.302	111.673	77.2455	97.4642	97.7782	47.4897	251.323	310.547	82.9977	111.821	75.9223	119.591	120.88	120.442	82.7548	188.428	76.4571	34.3187	86.7518	50.6707	83.5844	49.6611	102.449	43.2361	59.013	49.346	98.9342	168.248	61.899	86.92	48.7257	51.4526	70.4743	53.5195	74.9521	436.371	157.879	295.183	661.398	394.557	497.884	708.208	350.255
IRX5	ENSG00000176842	protein_coding	2.37467	1.47048	1.1609	2.82137	0	2.94404	1.18916	3.32299	0.661893	0.481744	6.18656	0	1.67856	1.33335	4.44846	0.802142	0.49553	1.17734	0.34785	1.07076	2.41124	0.724591	0	0	2.10426	1.91011	2.31727	0	2.18064	5.36561	2.7321	0.718992	1.09834	0.608625	1.09435	0.903026	2.68427	0.0747725	1.81864	15.5353	39.4665	26.3091	5.30594	0.30792	13.5002	41.5414	0.313509
SHISA2	ENSG00000180730	protein_coding	24.361	20.9816	18.5279	20.5894	13.1979	14.2701	12.4858	31.8317	16.9044	18.7314	13.7686	17.0883	11.8343	15.1472	16.8791	25.3285	27.1935	14.2878	6.37614	7.43743	15.8676	22.7548	16.7121	8.59793	20.2575	9.53793	7.54424	8.60708	18.7633	19.853	13.8874	9.25705	8.10277	16.6859	21.2966	11.6288	15.9418	8.58176	15.8328	249.292	165.112	205.139	82.5097	82.9718	57.3301	39.5583	199.652
BMP5	ENSG00000112175	protein_coding	403.38	681.098	533.761	471.46	133.904	168.071	398.002	435.422	464.767	372.89	46.3923	42.2201	598.881	295.315	482.088	610.576	421.385	391.113	299.283	330.372	333.862	302.018	453.864	449.165	335.924	625.813	356.282	420.886	719.763	343.463	422.408	189.031	232.086	281.01	573.546	410.764	548.126	383.301	286.698	68.3538	124.155	26.3974	71.0008	86.0478	59.569	77.1505	191.188
ZNF695	ENSG00000197472	protein_coding	12.4957	22.1041	11.0113	6.51999	4.04867	14.2949	12.5131	7.23433	12.4555	5.85192	13.0532	5.34979	17.6944	21.5049	12.6185	6.66879	16.5826	20.0617	13.6726	12.7155	14.7032	14.8596	17.5394	48.499	15.3304	20.0751	9.86993	11.227	7.09404	7.89985	17.3009	11.6275	15.9641	14.5943	23.7769	10.0896	15.9914	5.79699	17.1206	60.0065	41.7911	19.8946	47.5493	72.3424	34.3612	69.2373	36.7154
VSIG2	ENSG00000019102	protein_coding	4471.72	5475.32	7504.08	4860.45	4126.55	5253.19	5300.06	5024.34	5997.55	106.011	1157	831.993	4845.87	8234.78	9864.97	4557.29	3970.88	4219.5	5486.05	3167.03	7401.67	9779.25	5919.17	3125.81	6044.93	14104.7	11688.4	7004.42	7171.85	10859.7	8176.7	5492.67	9868.15	6493.24	4896.53	6070.16	6876.95	5969.34	4635.33	1242.04	7.00853	1126.05	679.289	592.816	1184	157.262	19.0199
CLEC4M	ENSG00000104938	protein_coding	4.62106	7.57228	3.53748	5.59341	20.8822	4.18374	0	5.63111	2.82	4.68424	22.1815	8.08525	11.4715	11.8068	19.3003	7.55547	37.3919	4.22002	4.38723	2.14531	1.56207	0.678924	15.2463	3.51074	7.62492	0	13.8667	1.66711	0.587966	4.18327	14.7918	3.80053	11.3065	6.89711	6.99254	24.846	6.05714	5.72972	5.36926	0.0492468	3.3425	0.0718778	0	0.0797831	0	0	0
CCDC150	ENSG00000144395	protein_coding	15.5913	26.4979	27.1547	25.2536	14.8257	48.9195	16.8629	43.9908	16.8314	28.389	29.1176	14.3545	23.2863	8.81804	32.4345	16.7926	27.6171	57.8594	17.6515	15.9023	22.9199	16.3642	33.4931	26.1181	21.5588	16.2274	16.7487	24.2382	33.9625	16.5919	36.6548	17.8396	34.3936	14.4984	16.9645	14.6546	16.3394	19.744	27.4743	67.0629	76.5602	29.6822	88.1799	161.635	186.245	260.15	70.9801
SLC22A3	ENSG00000146477	protein_coding	367.533	177.259	280.845	149.651	286.255	187.509	143.258	235.603	75.6061	275.907	313.611	749.6	168.946	113.758	101.91	209.677	196.256	162.117	166.643	489.1	156.569	143.933	109.796	93.4764	202.137	50.6116	61.0427	277.171	59.6908	79.0376	54.9399	154.055	35.8139	134.191	224.556	143.608	192.762	311.461	145.128	316.675	615.297	1000.64	365.085	1968.06	1431.93	1025.71	873.432
ADAM33	ENSG00000149451	protein_coding	570.276	222.464	163.293	376.964	977.057	594.902	252.626	492.291	179.294	387.958	1354.12	1748.08	411.413	358.831	576.415	713.324	524.48	900.563	216.841	586.586	255.449	215.893	185.421	86.9153	247.333	238.833	695.168	344.644	454.221	171.881	223.011	524.62	200.732	248.277	206.657	245.858	178.638	158.851	356.905	158.752	237.248	500.905	42.3778	75.9959	68.8731	49.4505	150.476
POU3F4	ENSG00000196767	protein_coding	55.7279	0	0	1.83865	48.5644	23.9189	14.5519	0	0	0	21.3138	138.923	4.9425	4.69946	6.23057	19.4702	0	6.74219	2.80442	27.4503	0	0.677377	0	2.76697	0	0	2.94364	1.66488	1.30103	2.90685	0.502192	4.57477	2.15539	6.15524	0	0.776522	0.786373	4.3835	0	0.0385519	0	0.055887	0	0.0618909	0	0	0.474244
VSNL1	ENSG00000163032	protein_coding	86.0674	150.257	146.775	70.1252	58.6364	95.8046	115.584	186.038	283.282	10.0428	198.591	166.405	113.685	200.889	89.2481	151.553	264.568	221.559	270.209	144.013	193.222	224.661	215.028	331.865	124.694	173.884	121.511	202.67	66.9137	56.7444	94.8424	324.766	241.269	147.464	176.205	124.691	105.508	143.267	163.519	2028.19	2923.88	2048.2	227.033	1405.55	155.73	1079.12	465.646
ASTN1	ENSG00000152092	protein_coding	100.407	26.7829	14.5956	55.1844	134.223	37.1251	61.6265	80.4831	59.5585	50.6293	153.925	236.913	36.2721	14.3229	38.6099	53.8761	48.3844	166.674	40.0109	135.454	31.6379	6.92156	8.64381	25.2668	33.3424	16.2178	25.888	30.2546	22.9345	48.2081	36.4125	63.0526	54.3277	40.2657	24.5544	43.8717	25.0299	43.6227	31.5745	2.93066	8.74045	1.88676	1.28855	3.66389	2.03282	0	10.3788
CD79A	ENSG00000105369	protein_coding	1164.68	1597.98	3168.39	1590.22	421.745	1567.56	1948.67	1456.51	3288.76	228.484	364.228	85.3996	1265.59	1147.69	1440.47	1072.75	305.24	1012.97	1192.44	947.691	773.716	1502.52	5023.85	860.452	3534.45	1599.35	776.758	943.913	1279.71	1813.62	5812.39	654.465	772.198	1548.82	1414.87	4646.38	1561.94	2196.98	1691.58	221.783	349.956	270.648	253.09	31.4149	233.405	188.916	130.282
CLDN11	ENSG00000013297	protein_coding	350.242	115.973	60.2485	142.162	394.674	191.07	257.846	320.951	105.77	112.069	1001.14	321.166	175.757	109.602	94.1544	327.635	630.079	356.418	148.278	329.276	229.103	81.2759	101.026	58.6212	132.328	159.54	185.762	109.059	55.3604	194.92	55.6016	346.471	80.7497	208.014	112.379	226.609	138.499	69.0087	189.107	16.9323	37.864	65.0488	22.605	34.6686	12.7769	8.89589	44.3268
TLR10	ENSG00000174123	protein_coding	159.034	85.9484	146.231	120.661	22.234	116.629	19.2803	105.562	88.8908	28.1371	38.3979	16.1342	63.5427	153.94	144.269	90.0513	10.2134	134.106	48.0374	61.4405	46.3125	98.5456	452.782	94.9738	223.245	136.622	138.394	58.8256	56.1016	229.273	720.99	136.201	35.8216	50.6383	72.9049	422.133	129.354	119.389	141.578	16.8716	49.1119	24.5481	31.4833	5.5512	14.9718	9.88564	20.1947
FANCB	ENSG00000181544	protein_coding	17.189	22.4236	19.0762	26.2023	20.6669	23.6366	13.7142	21.9303	19.8282	2.20079	26.9639	16.1675	14.0946	8.82937	18.961	15.1142	28.3142	21.8267	13.5647	12.7268	21.783	10.0802	24.7032	48.2192	18.0731	22.9308	9.06844	22.5176	15.7923	10.9871	40.1197	31.2184	26.6685	10.3081	31.996	18.3395	15.3361	15.5464	29.4104	61.4705	37.8136	55.6465	75.5007	63.9577	100.584	73.1915	68.339
FEZF1	ENSG00000128610	protein_coding	0	0	0	0.954004	0	0	0	0	0	0	0.787815	0	0	0	0.76691	0	0.682074	0	0	0.00210168	0	0.834986	2.67241	0	0	0	0	0	0	0.687572	0	0	0	0	0	0	0	0.0118085	0	12.7694	0	1.93734	0	69.0696	0	94.9547	0.316598
IL11	ENSG00000095752	protein_coding	4.63335	4.42629	6.73927	7.47993	4.07567	4.93006	1.70877	48.9241	4.32467	4.70773	8.74853	9.91438	1.49785	11.1473	7.73297	3.30542	4.79276	4.88227	1.28285	4.25486	3.97538	3.83352	3.10108	3.5218	4.07653	6.68209	7.63765	6.9138	6.44693	1.67412	3.18317	14.1609	8.28583	2.64972	2.76754	1.81145	3.94872	2.97065	41.9804	121.398	9.36555	135.403	6.84266	393.474	160.9	91.9827	228.541
PMAIP1	ENSG00000141682	protein_coding	86.0992	88.0218	86.8826	85.1047	93.4258	90.8336	80.996	126.727	122.061	47.4747	130.197	64.7233	55.5729	144.986	109.039	87.5323	73.4639	97.8638	75.5705	103.777	69.3383	147.945	168.871	113.895	93.3343	150.007	87.8681	207.937	62.608	111.374	191.461	375.66	109.869	75.0384	106.606	138.68	103.019	123.551	195.501	205.142	312.73	174.729	168.695	356.833	387.849	1102.87	277.93
ATP6V1FNB	ENSG00000272899	protein_coding	26.5705	29.961	60.0501	25.2365	16.463	27.8432	24.4021	81.4486	36.0122	184.584	30.4925	20.6492	36.394	21.2771	57.8464	18.4577	39.2563	51.898	27.3193	29.6605	16.8923	33.6225	31.0145	23.8529	39.7362	27.6953	41.3018	17.2603	79.6136	20.8964	25.1339	13.1193	30.0533	22.8535	19.8688	23.8791	19.907	25.3928	29.8182	72.6966	62.2923	164.719	348.455	108.814	424.912	338.283	136.256
LY6G6E	ENSG00000255552	protein_coding	0	0.574457	0	0.954082	0	0	0	0	0	0	0	0	0	0	0	0.883372	0	1.50422	0	0.00208376	0.658297	0	0	0	0	0.968537	0	0	0.782637	0	0	0	0	0	0.658644	0	0	0.0117063	0	0.149652	0.687596	9.91026	35.3351	17.0532	23.1875	10.8785	3.51098
BHMT2	ENSG00000132840	protein_coding	233.673	36.9416	31.8734	37.3833	182.912	82.2469	88.587	79.5603	49.8822	112.243	205.342	501.448	68.7142	135.34	57.5821	262.962	47.0459	89.1358	68.4575	334.462	52.8247	30.4016	26.1617	23.0642	31.9005	24.8156	139.219	131.658	43.8438	56.1654	54.3157	219.718	53.0054	69.4775	18.6235	51.4466	37.8955	46.521	180.268	20.9854	80.2472	48.3783	4.80377	12.3612	13.5373	11.8646	49.6217
SHH	ENSG00000164690	protein_coding	115.832	141.997	278.931	186.137	159.587	150.941	108.613	269.725	140.358	161.613	312.105	14.3373	122.749	84.0439	348.488	224.827	152.608	85.2725	382.089	73.0919	211.398	154.883	169.544	283.767	269.806	278.987	157.443	183.569	184.519	258.768	171.271	147.03	296.176	206.616	302.433	318.875	226.804	437.644	654.358	1027.51	919.452	228.531	588.386	923.439	2045.54	1106.81	174.637
LGALS2	ENSG00000100079	protein_coding	1460.81	445.609	1625.69	359.166	1242.33	1078.63	2778.32	720.468	794.807	7734.06	185.308	36.8287	591.656	3021.97	3165.68	453.794	283.772	786.494	554.355	716.866	310.741	939.019	1497.7	384.418	1122.19	4737.97	2618.27	1226.26	3250.61	3097.16	1753.45	922.243	2129.98	683.831	1018.79	620.793	601.358	403.14	1172.8	72.715	210.86	185.998	30.6707	29.6934	141.402	123.633	94.9625
KLK8	ENSG00000129455	protein_coding	0	0	0	0.953983	0	1.64323	0	0	0	0	0.787722	0	0	0	0	0	0	0	0	0.00210632	0	0	2.67225	0	0.760817	0	0	0	0	0	0	0	0	0.759678	0	0	0	0.011835	0	4.38635	1.47754	629.052	1.28205	31.4024	23.5473	5.92883	3.50365
ABCA6	ENSG00000154262	protein_coding	247.544	183.369	134.981	153.392	269.687	148.802	124.36	164.863	149.2	191.247	500.777	390.472	328.026	289.289	136.422	191.132	309.918	207.716	171.212	457.352	118.808	104.769	141.664	71.6901	142.803	145.208	393.22	164.513	253.113	144.724	187.913	277.923	86.6696	202.455	174.357	131.297	146.258	87.2394	109.677	25.2442	54.543	45.6413	4.79964	26.1035	6.30816	32.6378	58.4247
WSCD2	ENSG00000075035	protein_coding	262.849	16.5368	14.5886	84.1823	98.4393	127.518	100.636	77.9569	35.9019	112.325	115.709	460.133	53.3363	68.9458	25.8767	309.468	36.6135	240.219	105.292	176.771	72.9503	13.9628	11.828	31.0585	31.9088	20.0386	24.339	32.8406	15.7034	52.4693	20.4007	164.408	21.6372	80.6749	16.2671	32.4892	37.3973	28.2919	74.9897	4.36618	25.4454	45.7877	0.270727	0.268365	0.581378	1.97267	42.1714
RHEX	ENSG00000263961	protein_coding	85.3373	76.3083	114.161	111.318	64.4566	87.2784	53.2898	104.789	148.647	54.145	50.0632	31.4289	84.1429	103.519	95.6765	118.75	83.9557	82.2659	60.8174	84.719	77.6414	72.7173	155.36	79.7529	203.837	114.652	149.198	78.776	178.283	65.4815	111.594	62.9652	67.2351	101.572	122.045	127.985	100.496	84.3124	150.281	19.5736	10.177	27.6007	3.28244	0.289719	7.0412	26.7074	8.87305
PTH1R	ENSG00000160801	protein_coding	86.193	48.2548	40.5686	56.1107	58.6925	65.1024	51.4569	67.407	54.3504	45.1216	106.303	123.301	118.635	68.3028	39.9944	163.566	108.129	106.838	77.2835	130.193	54.0817	46.8832	40.5278	23.801	61.2904	41.0653	120.962	44.9866	67.0253	49.4029	58.3787	56.7691	42.396	70.9562	62.4032	60.2756	44.6786	57.6447	40.734	14.0153	23.7615	63.4911	7.3902	5.51304	4.16386	14.835	7.27839
TLL1	ENSG00000038295	protein_coding	209.286	57.3583	76.9867	82.2971	106.676	146.066	80.3651	160.083	77.8576	299.315	241.006	215.958	93.2298	64.7489	116.796	155.821	234.664	104.118	58.7479	193.736	95.9105	57.8125	36.5163	50.6589	85.6506	85.9738	121.568	37.1668	105.945	66.6951	80.9208	96.4646	98.0145	131.518	125.52	159.222	101.466	85.7543	99.3922	20.9685	34.0409	10.0634	0.765867	2.08563	4.87657	8.89672	18.0745
SH2D6	ENSG00000152292	protein_coding	178.595	243.781	316.219	116.909	16.4454	126.626	62.69	436.551	92.5482	57.12	25.2996	28.7269	170.155	18.4593	240.086	309.175	584.395	294.103	121.871	116.491	210.94	192.538	157.636	116.742	96.0773	24.8151	58.754	234.741	143.434	47.452	148.063	8.44263	78.4108	245.749	253.011	104.186	224.908	178.283	88.3218	74.7078	7.78712	13.3206	7.85364	2.08636	7.75153	10.8748	5.62665
SRPX2	ENSG00000102359	protein_coding	126.085	61.4275	83.1484	118.789	131.502	209.149	106.179	138.906	91.0986	104.301	493.904	218.637	133.714	77.8698	73.0635	219.028	261.643	241.699	106.129	206.448	67.5493	52.3227	77.1535	100.786	50.0326	73.5479	98.5716	84.8226	80.6464	88.3852	80.9018	178.293	81.9916	98.7189	105.388	49.8808	90.5717	78.7744	336.222	421.24	280.308	3235.75	3468.49	1155.97	2710.12	2379.8	2772.3
TEX45	ENSG00000198723	protein_coding	20.3029	21.2725	35.847	9.32121	8.18036	61.1395	49.9129	35.7739	30.8877	14.9217	34.9483	8.9432	34.1956	45.0082	41.625	21.0093	37.501	36.8813	23.7959	12.733	20.4972	24.2199	46.286	18.7761	41.2305	21.9634	37.5187	12.0614	31.7342	18.4416	29.21	24.8698	25.9469	20.79	35.4216	16.6973	33.5536	15.6028	18.7902	53.188	185.649	137.026	284.986	103.614	160.901	84.0695	47.8837
ATP6V1C2	ENSG00000143882	protein_coding	43.0131	54.9552	76.559	43.0094	33.8414	63.6945	54.0121	73.9441	42.5668	22.1229	81.5199	34.1403	48.2676	53.7804	72.5094	58.0847	95.2436	77.416	47.1479	27.5578	49.9697	67.3043	62.0932	52.918	87.928	72.6149	110.269	36.3212	125.719	44.4543	97.1267	58.3495	69.1584	31.1772	46.4448	40.7595	64.4243	59.006	77.5647	227.381	276.427	129.081	1074.73	98.5899	982.573	185.948	336.395
CCN4	ENSG00000104415	protein_coding	64.3008	9.91812	15.8436	30.8487	89.486	63.0765	37.0207	81.3677	31.5399	81.1432	153.409	187.435	18.5709	23.3343	22.389	58.9796	34.8666	40.4935	18.5695	94.1783	14.5076	17.1078	31.7882	23.1016	27.0724	8.57385	8.27936	20.723	20.7808	19.6267	29.7762	80.32	13.3728	27.0225	23.9901	24.3529	34.4151	49.1299	80.8241	450.079	523.91	368.162	52.9942	153.607	130.619	183.971	287.761
CFAP45	ENSG00000213085	protein_coding	8.62583	4.95204	6.09473	9.36183	9.95702	6.39432	5.56977	19.7435	8.84207	17.94	8.74339	8.09471	9.74544	5.44377	7.00393	4.15531	9.24333	5.5224	4.41023	4.2553	5.79872	6.22069	3.10001	4.25948	9.09007	5.72236	7.6339	6.03541	7.18335	7.39936	8.65059	3.01987	6.43313	2.64839	2.16504	6.57612	3.94515	12.4589	11.7428	32.1247	19.6634	37.502	33.9422	26.0423	33.7325	50.4478	12.599
MT1E	ENSG00000169715	protein_coding	4240.63	4863.76	7825.5	11987.5	5836.28	1325.5	9307.56	3240.38	6549.07	14767.8	4469.25	1270.06	5589.71	11812.9	5572.73	1647.02	293.603	8627.1	6353.32	9995.48	6976.37	7335.14	8855.74	8192.9	7188.14	5559.51	6825.88	4518.01	6526.5	11080	5315.95	9789.18	3667.95	9876.37	1993.43	6548.97	12073.1	5927.26	5673.38	1417.83	1827.98	340.98	206.736	284.646	291.509	144.404	503.618
CST4	ENSG00000101441	protein_coding	0	0.60086	0	0	0.879674	0.79212	0	0	0	0	0.801608	0	0	0	0	0	0	0	0	0.00143222	0	0	0	0	0	0.97052	0	0	0	0	0	0.842405	0	0	0	0	0	0.00800869	0	4.38745	19.731	1.94485	36.8759	2.08414	4.1594	13.8442	23.5713
EPHA5	ENSG00000145242	protein_coding	36.2379	10.01	2.26305	21.5241	33.2204	12.8105	9.28541	20.3249	22.1074	25.4863	31.4605	76.8078	15.3003	3.97807	9.0291	9.20039	17.7735	67.2066	18.2947	34.8907	6.27919	0.676031	0	7.86103	7.53142	2.84276	24.5396	5.99687	2.01542	17.3088	7.15098	21.8293	8.69471	13.1455	5.68814	11.6149	11.7088	14.1209	8.37776	0.0929603	4.82849	6.0989	1.37866	0.156558	0	0.985595	3.83898
KLK7	ENSG00000169035	protein_coding	0.777995	0	0.583869	0	0.825569	0	0.598439	0	0	2.7738	0.715151	0.901041	0.52379	1.4607	0	1.74225	0	0	0	0.00650941	0.548967	1.63632	0.792188	0	0.680161	0	0.757324	0	0	0	2.19634	0.772532	0.551474	3.10345	0	0	0.454186	1.34172	1.29649	30.8944	0.69255	3339.18	2.80547	615.871	7.04037	23.7325	7.78395
HTR4	ENSG00000164270	protein_coding	91.5432	173.687	167.123	136.552	122.354	216.897	104.851	198.204	213.995	349.688	183.979	95.3028	227.112	94.4144	213.234	143.951	549.076	319.612	352.647	165.191	220.888	181.532	123.342	394.269	198.649	90.7428	72.5183	147.188	151.34	137.916	113.44	201.581	212.162	166.239	180.867	143.61	159.186	241.406	164.689	9.9582	38.7494	0.261909	58.2613	5.55366	84.5555	10.8748	89.712
MLXIPL	ENSG00000009950	protein_coding	139.343	123.109	243.697	103.801	100	171.715	72.7394	187.613	78.5427	3184.24	237.825	46.7173	211.655	155.193	371.729	84.9681	198.668	170.828	58.1837	46.6228	71.0419	118.075	77.9223	46.2819	103.021	152.85	385.52	32.8321	255.248	301.535	293.633	96.4041	199.085	122.332	125.353	81.5932	80.6799	46.5587	78.5147	545.32	1394.99	1326.8	3994.96	2266.76	2072.62	2273.96	292.311
MYPN	ENSG00000138347	protein_coding	21.0318	137.002	119.931	157.229	95.998	34.9486	61.5618	47.0552	101.576	2.80987	19.4883	4.44352	31.6679	10.1774	23.7712	53.0098	15.7308	15.3844	40.9862	27.5593	108.562	53.9437	124.354	68.913	20.748	37.2421	24.3457	155.175	76.4328	223.701	58.38	94.2364	85.7498	91.9162	140.645	17.6331	135.483	33.8744	72.6091	13.9467	0	0.236349	1.26525	8.82529	36.3724	8.89877	0.833106
C10orf105	ENSG00000214688	protein_coding	7.84348	3.3822	10.6321	1.84176	4.92043	7.15087	4.28929	5.65316	16.4728	9.13028	2.05915	4.46903	9.19446	4.75027	5.57495	12.73	2.90944	6.19164	3.90136	4.25304	3.98793	3.04465	7.97522	5.75898	13.4638	15.3289	5.30284	6.0435	16.1618	2.30736	11.45	5.40373	5.84465	4.07774	4.60121	4.99811	8.84431	1.5805	2.26764	1.41079	2.43244	0.089983	0	0.100143	0	0	1.62594
NKD1	ENSG00000140807	protein_coding	218.56	70.0691	73.2238	133.747	604.227	554.617	193.662	135.609	66.0434	164.683	465.167	1205.99	146.729	84.0565	201.976	216.429	197.508	286.517	134.062	273.159	96.4129	53.0956	26.1589	49.9142	90.4809	54.4338	71.7557	43.2254	81.3387	79.043	111.453	142.378	75.439	168.342	92.3384	92.8861	83.2817	66.1936	106.027	1416.65	2223.59	3714.35	1204.81	14407.6	4940.48	4072.16	346.34
SERPINA4	ENSG00000100665	protein_coding	0	0	0.599444	0.939963	0	0.713884	0	0	0	0.583145	0	0	0.540897	0	0	0	0	2.12134	0	0.0056926	0	0.786513	0.80092	0	0.692849	0	0	0	0.719677	8.43058	0.655182	1.64516	0	2.31553	0	0	0	0.0328324	0	181.719	239.305	0.272585	23.0999	2.08172	90.6683	136.512	9.89977
SPHKAP	ENSG00000153820	protein_coding	15.0013	1.2814	0	16.8853	28.4728	8.57146	12.0427	10.5822	13.3375	11.5491	10.2047	7.17806	6.14783	1.22714	3.38975	13.5363	13.6556	31.4674	10.7417	9.52859	8.81751	1.45858	0.699064	4.24722	11.9242	0	3.72516	2.53568	2.02765	9.28458	5.20329	10.1349	4.57632	8.32382	5.77476	8.67018	7.66477	2.98319	1.63709	0.0443898	0.772749	0.0645884	0	0.0716165	0	0	1.74519
NKPD1	ENSG00000179846	protein_coding	3.93255	2.45538	5.05312	0.911728	4.15581	2.82742	5.8348	8.31374	6.79743	0.442591	5.18054	0	1.56999	1.99046	2.0366	1.6364	1.08341	1.10929	1.35433	5.27478	4.17538	5.56631	3.17135	1.3584	3.48272	0	2.24204	2.57561	5.13593	1.09728	4.7288	2.28773	3.54814	2.00962	4.82113	3.02551	3.05185	0.103647	4.33364	19.664	8.57601	35.851	99.9327	32.7817	22.1798	34.6185	10.9916
CFD	ENSG00000197766	protein_coding	3908.57	3233.13	2750.87	4778.15	5857.05	2374.19	6389.36	9366.61	4690.12	4206.1	3549.96	4173.74	5334.35	4348.9	2497.4	8266.83	5229.12	6635.3	3045.89	3254.91	3162.67	3973.92	2742.15	2128.82	4630.61	4443.6	8226.15	3510.84	3328.81	3703.3	2410.81	3283.73	2391.47	2785.2	3536.99	5123.87	5349.04	1046.12	2466.46	510.408	63.0783	1984.28	370.161	277.733	299.422	133.523	313.195
LMTK3	ENSG00000142235	protein_coding	35.1542	26.7615	87.0645	62.665	27.2098	24.907	43.8869	86.1427	85.346	466.729	42.0845	37.7386	49.9605	15.0103	47.0568	74.1054	64.3624	99.328	66.0422	32.8508	90.8026	79.0586	82.8354	49.99	140.41	12.3951	25.8783	51.9269	14.9844	26.4243	25.0663	21.6752	26.98	59.0903	100.933	93.7562	90.8493	98.1315	16.8701	95.015	124.705	233.219	478.731	456.182	382.241	237.383	134.566
AXIN2	ENSG00000168646	protein_coding	772.263	1315.32	735.3	637.001	784.087	1159.61	1305.46	538.507	1153.79	603.309	731.598	551.36	874.646	1097.41	1287.87	1049.23	1040.28	943.194	1018.2	482.861	1146.76	954.726	1582.21	505.626	1012.82	1239.17	1254.8	931.826	1094.49	1162.48	1477.25	492.584	1952.32	748.601	945.804	866.495	748.903	1393.93	776.743	2222.45	4798.82	4949.79	4776.07	5316.1	6206.24	20270.8	1838.13
KY	ENSG00000174611	protein_coding	56.5841	5.33409	4.10737	8.38499	99.6894	17.7946	32.084	1.52786	2.06581	19.1838	51.095	390.989	7.16534	34.5462	13.2372	51.4747	1.63726	21.7382	23.794	97.2727	5.66345	3.01255	3.07449	4.92833	3.31985	7.61957	15.9645	6.85597	2.7333	11.5771	3.80043	38.1902	10.4326	13.7821	4.48751	4.33337	2.31595	4.42856	4.0567	4.26978	3.8943	1.87873	0.781306	0.218196	1.30924	3.95365	1.93861
APELA	ENSG00000248329	protein_coding	0.743432	2.79298	0	0.926338	0.797532	0	0.543935	0	0.683021	1.17903	0	0	1.09798	1.37624	0	0.815701	0.52328	0	0.95057	3.14333	1.14505	1.57492	0.75952	2.25266	2.95044	0	4.89148	1.74479	0.664669	0	0.590828	0	2.5223	0	2.51535	2.80382	0	1.41266	4.04258	16.6589	28.6601	1.93483	12.6505	23.6419	13.647	19.7865	29.9622
GPER1	ENSG00000164850	protein_coding	488.023	245.946	155.278	139.344	650.235	473.18	459.057	124.188	216.085	136.172	573.227	1817.43	355.633	521.864	443.364	419.356	282.04	373.015	415.319	550.581	234.253	478.971	340.752	209.584	358.25	423.246	517.714	88.2582	263.074	522.517	417.099	286.363	346.83	291.458	170.112	281.214	357.698	125.164	311.133	92.0466	59.9604	227.308	29.6712	36.539	290.835	6.91781	48.4706
NRSN1	ENSG00000152954	protein_coding	55.1743	7.91669	1.6485	11.1998	29.0022	16.4009	15.6279	10.483	9.44257	32.1618	47.603	101.156	8.90847	27.6835	4.76835	32.0688	7.78689	18.6646	16.1546	66.579	9.23891	3.01344	6.26582	1.30956	10.3291	4.75352	5.99576	9.46728	5.62247	11.6152	12.5004	92.6455	12.2622	12.4161	5.0857	12.0979	9.58103	16.9271	16.3908	1.48949	3.17526	8.88276	0	0.152951	0.617598	0	4.46141
CD22	ENSG00000012124	protein_coding	480.116	300.443	1044.21	633.287	65.2453	665.73	73.3557	383.37	382.302	66.757	129.307	36.8247	251.341	277.319	739.692	378.042	43.3341	825.491	146.129	118.624	99.2992	295.723	1814.31	222.624	1048.64	295.202	292.754	47.5562	162.793	955.341	4157	127.52	130.962	150.124	217.838	2400.53	422.078	508.258	537.594	43.4101	261.794	109.199	240.65	33.114	41.5268	46.483	81.7284
DSG4	ENSG00000175065	protein_coding	2.2514	7.08991	8.02111	9.36302	9.11793	9.34454	2.98703	5.64455	6.58138	9.72711	14.7511	0	5.00156	11.1468	9.911	5.00884	1.65428	1.6912	5.47397	0.021122	5.80327	6.22323	8.77419	6.48997	6.22137	14.3621	11.5587	12.1842	4.96871	2.30139	16.9472	4.60145	11.9969	8.36045	6.41915	3.91423	5.55804	5.70263	11.1144	50.1508	42.6443	23.0727	13.9491	31.2059	27.2019	88.0414	12.5879
CARD14	ENSG00000141527	protein_coding	9.28129	21.7227	36.3671	22.4262	19.7793	27.8395	16.1731	61.8411	43.4065	55.6715	86.8895	14.3425	17.4464	8.11113	24.5314	20.145	65.2658	55.0364	76.2082	13.7945	33.5096	16.3321	54.2145	67.6751	39.0278	12.3973	26.6934	34.6241	28.0451	28.3745	21.7888	38.1279	36.6065	13.7628	12.7529	21.2936	16.7866	46.2698	174.844	51.8002	67.826	34.5848	129.747	131.131	311.245	369.937	171.645
PGGHG	ENSG00000142102	protein_coding	249.02	335.764	485.663	391.011	247.263	264.054	125.564	286.719	349.279	426.101	430.612	156.467	147.756	253.901	854.751	467.395	608.118	862.07	233.169	159.914	220.127	490.749	657.855	212.5	297.59	279.924	386.914	245.044	620.261	276.594	542.123	189.82	203.13	188.434	290.448	185.999	107.477	227.569	277.57	2179.16	746.371	6922.66	2106.06	620.558	1440.25	1650.82	744.288
GNG8	ENSG00000167414	protein_coding	11.7095	7.45227	3.50493	23.4199	21.5767	7.76733	12.5241	5.60098	22.1804	20.6583	24.1609	23.4409	6.06913	25.0471	7.62821	10.9115	12.2069	41.8748	15.2593	17.9899	8.6971	6.95472	6.28177	7.14629	8.96453	8.58366	9.10163	13.8476	4.18731	18.0212	14.6045	40.8683	6.92354	13.189	3.32333	17.4675	2.83812	4.40443	9.65126	4.10286	2.3411	10.3551	0.833544	0.15915	2.10473	0.985524	3.23019
SP5	ENSG00000204335	protein_coding	28.9186	24.7907	22.0541	6.51211	30.5593	41.5053	42.7539	12.0855	25.6452	19.7386	133.007	171.252	20.8734	75.47	20.9861	33.6515	49.1208	28.5847	31.3975	70.9043	31.1128	28.1066	17.4206	13.6445	31.2933	58.2952	82.8065	10.3194	36.7325	19.0158	70.6199	52.9751	33.0068	24.9392	22.2275	35.7316	28.7259	11.4455	33.484	375.137	334.86	454.815	191.542	1058.68	241.968	937.683	20.0797
CXCR5	ENSG00000160683	protein_coding	17.9461	14.5793	47.7587	31.8105	4.04132	49.597	4.19728	16.1785	15.3405	4.00588	2.76184	2.64479	14.6232	14.3676	36.6709	16.7863	0.426564	16.0812	8.89764	8.50093	7.43805	28.168	100.895	14.4005	49.0086	15.2693	15.2013	2.5265	2.73323	62.3633	150.438	9.22788	6.87164	11.6874	9.22036	130.918	30.44	18.3746	27.4434	4.20552	7.20314	4.8674	8.46056	0.193261	1.32432	0.984722	1.97722
CYP2C18	ENSG00000108242	protein_coding	144.008	418.309	329.349	885.909	69.3803	32.0533	330.646	213.562	466.949	3957.7	103.123	76.4008	217.774	98.5207	103.983	132.962	139.027	271.852	524.674	451.071	1158.6	406.131	342.328	515.208	264.769	178.639	41.9219	1042.88	161.359	435.735	163.876	91.7162	115.599	517.012	485.608	212.584	362.3	1083.21	204.248	25.3121	72.618	29.6744	82.6158	39.9743	119.298	75.1696	0.317066
PCDH11Y	ENSG00000099715	protein_coding	14.3003	22.9913	13.9121	0	16.7618	13.1032	8.88805	19.8159	0	0	0.601169	3.56434	0	11.2041	0	11.0245	20.3223	0	0	0.0204606	0.398078	0	11.2536	0	0	0	0	7.80688	16.1954	0	15.6531	3.02942	0	0	0	14.8207	0	12.3757	7.97971	1.30853	0	0.0426784	1.12046	0.0471743	0	0	0
CNTN3	ENSG00000113805	protein_coding	303.911	308.292	305.389	305.883	188.529	253.345	247.677	279.431	198.461	78.2285	125.692	369.721	389.386	272.592	458.979	303.145	361.346	429.35	272.93	223.431	329.852	268.398	168.721	156.616	291.357	396.507	460.431	271.917	376.426	142.193	270.278	109.631	268.839	339.583	301.72	287.977	296.917	464.472	90.7146	44.6649	51.3427	1.94325	11.905	3.82648	18.5369	35.6048	12.0452
XKRX	ENSG00000182489	protein_coding	29.6944	47.9043	35.6979	41.1507	29.721	56.6012	49.6914	45.4841	41.1473	26.4028	39.9625	9.83912	61.0164	32.352	52.1033	51.3791	37.3412	39.8701	44.708	30.7246	74.4495	54.8132	44.5772	32.5763	55.817	51.5957	35.1183	65.8698	32.3668	14.6562	55.848	16.2326	47.8713	50.1139	41.7958	53.7768	53.1537	67.2194	29.7757	193.905	239.315	959.896	389.852	115.772	411.76	29.6671	165.1
TFR2	ENSG00000106327	protein_coding	13.2236	21.2961	29.0066	19.6269	11.5003	20.6918	13.0448	18.6294	40.5582	22.8643	29.1002	5.34262	17.5035	23.4193	37.3906	27.7862	35.0524	51.4715	27.9549	15.9039	27.6742	29.7488	66.3793	31.2285	38.4454	26.7492	19.8197	20.7536	25.2079	27.8493	23.8635	13.9191	25.3738	17.2956	29.4827	31.775	9.55257	12.8085	36.7284	18.3445	8.57775	247.601	161.254	100.226	35.0399	9.88524	252.569
CORIN	ENSG00000145244	protein_coding	10.2031	4.40087	7.9806	9.3552	4.90404	7.84076	6.843	8.93173	5.80932	10.3008	7.9718	9.90117	24.0101	5.42675	5.54161	10.1184	13.0247	15.1958	2.30396	15.8446	11.2722	4.61733	9.5619	9.43965	9.77576	9.55554	4.5014	9.53047	4.21853	5.45471	6.56767	2.22948	4.57839	2.64172	10.6654	2.84335	5.52491	16.5603	4.74402	172.493	77.3849	198.023	18.4954	93.0048	24.2715	8.89589	75.3446
CXCL3	ENSG00000163734	protein_coding	53.1405	99.6395	92.9689	39.2507	60.2847	88.6142	127.494	127.462	169.059	73.4084	351.42	18.8338	57.2375	247.095	805.166	232.408	156.903	171.454	274.066	81.5619	128.819	349.131	395.864	120.333	128.137	473.929	74.8079	81.3362	79.1629	126.115	61.5807	951.124	340.568	70.1105	150.727	294.767	61.5911	205.025	1175.96	569.022	157.869	456.697	1321.13	1249.13	866.257	7861.47	549.601
PANO1	ENSG00000274897	protein_coding	4.67714	4.52611	6.21054	5.6137	3.26167	10.2265	2.38073	5.69215	6.66307	4.15709	11.1476	3.5743	1.52226	4.08605	6.37148	5.90389	4.87721	4.31034	3.97225	3.19275	2.20004	3.86866	8.03828	5.06465	4.85502	1.8934	2.98773	3.43026	1.32129	6.88716	6.70115	5.44778	5.31106	4.12206	4.05026	2.37922	3.4875	4.27413	8.73406	20.9297	7.79836	32.3151	11.9952	15.6789	12.1099	17.8021	14.305
KLK10	ENSG00000129451	protein_coding	67.3947	34.477	22.0213	24.2907	137.561	30.6652	58.4779	94.3513	47.0152	48.8199	60.3754	83.6987	56.8999	35.7854	57.7015	56.4139	33.5943	41.7002	17.5313	63.5259	53.564	58.6943	124.46	17.2689	57.8532	61.148	58.1107	49.3441	25.1059	23.3379	16.4239	9.99367	51.9623	103.223	21.6003	83.5974	46.823	51.9858	85.6185	736.305	154.71	4797.12	490.888	908.153	55.8893	1746.76	114.744
[truncated: 1,120 more rows]
[truncated: 390 more columns]
