# Supplementary material for: Differential Expression Analysis Revealing CLCA1 to Be a Prognostic and Diagnostic Biomarker for Colorectal Cancer
Source: Front Oncol. 2020 Oct 28;10:573295. doi: 10.3389/fonc.2020.573295 (PMC7673386; doi:10.3389/fonc.2020.573295)
Supplement: Supplementary file 6 [file Table_4.xlsx]

## Sheet: Supplementary file 2_rectumdiff
id			TCGA-AG-3731-11A-01R-1736-07	TCGA-AF-2692-11A-01R-A32Z-07	TCGA-AG-3587-01A-01R-0821-07	TCGA-AG-4022-01A-01R-1736-07	TCGA-AG-A015-01A-01R-A002-07	TCGA-DY-A1H8-01A-21R-A155-07	TCGA-AG-A01J-01A-01R-A00A-07	TCGA-G5-6233-01A-11R-1736-07	TCGA-AG-A00H-01A-01R-A00A-07	TCGA-AG-A01L-01A-01R-A002-07	TCGA-AG-A036-01A-12R-A083-07	TCGA-AG-A011-01A-01R-A002-07	TCGA-EF-5831-01A-01R-1660-07	TCGA-F5-6864-01A-11R-1928-07	TCGA-EI-6883-01A-31R-1928-07	TCGA-AG-A025-01A-01R-A00A-07	TCGA-AG-3878-01A-02R-0905-07	TCGA-CL-4957-01A-01R-1736-07	TCGA-EI-6513-01A-21R-1736-07	TCGA-EF-5830-01A-01R-1660-07	TCGA-AG-3898-01A-01R-1119-07	TCGA-AG-A026-01A-01R-A00A-07	TCGA-CI-6620-01A-11R-1830-07	TCGA-AG-3584-01A-01R-0821-07	TCGA-AG-A02X-01A-01R-A00A-07	TCGA-EI-6512-01A-11R-1736-07	TCGA-DY-A1DE-01A-11R-A155-07	TCGA-AG-3883-01A-02R-0905-07	TCGA-EI-6885-01A-11R-1928-07	TCGA-AF-2690-01A-02R-1736-07	TCGA-AG-A014-01A-02R-A002-07	TCGA-EI-6506-01A-11R-1736-07	TCGA-AG-A002-01A-01R-A002-07	TCGA-CI-6621-01A-11R-1830-07	TCGA-AG-A023-01A-01R-A00A-07	TCGA-AF-2692-01A-01R-0821-07	TCGA-EI-6884-01A-11R-1928-07	TCGA-DY-A1DG-01A-11R-A32Y-07	TCGA-EI-6508-01A-11R-1736-07	TCGA-DC-5869-01A-01R-1660-07	TCGA-CI-6623-01B-11R-1830-07	TCGA-EI-6882-01A-11R-1928-07	TCGA-AG-A01Y-01A-41R-A083-07	TCGA-AG-4021-01A-01R-1736-07	TCGA-AF-4110-01A-02R-1736-07	TCGA-AG-3731-01A-11R-1736-07	TCGA-F5-6814-01A-31R-1928-07
SFTPC	ENSG00000168484	protein_coding	0	371.159	0.03249	0	0.0416614	0	0.042782	0	0.0236782	0.0308657	0.0205493	0.0356513	0	2.06152	0	0.0231314	0.0231892	0	0	0	0.0288516	1.32277	0	0.0186216	1.69301	0	0	0.048145	0.467568	2.4525	0.0380018	0	0.0326744	1.37987	0.0209381	0.0251476	0	0	0	0.826843	0	0	0.00728259	0	0	0	0.575141
AC092652.1	ENSG00000257277	lncRNA	13.9462	29.821	0.0379599	1.41493	0.0487788	0	0.0501035	0.73017	0.0276056	0.0360482	0.0239391	0.0416844	0	0	0	0.0269645	0.0270322	0	0	0	0.0336797	0.0268279	0.64628	0.0216828	1.72486	0	0.736704	0.0564512	0	0	0.0444569	0.581915	0.038177	0	0.0243944	0.0293293	1.55656	0	0.566591	0.819637	0.626287	0	0.00845481	0	1.47141	1.35077	0
KRT24	ENSG00000167916	protein_coding	231.826	196.829	0.0597268	2.86333	1.7911	0	0.0795916	0	0.0430677	0.0566313	0.0372327	0.0657828	0	0	0	2.62721	0.042153	0	0	0	1.50855	1.39274	0.602144	1.31026	0.0821067	0	0	0.090109	0.390639	6.545	0.070312	0	0.0600789	0	0.0379555	0.0458226	0	0	0	0	0	0	0.0129748	0	0	10.3796	0.50782
XKR4	ENSG00000206579	protein_coding	77.2523	488.281	1.94291	15.4322	0.237791	0	7.76237	5.79307	4.41108	1.88159	2.87249	16.3782	0	5.77138	3.17074	0.117361	1.61502	0	6.74558	0	7.71027	19.0494	1.78589	4.06455	0.255478	4.54681	8.12822	0.28657	3.74572	8.152	0.211858	0.989269	0.176062	0.436496	1.5436	1.67955	1.3133	0.664974	0	0.721972	0	0.861956	2.27649	2.18585	1.1968	14.6823	0.377612
NRXN1	ENSG00000179915	protein_coding	296.182	1437.39	0.237291	37.1041	0.331944	0	10.5222	12.1679	13.1736	3.65358	2.98187	5.78024	3.34008	28.9937	3.70366	0.155208	4.57741	2.9143	0.985115	1.65939	15.8853	42.2793	3.0008	6.85974	0.359485	2.89874	14.4909	0.408922	6.44141	18.2432	2.34025	3.2756	2.07845	4.033	3.00465	1.75875	15.7823	0	6.67397	0	0.436995	0	2.30339	9.78474	17.4702	33.3371	11.2444
PLP1	ENSG00000123560	protein_coding	1400.82	3442.71	2.11979	60.4624	2.63431	0	21.4589	10.5224	25.2301	0.263897	40.4781	22.3052	5.87401	48.0791	4.29137	19.2092	11.974	9.68797	2.14559	2.51275	14.8861	175.448	7.39825	15.0673	0.44094	4.37577	35.971	0.507364	4.85442	111.188	0.353023	8.42895	3.89929	3.36719	10.0961	12.4086	31.958	0.643119	7.6577	2.29028	0	2.64462	0.0487212	1.49632	35.8252	54.2479	12.0716
CMTM5	ENSG00000166091	protein_coding	49.7471	102.746	3.20823	5.52093	2.03855	0	0.149161	1.39624	0.0773922	0.10339	0.0664474	6.26699	1.70022	1.67896	1.23865	0.0754634	0.0756669	0	0.47894	2.62302	1.65475	6.62381	1.21792	2.63435	0.154308	0	2.18931	0.170857	0.307296	2.19618	0.130397	0.457888	0.110122	2.48993	2.72362	2.89237	0	1.50387	1.05306	0.753992	0	0.879383	1.14195	0.454048	2.74994	0.485971	2.31165
GRIK3	ENSG00000163873	protein_coding	312.049	1081.7	10.8753	21.2762	13.075	19.964	11.2747	15.4842	9.1827	10.5357	7.25788	22.5409	2.47105	18.289	1.10162	12.0181	19.3382	18.9594	16.9628	12.8611	23.0485	80.1042	140.433	35.3531	15.8973	12.6527	12.7477	7.91924	32.2349	20.7342	17.8749	59.0498	7.42798	34.6738	21.3827	20.0341	74.6892	25.7314	29.7658	20.702	13.9393	16.144	11.305	12.3847	12.3634	21.3249	21.5596
NPTX1	ENSG00000171246	protein_coding	1185.96	5249.07	0.302803	44.0033	6.89222	0	11.3471	6.21911	9.2044	5.47785	75.7569	4.18017	11.8175	112.521	13.8923	4.68074	34.053	5.32531	1.56281	11.125	42.5742	183.642	14.3245	27.3582	2.8068	4.36903	20.6213	33.9305	162.248	266.599	0.379899	37.8796	7.45031	9.92234	8.74091	63.9822	27.4717	3.65756	10.9937	15.0654	2.2514	7.13595	15.8062	52.1298	42.165	11.6846	26.5182
AC110813.1	ENSG00000249690	lncRNA	36.1802	169.623	0.105648	2.63853	0.139491	1.9066	0.143751	0	0.0748267	0.0998426	0.0642779	0.11711	0	7.71102	1.96061	0.0729685	1.49782	0	0	0	0.092722	6.59591	1.93177	1.38727	0.148678	0.696211	2.98826	0.164508	0.826925	0	1.90639	1.09223	0.106311	0.492337	0.0655776	1.54732	0.639084	0.704923	0.444346	0	0.514696	0.880712	0.021804	1.7358	3.51183	1.81378	0
LGI1	ENSG00000108231	protein_coding	155.512	142.991	1.79753	6.86791	0.162688	0	5.42855	0.628019	1.54317	1.74818	7.75481	0.135961	0	5.52171	0.534451	0.0839292	0.0841583	1.83502	0	0	0.1071	13.0739	4.01143	0.0663581	0.173723	0	5.29689	0.192824	0.292529	8.49064	1.97391	1.05999	1.80321	0	0.075308	0.0919821	1.37179	0	1.65214	0	0	0.875139	2.24182	0.440476	5.66355	3.11057	1.63124
CADM2	ENSG00000175161	protein_coding	171.219	418.034	0.173999	11.3036	0.236525	0	0.244638	3.54197	1.62967	1.87964	0.102135	2.06504	1.65493	10.1134	0	4.36902	4.37309	1.09092	7.39935	6.98442	1.8063	30.9256	2.45325	2.77604	2.43313	0	7.36983	2.6328	0.720572	9.68935	0.210763	4.05992	0.17519	0	0.104318	0.128608	5.77848	0	0	1.53334	1.08548	0	1.16653	0	1.88326	12.0571	1.52363
RSPO2	ENSG00000147655	protein_coding	815.695	1452.38	9.10247	52.6576	2.63831	0	19.4962	16.234	17.9701	8.81788	14.2188	11.5146	4.17012	22.8982	5.57214	3.19334	17.8141	11.5403	0.398812	5.09696	14.9217	46.6252	47.7309	53.9903	0.447802	13.4307	19.9949	46.6844	17.1446	51.3005	13.9624	5.52424	0.288943	2.76965	22.7071	48.3682	52.6911	0	20.7399	23.1502	1.03453	6.24171	5.68679	22.8699	31.0812	48.666	2.5423
DPP6	ENSG00000130226	protein_coding	469.345	1592.73	5.58985	20.2156	0.385479	0.928164	2.68773	3.39846	20.7098	0.253117	1.60466	20.2652	5.88233	44.4205	17.317	1.70232	4.65191	7.856	3.92566	3.37682	13.1789	236.365	0.45844	18.9992	4.95157	2.12586	27.3916	3.05614	5.35014	36.255	2.40101	4.96982	0.273253	2.77672	11.4387	3.31598	1.97094	0	4.27733	1.49573	3.48398	1.74749	7.91829	10.7593	16.4927	12.4317	7.04084
SPHKAP	ENSG00000153820	protein_coding	8.60269	40.5916	1.49919	1.41639	0.048328	0	0.0496397	0	0.0273579	0.0357208	0.0237254	0.0413028	0	0.563943	0	0.0267227	1.33942	0.629618	0.600645	0	0.0333748	2.53182	0	0.02149	0.0511475	0.77351	0	0.0559244	0.450356	0	0.0440484	0	0.0378292	0	1.30303	0.0290654	0.728489	0	0	0	0	0	0.00838116	0	0.677662	2.90638	0
SORCS1	ENSG00000108018	protein_coding	266.847	1059.28	12.389	31.8231	0.384203	0	17.0782	18.4909	7.62973	0.252392	22.3707	18.4764	9.30254	46.1772	1.73654	4.64531	9.00988	4.74008	3.33248	1.65386	13.1713	75.9881	24.185	13.6539	2.76975	2.87732	31.0479	9.99391	25.0572	24.5595	0.336116	8.47335	0.272451	5.18303	10.0435	22.711	32.8469	0.643413	5.41505	2.29254	0.432559	2.64614	10.1546	20.7298	34.698	43.0146	9.30817
RBFOX3	ENSG00000167281	protein_coding	647.812	1396.88	31.3971	20.0422	8.91453	22.8271	15.4098	6.94039	10.6442	2.0433	11.446	13.3672	2.47115	47.3057	11.363	4.67233	23.6583	8.42624	25.3683	0	10.1113	82.7549	5.48351	23.1869	5.02318	3.62144	38.773	5.51315	7.19036	106.496	31.0302	3.7936	10.886	20.2158	31.1258	161.883	6.20761	25.7634	3.13471	5.48139	2.86008	2.64417	34.8196	81.0858	5.08944	2.16813	16.5351
LINC02268	ENSG00000248174	lncRNA	25.7497	33.1017	0.0487255	0	0.0628765	0	0.0646165	0.711505	0.0352861	0.0462363	0.0305527	0.0535849	0	1.22764	0	0.0344574	0.034545	0.604541	0	0	0.0431572	0.034281	0	0.0276468	0.0666187	0.756921	0.71843	0.0729752	0	1.54298	0.0572106	0	0.0490084	1.30808	0.0311398	0.037516	0.709041	0.764155	0.539437	0	1.34187	0.906644	0.0107187	0	0	2.05468	0.531938
PMP2	ENSG00000147588	protein_coding	52.6604	131.387	1.75301	4.07244	0.142991	0.942714	6.82421	3.7436	0.0765475	0.102221	0.0657333	1.84546	0.819461	2.98558	0.548022	0.074642	0.0748431	1.18374	0.480317	0	0.0949093	4.08215	0	0.0591789	0.15245	0	3.77356	2.25277	1.36042	8.6044	0.128871	0	0.108866	0	0.0670653	0.0817015	2.94669	0	0	0	0	0	0.0222657	1.08026	3.50036	9.5184	1.04101
AC009102.2	ENSG00000272372	lncRNA	20.3483	76.4716	1.76744	0.527951	0.149242	0	0.153855	0	1.52435	0.106456	0.0683159	3.37352	0	3.61833	0.543485	0.077614	2.82378	0.510199	0	0.831829	0.0988009	1.50722	4.06232	2.64259	0.159194	2.29176	1.4053	0.176375	2.45351	2.18879	0.134405	0.45429	0.113417	0.484647	2.73321	0.0849886	2.15516	0	0.436305	0	1.85323	0.878266	1.14348	1.07118	2.73856	3.84529	0
ADCYAP1R1	ENSG00000078549	protein_coding	199.363	662.098	0.230299	8.85446	0.321115	0	2.58306	0	7.45347	0.215641	11.1151	3.99132	3.34448	20.8377	1.75657	4.55376	14.4012	2.92414	0	0	3.49276	44.8158	7.57699	4.1946	2.65782	1.38783	9.3571	0.394558	1.14651	30.245	4.18102	2.69774	2.067	0	5.7464	3.24951	12.1711	0	3.20258	5.54979	0.438611	0.85375	11.1962	6.23734	8.6075	24.0538	10.7175
KCNIP4	ENSG00000185774	protein_coding	301.521	700.187	43.9114	42.6877	27.7137	63.7525	36.7948	33.9496	21.0844	17.3549	36.7311	33.7828	20.3244	39.5755	48.6292	20.8753	4.68656	51.7118	21.6387	24.0626	39.416	52.9638	30.7971	28.7383	22.6016	46.5398	28.5067	3.10628	22.1493	29.3173	10.2765	37.2536	37.1207	54.9415	27.1182	44.4145	32.4209	88.0917	104.432	54.3014	73.1643	56.6513	41.6298	37.6462	44.1109	42.797	56.7299
GNAO1	ENSG00000087258	protein_coding	1448.93	4257.24	42.5644	179.687	40.6087	34.2158	45.859	61.5005	95.5993	75.2195	52.3955	69.4598	44.9441	414.467	44.5611	66.6739	144.869	58.2204	28.0541	49.8787	83.8635	589.116	145.65	149.95	11.7285	57.659	153.709	53.7915	150.534	343.208	24.0139	117.032	12.7611	102.43	126.436	107.338	133.469	11.2236	85.6767	35.7904	43.2855	55.6734	48.4394	125.053	156.067	164.756	123.142
PRIMA1	ENSG00000175785	protein_coding	720.592	1527.58	0.287982	32.8115	6.83665	0.928047	7.00334	14.0813	9.16223	5.45569	5.84428	15.1668	4.16977	94.1687	4.28761	7.60654	41.0175	7.19136	0.398882	18.9279	11.7152	230.624	39.3579	35.2556	5.01763	3.62197	49.6679	5.50556	4.84734	51.2745	0.359784	34.0758	0.290242	14.1853	7.29921	9.41779	36.1904	0	13.3196	4.68303	2.24977	7.14144	45.995	3.20214	37.0805	52.8762	6.99653
SCN7A	ENSG00000136546	protein_coding	1143.12	4443.52	0.299172	86.0317	0.431159	0	11.3186	12.617	25.452	12.2473	7.26509	18.9686	7.56691	126.953	24.859	4.67939	0.19137	7.17392	0	20.6262	29.5766	242.544	14.9732	17.858	0.47104	2.87131	105.764	0.544365	37.8146	90.8774	0.374954	12.4281	0.30155	8.13449	4.4798	9.45612	36.757	0.64388	3.13366	9.47186	0.433648	8.93592	5.69087	21.0053	35.5758	60.3885	14.232
SST	ENSG00000157005	protein_coding	3596.85	800.261	2.12182	32.1832	0.411679	0.928046	95.0182	23.3956	10.6334	0.267871	1.60801	11.5201	1.62378	10.4217	0.471368	9.06709	94.3985	16.519	0	12.0074	1.94876	45.2025	46.4312	19.1301	5.01555	8.13969	7.72897	19.4525	1.13029	2.00626	12.0688	59.295	0.289582	5.15786	3.05198	25.958	26.181	0	27.5894	0	0	0	0.0492667	3.20239	51.1487	28.0438	0.892073
POPDC2	ENSG00000121577	protein_coding	1063.35	2413.9	28.5079	118.746	21.6663	35.1697	26.479	47.3411	65.7732	25.9282	45.3187	52.6256	40.7052	252.974	42.6686	45.9959	54.8855	36.08	57.0177	61.0999	98.3954	489.951	55.9709	68.2724	25.0028	19.37	181.099	136.976	117.046	285.99	20.0881	43.4275	68.9516	64.8519	73.9468	58.396	29.5054	25.6118	40.7412	86.9444	31.652	23.3119	52.9235	108.574	91.4849	86.7533	79.2722
FRMPD4	ENSG00000169933	protein_coding	48.5209	173.514	0.116926	1.19838	0.155106	0	0.159934	0	1.53268	0.11041	0.0707178	3.39944	0.81521	3.59286	0	0.080381	0.0805993	0	0.471033	0	3.08199	5.40399	0	1.40361	0.165526	0	5.32392	4.06124	27.7272	0.643637	1.95227	0	0.11767	1.12295	1.4616	0.0880512	0.629351	0.696537	0	0	0.502953	0	0.0238367	1.0631	2.72436	3.13523	0.423356
TMEFF2	ENSG00000144339	protein_coding	67.9917	96.5094	1.84854	3.91479	0.186878	0	0.192924	1.35459	1.57458	0.131547	2.78999	0.155431	0	3.47241	1.87828	1.55879	1.56045	2.46873	0	0.820999	5.99972	9.42963	1.84821	1.43354	0.199942	0.672919	5.99761	6.06899	0.275898	4.45403	0.167535	1.03234	0.140455	0	1.49677	0.104308	0.612734	0.682134	1.60991	4.07555	0.483114	0	1.15481	1.02549	1.94193	7.07542	0.985448
NIBAN1	ENSG00000135842	protein_coding	5212.26	14987.2	153.363	597.524	122.907	82.7219	91.2785	210.202	236.026	141.863	204.821	204.163	313.363	1328.51	385.275	155.423	210.295	209.981	169.436	155.779	321.89	1622.45	507.9	279.774	60.5215	390.031	467.995	143.379	551.778	1969.16	88.6536	431.932	340.753	563.072	234.647	277.642	648.174	103.569	302.041	192.932	285.801	425.946	387.081	552.667	620.612	856.545	507.46
PYGM	ENSG00000068976	protein_coding	516.311	1500.15	33.482	24.9981	15.2507	33.2849	7.06631	14.0277	12.1782	19.0243	11.492	26.3884	7.56493	149.787	25.4639	25.2544	58.9162	19.5162	10.9848	6.81506	26.4215	188.101	27.007	46.3027	0.479484	12.6315	48.6654	29.2799	31.5842	168.826	10.2679	22.8091	57.8381	23.107	27.0988	18.6044	18.9457	13.5101	16.0656	8.66871	5.91623	15.2314	23.6667	67.1269	30.2108	32.0332	29.3079
ANKS1B	ENSG00000185046	protein_coding	69.0682	228.478	3.72162	10.8831	2.49408	0.930051	4.54473	2.00454	3.14199	0.207881	5.68022	2.18895	1.63489	17.4004	3.73243	3.10928	5.94533	1.05544	2.79629	0.800544	17.1597	19.7965	2.37575	1.51221	2.62827	5.98932	10.1378	11.2943	4.05477	17.6379	0.272176	5.10124	2.05212	4.06906	1.59056	0.161439	7.81599	0.650227	4.38871	4.74905	2.92504	2.65894	2.29817	20.2464	7.96151	6.54356	3.75695
ASPA	ENSG00000108381	protein_coding	254.014	448.269	5.5789	29.2795	8.73148	13.3152	21.0367	12.7329	3.21415	7.06196	11.3446	11.3327	2.47413	19.121	4.30719	6.09596	8.99977	9.11912	1.56193	2.51509	1.93923	7.52902	10.0053	16.3081	0.413913	2.12667	6.3202	7.69536	4.40958	88.4265	6.23432	6.72587	0.270172	8.82742	4.44871	7.83094	16.2884	20.5502	25.5941	7.91279	2.87019	3.54657	1.18396	3.79201	30.0076	65.8285	12.1634
ATP1A2	ENSG00000018625	protein_coding	1701.89	5148.61	9.19019	66.6286	6.90337	2.82875	22.0835	9.05013	19.6307	20.7739	42.3997	15.387	17.7634	260.257	65.92	15.0187	17.9823	5.93866	2.73573	13.7053	28.1358	290.899	30.1206	31.4905	7.28298	3.62135	118.285	5.55891	38.0588	522.841	2.41825	12.3968	0.312226	4.55273	14.4235	9.47831	20.3378	2.90407	22.2324	7.86788	4.69323	8.93227	31.5446	4.91011	32.1369	18.8209	18.0861
MPZ	ENSG00000158887	polymorphic_pseudogene	347.87	953.205	42.2151	40.7732	27.7405	21.8571	28.3829	28.9556	59.524	22.4291	33.9458	17.2149	8.4137	14.841	0.473649	32.6131	31.1805	63.4688	37.6522	11.9841	78.2674	25.2314	53.6456	17.895	9.48927	47.2812	97.5458	41.1605	13.2338	76.1897	56.5146	33.7664	14.4829	32.0831	28.5392	50.5016	38.0916	52.2778	24.5136	40.6693	57.0615	31.4291	29.2881	69.9091	62.6618	45.7749	28.1541
HAND2-AS1	ENSG00000237125	lncRNA	1032.23	2650.09	5.65752	50.4901	0.426641	1.87793	2.71821	4.09611	21.0019	3.76487	11.4704	17.0989	22.0548	176.067	32.641	6.15345	13.5058	2.87169	2.73144	1.65319	35.9542	263.755	5.47768	27.2947	0.465914	2.12345	65.4002	12.6676	42.1505	85.899	2.42134	0	3.91437	2.76856	15.7781	7.92551	8.32599	0.643647	7.62685	11.8764	2.24995	1.74691	23.6464	24.4974	26.9644	30.9311	29.9704
AC036108.3	ENSG00000261616	lncRNA	89.5903	404.1	8.96615	17.0522	2.60658	5.68762	2.6762	9.1412	6.15095	7.04843	12.7059	11.3022	8.4541	44.6042	9.51227	7.53492	8.98682	7.87525	8.73389	3.37878	16.2717	55.8964	14.5354	4.2516	4.92339	10.4653	42.0942	5.38098	9.67329	23.145	6.21908	14.9775	12.3774	8.83901	7.2395	12.2834	6.95996	12.1	8.29018	1.49648	8.47051	9.86661	16.844	13.7271	6.45597	16.1345	10.4717
FAM180B	ENSG00000196666	protein_coding	44.464	92.6503	1.6878	0.5554	0.116096	0.946385	0.119539	0	1.47352	1.64653	0.0543623	3.22096	0	1.75124	0	0.0615926	0.0617554	1.93624	0.504595	0	0.0779288	0.0612646	0	1.36063	0.123514	0	0.666765	0.136239	0.870193	18.6952	0.10497	0.48409	0.0890904	1.87629	0.0554454	0.0673003	0	0	0	0.768879	0	0.887256	1.13139	0.480345	0.594944	0	3.08537
LRP1B	ENSG00000168702	protein_coding	8.58096	120.348	4.92395	3.17955	3.96161	0	2.27143	0	1.59362	1.82405	5.39871	1.99325	0.801476	2.80054	4.64218	0.102176	0.102462	1.11679	2.32532	6.14373	3.22507	0.1016	0.499956	2.73	0.217287	4.61387	2.86921	0.242522	4.95744	5.9618	2.08135	1.63163	0.151728	1.07111	2.83563	4.40941	4.3503	1.45643	0.401913	0.731609	0	0	0.0296352	1.00999	0.539038	4.31716	0.969782
SFTPA1	ENSG00000122852	protein_coding	7.41931	291.48	0.115644	0.525051	0.153323	0	2.10606	0	0.081587	0.109209	0.0699896	0.128372	0.815814	0	1.22756	0.0795418	0.0797576	0.507238	1.10919	0.830519	0.10133	0.0791072	0	0.0629716	0.163601	0.688567	0	0.181357	0.805542	2.18232	0.138012	1.7153	0.116379	3.8381	0.0714169	1.5692	0	45.8018	0.433128	0.750074	0	0.877288	0.0236081	3.68386	0.566301	0.479418	1.02602
PGM5-AS1	ENSG00000224958	lncRNA	343.916	313.52	1.9327	5.83558	0.231791	11.5008	2.35937	3.54959	0.117905	0.160606	0.100402	0.191073	0	16.4253	2.49947	0.1148	1.60924	0	2.90975	2.56279	0.148279	12.3657	1.1325	0.0899317	0.248908	0	5.0986	0.27896	4.28804	47.663	0.206664	1.59579	0.171923	0	0.102543	0.126347	1.31687	0	4.59125	0	0	0	0.0328766	0	3.98762	4.2264	2.12103
DPT	ENSG00000143196	protein_coding	5403.07	9186.27	67.2031	194.512	221.387	15.1923	35.1626	10.4727	164.28	37.8899	160.973	155.368	144.346	212.442	173.118	99.2245	213.038	31.1267	80.499	83.4561	368.827	493.388	68.4949	125.626	9.47962	128.94	182.876	472.029	159.571	1464.15	94.4255	9.53422	2.11191	48.0382	352.138	228.364	89.5218	7.44779	141.151	442.918	49.9976	7.13864	276.756	336.494	290.967	191.882	51.8904
PER1	ENSG00000179094	protein_coding	3371.68	9867.92	664.772	1190.65	198.833	415.627	404.049	1090.72	537.46	770.578	433.419	406.022	434.806	642.824	356.418	972.358	1084.26	676.493	267.209	514.004	302.326	899.574	747.927	487.117	663.007	291.68	430.019	1282.92	713.191	2319.2	638.601	788.779	608.941	659.448	1497.39	1673.3	624.712	674.403	589.118	771.305	601.78	724.296	452.366	458.821	833.061	1300.91	523.378
ZMAT4	ENSG00000165061	protein_coding	16.2396	62.4491	1.70566	1.2438	1.96322	0	0.12694	0	2.77661	0.0887255	1.41242	1.79102	0	1.73147	0.563934	0.0651072	0.0652802	1.91816	1.83559	0	0.0824852	4.01267	0	2.59336	0.131201	0	0	0.144855	2.56845	0	1.85677	0.476923	4.51658	0.506606	0.0585793	0.0711739	1.4181	0	0.459303	0	1.20882	0	0.0196136	1.11232	0	1.85241	1.72132
CCDC69	ENSG00000198624	protein_coding	6380.32	9472.33	536.427	819.67	259.92	239.662	201.31	396.487	385.253	371.9	172.396	308.834	273.418	1017.29	515.626	257.384	476.499	1259.44	1128.28	436.511	487.64	1833.73	443.496	347.997	133.676	829.714	574.424	425.953	539.033	2655.02	736.241	580.496	228.014	560.559	267.355	440.098	651.592	106.594	176.924	658.047	355.581	937.325	360.104	351.485	1540.25	1114.96	376.944
PDK4	ENSG00000004799	protein_coding	7581.15	11839	162.176	604.943	234.627	242.516	572.016	432.624	128.63	424.691	409.396	178.056	685.432	1496.11	373.067	193.854	195.535	343.963	548.332	594.977	144.791	936.275	377.312	826.554	200.137	403.495	279.956	70.8897	267.452	4163.94	474.141	418.646	941.909	354.33	292.92	352.766	878.32	433.662	718.783	172.979	249.623	292.913	246.473	213.286	868.047	795.699	332.009
PTGS1	ENSG00000095303	protein_coding	3962.71	11468.3	438.058	452.358	527.43	49.433	315.591	327.77	258.449	319.094	226.012	400.358	344.772	746.105	290.595	264.772	752.979	343.34	364.449	180.746	559.807	780.098	1314.17	455.722	273.236	828.96	385.727	696.247	716.538	1832.49	358.754	988.621	555.96	1076.8	371.051	478.4	886.067	218.633	346.292	406.725	643.486	991.25	291.477	2312.64	837.078	736.219	230.476
TNXB	ENSG00000168477	protein_coding	2591.64	10315	126.927	166.178	68.075	3.7816	65.3653	224.452	173.288	78.7863	163.846	123.762	149.428	517.307	231.281	121.399	329.815	80.9117	194.866	37.8098	175.821	452.441	366.227	291.897	40.5684	122.162	144.218	99.8138	284.485	2432.52	115.978	308.686	69.2256	196.505	296.96	79.9874	266.847	165.69	148.962	53.3306	195.22	91.6105	168.817	93.4078	259.903	1253.06	99.6049
VEGFD	ENSG00000165197	protein_coding	356.194	430.81	12.1145	4.89832	0.345356	0.928868	6.69992	3.42073	3.18453	0.229964	5.75341	7.59028	0.780505	3.15604	1.74647	1.6883	0.160747	5.41742	2.16492	5.12318	5.11815	15.9245	4.92023	20.0765	0.374445	3.65087	12.9633	0.426823	6.39917	177.152	9.74944	2.6771	10.5025	2.79977	3.01598	1.76629	7.73135	14.5057	15.4035	0.705106	2.89128	0	12.3407	0.936975	6.50726	8.90604	5.98774
GLP2R	ENSG00000065325	protein_coding	585.07	821.824	19.6261	43.3546	19.3981	4.72999	34.6121	7.6364	12.1781	24.0741	26.9121	15.3385	12.6675	131.691	17.1016	23.7899	67.6754	49.8936	1.56313	32.7043	24.8003	22.2782	65.1717	58.4623	20.3891	41.2804	12.7232	38.6507	12.7772	84.2187	8.32144	91.2744	42.264	26.7111	17.2275	24.6771	97.2064	10.4742	35.2966	38.2901	8.98253	37.7434	2.31281	9.48303	64.7304	23.6431	14.7697
MAB21L1	ENSG00000180660	protein_coding	32.1044	93.8268	1.87858	5.95349	0.202092	0	5.73701	2.8437	0.104554	1.82275	2.81641	0.167579	0.801655	2.18595	0	0.10185	1.57808	3.11137	0.442456	0	3.22302	9.52736	1.82706	0.080097	0.216487	0	2.11017	0.241605	2.28583	7.51778	2.0795	4.81243	1.88501	0.451966	5.42669	3.03542	2.83423	0	0	0.731839	1.11206	0.867406	7.72144	2.2456	6.2267	7.65566	1.56603
CSRP1	ENSG00000159176	protein_coding	37809.9	71694.7	6388.4	7677.97	7330.81	2436.78	4629.85	5906.9	8927.06	7433.04	3093.75	8435.12	6511.85	13141.9	5565.15	6570.95	5952.01	7045.52	6442.01	4870.89	8019.97	21841.4	7933.69	7405.99	6482.39	4388.17	12264.4	8788.69	5203.34	15747.9	3930.98	7450.55	5320.57	5745.97	7430.79	10710.4	7496.43	3435.63	6847.91	7277.54	5927.86	7426.33	3482.49	8988.18	11047.4	6857.2	4449.06
BEST4	ENSG00000142959	protein_coding	1341.65	1496.61	71.9446	40.6907	38.2895	8.53402	115.441	80.8349	38.9493	12.3044	39.6315	35.8046	7.56333	39.4629	35.0239	37.0973	320.082	114.659	5.08405	10.258	47.7112	3.18598	3.59015	11.1067	62.0254	117.27	26.3121	22.4173	2.98612	35.7423	99.2453	117.453	7.46074	5.7425	45.559	49.1346	38.7411	109.966	20.5288	11.8563	45.2276	45.8104	47.2798	139.326	43.349	8.09946	10.2963
CAVIN2	ENSG00000168497	protein_coding	2973.21	5544.56	119.888	345.922	70.1727	39.9209	54.5801	214.545	88.3036	75.3735	110.263	84.5592	112.896	449.225	101.437	93.3389	99.3483	251.326	140.037	234.197	90.5894	358.174	248.264	152.903	33.916	170.963	174.978	162.413	220.62	1473.1	61.2218	278.846	120.313	271.702	336.644	171.83	521.332	59.6677	260.71	496.337	115.552	186.895	121.571	91.7	344.269	812.668	180.68
NEFL	ENSG00000277586	protein_coding	262.204	572.278	0.258275	28.1467	0.364891	0	8.82581	6.99954	7.58266	2.02212	20.8582	11.2236	4.183	38.4249	2.38204	11.8061	0.167992	12.3212	0.39982	19.0289	8.33374	100.656	2.34172	5.58489	6.98298	2.12993	34.1497	18.5753	3.00624	23.2141	0.319999	9.11538	5.56056	2.78681	0.14843	7.78767	22.8714	0.644308	8.89853	1.49765	1.03659	8.06584	1.18315	6.13668	9.83638	29.7581	9.94156
PKHD1L1	ENSG00000205038	protein_coding	153.161	144.117	10.2556	12.1747	6.38246	0	2.56841	2.0016	0.152558	1.97942	2.96543	5.70889	0.783068	2.61534	9.0448	5.95465	7.36861	2.93107	10.1848	5.14264	0.194239	7.34683	6.28252	8.13117	10.5798	5.98014	3.48046	0.385278	7.00059	25.8263	2.31315	11.7372	2.05909	2.21576	0.131856	1.74722	8.53271	0.649377	7.9089	4.74344	1.66627	6.2852	13.4005	3.87097	23.8258	43.1527	4.32497
AC024651.1	ENSG00000259478	lncRNA	10.9306	87.7728	1.54077	2.93849	0.0621772	0	1.75508	0	2.59514	0.0457334	0.0302278	0.0529962	0	0	1.39733	0.0340889	0.0341754	0	0	0	0.0426898	3.7712	0	0.0273541	0.0658743	0	0.71928	0.0721534	1.02216	0	0.056579	0	0.0484733	0	0.0308083	0.037113	0	0	0	0	0	0	0.0106082	0	0	0.581476	0.533197
MAL	ENSG00000172005	protein_coding	158.865	531.396	9.00587	18.2885	8.75857	2.82951	19.1085	2.68766	3.21718	0.252953	37.468	18.4881	5.88247	12.2127	5.59578	4.64638	33.4268	4.73916	6.31259	0	8.4055	30.4758	9.35114	22.9959	4.95074	3.63009	11.3841	23.4105	13.9545	108.124	0.336938	13.1647	0.273072	24.0827	18.3744	9.34029	11.2437	21.2998	3.71109	8.71297	5.33995	8.95707	5.67852	0.372491	19.8569	16.6939	5.91275
PCSK2	ENSG00000125851	protein_coding	238.708	621.672	0.215085	15.5971	0.297809	0	2.53236	1.29118	0.145965	0.201627	4.30777	3.92646	0.784813	4.38406	0	4.50951	3.09946	4.22789	0.995939	0	18.5365	18.3222	3.68888	2.84327	0.321576	1.3945	4.23283	2.84142	1.15841	2.03964	0.263371	4.52211	0.216634	0.41909	2.97039	0.15685	7.10794	108.068	2.06974	0	0	0	0.0395771	0.950788	4.55344	53.7923	0.910249
HSPB8	ENSG00000152137	protein_coding	5417.14	10673.4	241.061	405.494	59.6555	24.7035	54.5894	133.005	207.615	51.5306	108.874	92.0567	157.915	981.823	247.231	83.0172	158.499	111.029	348.738	104.978	277.472	1849.63	178.816	264.699	18.3645	64.3749	740.625	422.656	412.64	1811.31	86.6747	79.5097	63.9425	282.945	216.118	158.11	126.226	50.5812	99.0047	179.393	97.7633	52.9639	187.948	335.116	378.418	353.573	288.889
TCEAL6	ENSG00000204071	protein_coding	19.251	33.7159	0.0633396	0.592736	0.0822082	0.952002	1.83735	0.689559	1.41451	0.0600414	0.0394092	0.0697967	0.847088	2.57233	0.606834	1.4037	0.0446362	0.576558	0	0.859508	1.52007	5.06306	0.595896	1.31697	0.0872305	0	7.34241	0.0957915	0	0.699503	0.0746297	0	0.0637149	0	1.36099	0.0485374	0	0	0.508442	0	0	0	0.0137032	0	0.629917	1.97746	0
CNGA3	ENSG00000144191	protein_coding	201.743	474.123	0.245527	16.5903	0.344793	0	4.68715	20.8849	14.6733	0.229635	0.138877	9.33449	5.04889	6.60122	3.03979	0.160051	4.5982	2.90394	1.57117	1.65759	3.53035	22.9462	20.5939	14.8126	6.86892	0.635924	4.90903	5.24075	7.37343	20.39	0.303139	1.51721	0.247361	3.40726	9.91827	3.27844	12.0835	1.39955	8.38451	11.2063	0.43539	21.6959	5.65959	1.50739	5.15882	20.0568	16.4027
SPIB	ENSG00000269404	protein_coding	1753.74	1248.59	5.6682	69.7299	50.7362	14.2415	132.269	45.9798	4.73127	15.7027	19.9567	100.318	8.4125	17.06	45.3026	23.8613	220.418	65.7988	8.02467	3.37333	13.4655	13.5213	102.365	36.9418	9.50578	55.5007	11.2791	22.4096	26.3076	128.653	8.33782	288.216	5.69015	20.6569	133.01	49.1246	117.499	1.39754	123.857	44.6271	5.30493	17.922	12.4431	10.0442	48.6446	139.041	44.2742
NPAS4	ENSG00000174576	protein_coding	30.9274	93.8324	0.169526	9.27836	0.229993	4.76903	4.17698	0.598797	4.39012	3.41273	1.52528	0.18966	0.795445	5.80517	0	5.70157	8.3876	1.0954	1.65146	0	4.76686	7.03156	2.46262	2.76763	2.41296	0.657677	5.86449	4.5731	3.77242	12.8013	0.205107	2.82883	3.51935	1.04934	6.81928	8.62771	0	0	3.36708	1.53638	0.463007	0.863034	0.0326811	0.987833	4.69927	1.66939	1.5308
GFRA1	ENSG00000151892	protein_coding	963.555	2514.34	58.2281	138.929	61.4202	21.8505	62.8456	27.4734	36.0413	92.0012	114.175	58.185	15.2066	282.736	60.6193	72.4788	38.6711	33.0012	25.1175	11.9794	39.6633	224.801	76.8435	168.779	31.6099	12.6167	67.1109	17.6733	91.2899	483.935	10.3011	61.8556	2.12333	104.948	119.201	59.9172	137.846	46.0827	72.8268	21.4295	39.6334	72.7772	25.9424	14.6093	123.202	77.2103	48.088
FGFBP2	ENSG00000137441	protein_coding	57.9487	136.426	2.02446	1.73238	0.292475	17.2072	4.47723	2.73861	0.143777	0.198385	5.64512	3.91066	4.22154	10.3443	3.09034	5.89703	4.50323	2.9552	1.59732	0.802209	1.87349	11.4151	2.38914	2.83825	2.58995	6.01532	12.4364	2.82483	5.08898	26.784	0.258825	2.72919	0.213088	1.62098	1.58181	7.53448	20.4603	5.2895	0.927448	3.13311	0.444096	6.29982	3.40717	3.90868	5.24991	11.0193	2.62297
CNR1	ENSG00000118432	protein_coding	382.563	611.49	2.11584	38.7876	6.77455	0	2.69718	7.67613	7.65154	8.76498	0.153999	18.5945	2.47252	31.6243	12.7163	6.11729	4.66085	4.73124	168.79	2.51355	1.94447	67.756	26.0403	11.0056	2.78175	1.37691	16.4359	3.07005	7.23046	58.8233	0.344518	7.86704	0.278787	6.9811	10.0708	10.8686	22.6953	0.643181	21.4291	2.29122	0.432353	5.34529	13.5196	7.82619	39.9725	39.7952	8.71573
STMN4	ENSG00000015592	protein_coding	43.8591	107.262	0.127034	8.26639	0.16923	0.939681	2.1612	5.23274	0.0892249	1.76127	0.0764237	0.141246	1.68541	7.44812	0.530386	5.47135	0.0872031	0.496573	0	0.82574	3.12642	14.4076	0	0.0686958	2.20881	0	5.27452	0.200863	1.30432	1.39008	1.99223	0	0.127853	0	0.0779971	0.095348	2.12429	0	0.42171	0.74343	0	0	0.0256159	2.96585	3.42251	1.75484	2.24445
NEFM	ENSG00000104722	protein_coding	57.3677	128.003	0.184975	9.8319	2.36485	0.93281	0.261496	2.04058	4.44951	0.173793	1.54282	2.09645	4.25236	14.3121	1.14132	4.40934	0.123986	3.01184	0	0	1.82762	19.2166	0	1.48277	2.48138	0	12.6346	0.305531	5.24023	7.34002	2.19776	1.57463	3.58828	4.18288	1.5552	1.69507	12.4955	1.42866	2.71491	0.718575	1.07537	6.33162	4.49175	3.38223	5.34419	4.8103	6.89221
TMEM151B	ENSG00000178233	protein_coding	25.0472	88.2439	3.62268	5.04758	0.269031	6.67388	2.46196	4.23405	4.48941	9.66638	4.25657	8.79153	1.64447	3.85663	0.488435	3.05529	4.45219	1.70348	4.09399	0.805182	12.3139	13.9886	5.7389	0.101671	0.289796	1.40502	5.02059	0.326544	4.15777	2.05754	0.238771	4.59071	3.63486	5.41528	2.93566	0.143822	4.21991	5.32624	3.87966	0	2.33255	3.57992	7.81238	5.79191	1.85502	7.31309	5.61978
RNF150	ENSG00000170153	protein_coding	975.264	3621.72	42.5237	230.281	13.2464	2.82953	24.3401	34.5621	122.235	48.0076	50.9571	45.2212	112.144	305.024	43.3011	57.7885	81.4199	36.6895	38.6893	18.007	80.5009	290.884	112.87	51.9681	7.27814	24.6238	119.403	46.5007	145.565	470.096	39.5933	9.52261	3.90579	72.6075	92.3675	75.1994	95.3131	1.39997	91.9421	80.538	38.3967	29.6042	143.953	106.816	98.7248	129.095	41.3981
ADRA1A	ENSG00000120907	protein_coding	31.5765	54.471	1.85579	0.502514	0.190477	0	3.96531	4.39429	0.0992045	0.133911	0.0847998	1.96486	0	2.83228	2.56825	1.56305	0.0969257	2.46149	2.34948	0.8201	0.123954	6.85369	3.91974	6.45701	2.28345	4.64097	0	0.227136	1.26756	7.56587	0.170687	5.51486	1.862	4.37304	1.50046	1.62252	3.61525	0	2.84891	0.735634	0.481163	2.70169	0.0281915	0.423011	1.23282	4.36146	2.8157
CARMN	ENSG00000249669	lncRNA	508.737	899.278	31.8381	64.7955	11.1079	11.3884	19.9161	45.3259	86.1185	15.678	24.1443	17.2234	42.4594	153.954	26.7187	12.0658	37.0603	17.0252	8.0265	8.53675	36.2196	252.619	91.7584	32.8233	7.2797	5.86791	60.109	95.121	32.9321	105.756	29.6477	22.7785	24.9775	68.1189	49.6974	70.2254	42.3415	12.7445	40.8899	19.8533	11.4319	26.0257	23.6761	45.6748	36.1319	49.3522	33.7325
NPPC	ENSG00000163273	protein_coding	33.3007	77.5223	1.86296	3.20008	0.194083	0	2.24358	2.09874	0.100873	1.80842	1.49313	0.161193	2.54902	0.985571	1.18404	0.098277	4.25538	0.482359	0.446606	0	1.74273	6.8707	1.83789	3.97594	4.06623	1.44664	1.36349	4.33304	1.26197	6.76973	2.05897	3.55224	0.145562	0.456085	0.0879972	1.62728	0.60948	1.46241	2.2155	0	0	5.4668	3.35275	0	6.26041	5.68613	0
TUBB4A	ENSG00000104833	protein_coding	123.087	313.703	22.2442	17.1007	4.6507	4.73586	6.81583	1.27475	9.03977	0.242858	22.2428	28.7324	6.74826	19.2216	3.02489	17.5262	14.6895	14.2083	17.2605	1.6551	3.56066	89.5142	3.61259	1.53199	2.74601	2.88259	20.9299	7.61004	28.6926	14.3932	0.322227	4.99212	12.3182	4.59727	12.7565	4.80831	7.69033	2.91326	7.16183	5.50792	1.64601	8.96853	9.02303	0.933493	10.5027	21.1011	9.9318
NEGR1	ENSG00000172260	protein_coding	1218.88	2716.82	51.3421	196	80.4799	37.0691	20.0491	72.1308	129.841	46.3685	101.684	89.9515	123.151	225.621	40.7155	32.7654	40.187	84.6888	74.6647	65.3848	92.07	232.612	204.387	84.6797	38.3047	133.537	137.207	85.0191	85.047	548.667	31.8389	172.824	90.1846	116.144	86.7981	92.1009	229.681	20.3047	154.828	147.594	64.1328	102.428	19.1962	95.241	280.095	242.212	54.7023
SCN11A	ENSG00000168356	protein_coding	67.9096	188.061	3.7349	13.4964	0.313979	3.79022	4.56883	2.72223	6.01146	1.9793	8.39461	3.97219	3.34761	19.1308	4.38525	3.11636	0.148754	7.40357	0.99024	1.66239	3.4803	21.2355	6.94006	4.18546	0.339505	2.14737	16.8062	0.385135	2.58245	20.5914	4.15905	5.08809	0.22731	4.05959	4.36411	4.70992	18.8232	6.81444	4.96298	3.12	4.8198	2.65758	6.75143	1.52083	8.63021	25.4051	3.7474
ATP6V1G2	ENSG00000213760	protein_coding	99.7316	105.432	7.2559	20.9565	10.6559	20.957	4.77474	9.87171	9.05206	8.67708	7.17966	2.2619	13.6049	15.7277	6.91386	11.8344	1.70059	6.63019	5.13419	5.9767	16.2339	16.0933	10.6766	12.2748	7.0177	5.15022	18.7155	20.8905	8.24836	11.4549	4.31338	10.2741	2.11202	9.46235	8.61955	9.29447	6.24975	12.8808	10.6081	7.92298	6.60463	7.15823	10.1429	16.1081	9.14645	18.0006	13.3485
PSD	ENSG00000059915	protein_coding	3084.74	5045.85	47.884	146.747	51.2051	90.3358	97.6182	98.3125	247.685	71.9519	49.6157	123.687	67.8708	882.613	153.279	103.652	217.467	70.4714	46.8992	81.7334	187.186	1950.73	57.1451	184.201	131.185	57.6287	384.641	318.429	207.164	736.149	121.761	73.2163	155.462	42.0784	146.481	122.821	81.0439	56.6422	56.3907	71.6857	47.5474	44.8769	149.68	161.464	238.9	110.951	164.062
NTNG1	ENSG00000162631	protein_coding	46.7368	261.641	0.200347	13.0747	0.275554	0	6.26814	0.586092	3.096	1.93483	6.934	2.13757	3.36753	37.957	10.5668	4.46246	5.85384	1.69844	0.414748	0.804294	1.85516	7.21324	1.75305	5.42946	0.296985	0.646203	7.25187	0.334967	1.65647	25.4422	4.02909	2.15086	0.201764	1.02231	2.94399	1.71675	1.29431	0	3.27075	0	0	1.76063	2.28931	0.960464	3.21558	3.49047	1.48807
KCNB1	ENSG00000158445	protein_coding	236.356	648.045	0.264334	9.33796	4.67018	2.83011	0.389491	2.69094	11.9619	0.246869	7.18562	2.26444	6.7434	34.2004	8.86354	3.17436	4.6394	4.74983	2.15223	5.10896	8.36904	109.578	12.6033	4.25034	2.75654	4.39061	16.5114	0.466196	16.9242	106.992	6.21372	4.98285	7.29255	4.58947	10.0154	4.81852	1.97294	1.3953	20.4319	3.09416	0.432959	3.54761	3.43318	9.62519	9.13911	19.2057	9.90721
AFF3	ENSG00000144218	protein_coding	352.619	611.504	21.3475	96.6806	19.3806	2.82843	11.3455	17.5882	22.5378	45.8489	46.4596	30.034	17.7766	46.4025	15.178	23.7795	35.5117	27.5756	13.9482	13.7129	16.6767	48.5126	63.9286	27.3562	7.26765	22.4272	13.4428	38.593	34.9048	77.0203	8.31814	33.8245	7.44987	31.5328	59.4164	62.4639	61.6259	5.9269	75.0517	35.0919	13.9044	35.9458	30.3964	11.2052	64.7589	71.1086	9.75517
KCNN3	ENSG00000143603	protein_coding	750.498	2057.73	81.1105	107.893	67.8994	18.9961	56.6134	95.5456	67.3513	63.3582	59.4463	73.2081	135.057	173.581	58.6372	54.8938	118.378	110.567	76.4387	36.9536	69.1742	115.069	174.056	75.149	47.1304	82.4424	83.5154	73.0213	229.051	348.165	37.6974	156.139	93.6897	138.856	185.952	72.2335	163.163	25.6044	101.4	93.2783	95.4344	104.227	209.197	107.268	328.956	289.935	107.531
FHL1	ENSG00000022267	protein_coding	11743	21084.7	564.717	967.039	300.043	103.647	231.557	358.199	580.783	412.888	457.437	378.053	566.455	1857.72	429.261	332.773	926.171	472.369	255.414	441.655	641.985	3286.14	1093.91	738.084	193.535	398.203	1256.16	1056.49	753.157	6473.15	180.702	915.522	198.056	683.821	565.735	663.908	1205.12	292.809	1079.8	736.166	346.35	533.752	245.356	978.448	1636.04	1334.04	659.798
AC103740.1	ENSG00000259370	lncRNA	164.748	470.789	12.5417	41.1492	23.0949	2.82858	9.09991	24.8386	4.7194	28.7384	22.5502	13.3306	5.02086	48.548	10.0837	13.4346	3.19697	25.8955	15.8232	2.51245	14.9183	42.2942	22.7157	11.0428	24.2148	17.2176	38.0989	0.514936	10.5054	21.511	10.1538	39.3816	3.90408	9.9688	17.1143	40.893	16.8974	8.21963	34.4757	3.08678	11.4986	22.4734	9.05326	13.0022	4.43192	12.9503	8.12075
SYNPO2	ENSG00000172403	protein_coding	20540.3	67431.5	392.522	2053.49	319.053	87.4788	212.146	378.016	806.17	429.977	396.79	308.939	628.443	4154.38	1008.93	365.303	362.726	409.039	400.905	354.676	1009.63	11085.2	1593.59	881.357	56.038	291.664	2929.03	278.826	1473.5	4862.98	112.143	585.501	83.3373	581.866	766.116	904.594	1026.38	136.117	1266.96	828.664	323.066	457.355	575.025	1044.57	1624.67	1920.48	1038.58
SVIL	ENSG00000197321	protein_coding	12265.9	23898.5	1102.86	2455.55	3411.96	590.628	1608.27	2271.11	2113.58	1885.7	2424.63	2168.75	3676	5851.85	1750.82	1296.34	1469.29	1851.31	1898.3	1999.32	1902.56	4732.35	3615.7	1412.03	1977.73	2898.53	3402.5	1013.75	4189.85	3630.27	4024.07	2406.44	2805.7	2424.7	1493.69	1704.78	3528.42	439.647	2518.85	1161.26	2214.51	2212.43	1589.92	3823.79	2208.88	3098.04	1550.39
METTL24	ENSG00000053328	protein_coding	134.857	261.487	15.4589	18.5002	0.351796	0	4.71162	2.70019	3.19076	0.233727	7.13868	2.24337	1.62771	36.9077	5.64105	4.60377	8.91029	2.89888	2.75776	3.38519	3.54031	32.857	7.49639	12.2039	0.381641	0.63531	6.3571	5.27428	13.6895	30.6883	2.36658	9.15901	2.09699	5.22769	9.94251	7.74808	12.0599	2.15721	7.20128	8.75796	3.50884	5.35937	4.54627	13.2631	19.3887	9.49938	4.83234
ABCA8	ENSG00000141338	protein_coding	1635.03	3178.46	14.4717	116.276	19.5563	6.63219	60.6556	38.8323	19.6606	15.7182	55.1439	67.407	4.16984	144.24	32.4264	20.9381	72.5243	45.3373	1.57053	5.95449	16.7541	72.2982	292.889	113.064	2.79573	14.1175	40.6151	17.6668	10.8829	943.571	0.397712	213.05	42.6332	158.906	14.4362	58.3676	331.476	3.6617	57.0813	18.2381	30.4319	89.8783	4.56465	13.4679	254.849	183.585	14.1773
CLEC3B	ENSG00000163815	protein_coding	2098.78	2236.5	81.0742	113.585	32.2046	31.362	52.2929	70.7254	61.3814	59.9399	27.0328	34.0934	55.1446	94.7234	62.4902	54.8815	130.127	111.213	41.0316	37.8168	54.4341	103.277	108.995	128.186	11.7287	77.1946	108.592	223.447	76.6673	1597.99	25.9684	57.7684	19.8235	92.8724	108.02	41.6452	99.5057	21.0622	85.1178	163.602	49.4208	31.3995	24.8211	38.6054	249.157	167.15	28.0458
SGK1	ENSG00000118515	protein_coding	7196.11	12828.6	856.54	2950.02	947.145	662.923	1178.45	1281.12	359.968	951.427	890.627	557.49	1047.21	983.496	496.351	483.509	831.595	1044.55	591.789	1126.24	912.774	553.272	631.221	539.002	492.72	1482.31	1172.47	1172.71	1892.77	4253.06	580.106	1613.81	1723.73	1783.28	1805.98	1391.83	1444.42	633.46	1018.02	1324.87	599.858	800.655	1052.06	1369.53	1868.26	2456.11	566.011
KANK2	ENSG00000197256	protein_coding	9351.29	15854.9	1498.36	1854.34	1356.41	1211.73	1243.56	1220.09	2670.11	1796.98	1325.34	1888.29	1619.65	4094.18	1981.58	1810.53	4417.17	1437.14	1559.03	810.177	1608.74	4552.26	2298.03	2186.73	1479	1738.76	1749.74	3070.05	2645.4	4335.7	1349.67	1506.3	1563.65	1647.78	2002.31	1787.48	2561.93	1082.32	2033.9	1438.06	1203.57	1387.46	1404.26	2315.42	2062.83	3021.48	1815.01
SHISAL1	ENSG00000138944	protein_coding	493.388	2378.11	30.252	72.1296	13.2448	0	26.4706	28.1845	104.347	22.5247	86.0671	34.0412	71.3278	187.96	29.8608	44.5146	118.146	42.8647	35.749	11.1185	75.5469	324.334	76.2221	73.695	9.50903	72.7389	80.019	248.289	174.29	231.35	68.6781	103.368	16.2887	132.513	78.1738	81.2462	98.1846	8.95265	23.8813	24.6236	45.1658	57.4872	68.6534	121.229	104.718	145.3	28.6198
ADGRB3	ENSG00000135298	protein_coding	123.709	233.996	0.212389	14.9595	0.293715	0	4.48269	0.582273	0.144287	1.95709	1.56937	0.239137	8.55338	29.6332	1.12166	5.90048	0.140768	5.52527	0.41026	0.802068	16.9982	25.1181	3.69491	2.83943	0.317045	1.39584	10.935	4.96706	8.09989	17.729	0.259883	2.72766	3.69988	0.419987	1.58254	4.66436	12.2876	0.652539	5.60535	0	2.30754	0	1.17617	3.30785	8.00773	24.4017	6.13022
SPOCK3	ENSG00000196104	protein_coding	135.053	76.1596	0.146748	5.97531	0.197137	0	4.00203	0	1.58697	0.138268	0.087375	1.98031	1.67114	4.0672	1.18129	0.0996436	2.93029	2.44857	0	7.94425	3.20906	2.92207	0.502711	1.44231	0.211094	0	5.18814	0.235423	11.6258	2.88733	0.176512	0.423318	0.147719	0	1.50713	0.109438	2.84208	0	0.404901	0.73342	0	0	0.0289748	1.01529	5.52052	9.03646	2.18207
VSTM2A	ENSG00000170419	protein_coding	461.363	291.021	2.05603	10.834	0.318732	0	16.0685	1.99942	0.154416	3.62841	0.130512	5.72796	0.782623	0.910608	1.11304	3.12195	29.6635	1.05204	0	13.8909	0.196736	4.53983	8.89989	14.6789	6.70679	0	0	0.391407	0	0	0.281141	50.2384	24.7747	4.66998	5.74139	10.5283	11.4475	0	7.89129	1.50566	0	1.75355	0.0415213	1.51841	19.632	17.1528	2.0253
AP001107.5	ENSG00000254510	lncRNA	64.3672	230.172	2.06214	8.84309	4.50821	2.83438	10.4467	4.88662	6.0383	1.98959	5.7139	0.262476	3.34312	24.3599	3.7122	1.67782	7.40141	4.18503	3.99275	1.66058	3.49829	17.1697	12.1715	9.47305	0.35106	1.38702	12.3039	17.7373	10.4227	30.2116	2.32914	1.52553	2.07055	2.81737	5.75316	4.73159	5.59501	1.40386	3.19863	7.17351	3.53748	0	2.30184	8.61896	8.59746	11.4747	4.30615
ANGPTL1	ENSG00000116194	protein_coding	1433.21	1594.78	7.42532	78.8318	4.78149	6.63214	17.7449	17.581	9.20758	2.04322	28.3201	22.7242	16.0704	235.114	26.101	9.11253	9.12252	4.09776	8.61952	8.53787	18.317	221.611	13.0529	28.7275	0.480941	3.62016	58.0099	3.10645	31.5711	422.702	4.40382	7.2309	2.13225	11.7131	18.6438	12.5212	31.0105	1.39549	15.4976	11.0647	4.08115	8.03458	13.5617	29.0212	77.9937	80.6571	22.5852
GPM6B	ENSG00000046653	protein_coding	685.932	1974.15	210.232	147.618	27.9925	54.1954	35.104	186.48	64.3422	19.1325	91.7824	32.2215	195.479	79.6391	34.3261	47.5013	150.705	136.523	97.1582	22.3124	250.205	112.06	85.0008	71.0376	18.3879	56.164	82.827	84.8699	125.798	197.35	35.7233	57.2045	39.1864	193.968	76.8372	66.084	49.2911	43.0336	53.644	58.9506	162.459	53.878	838.322	91.285	73.6074	148.704	66.4072
KHDRBS2	ENSG00000112232	protein_coding	12.1757	28.714	0.0524236	2.90983	0.067747	0	4.63027	0	0.0379094	0.0497324	1.3303	0.0576811	0	1.21218	0	0.0370158	0.0371102	0.596972	0	0	0.0464053	0.0368256	0.61563	0.0296771	0.0718059	0	0.712655	3.4173	0	0.715128	0.0616068	3.46133	0.0527295	0	1.33724	0.040315	0	0	0.531017	0.802471	0	0	0.0114835	0	0.648387	0	0.523429
EVX2	ENSG00000174279	protein_coding	363.501	81.6787	0.239059	12.0722	2.54475	4.74131	16.3276	21.6855	0.160727	1.99904	0.135669	5.79075	0.781265	7.20874	3.70069	3.13949	20.1039	15.0281	3.97829	2.52373	1.91145	15.8507	19.3593	14.7623	0.362549	0.636943	5.65157	0.412581	5.45689	9.34963	0.294632	3.86189	2.08121	15.1964	1.60312	6.22569	15.0382	0	13.7105	0.706046	0	5.36677	5.65385	9.17622	28.4399	20.1471	4.86223
ASTN1	ENSG00000152092	protein_coding	53.8115	171.815	1.95416	4.43908	0.244578	0.933321	2.39598	0.594204	0.123511	0.168707	2.88223	0.201101	3.38765	17.5114	3.159	0.120234	1.62136	3.02549	11.2438	0.80895	6.28974	20.4563	2.44228	1.47759	4.34753	0	13.4444	0.295204	0.715228	3.57465	0.217723	0.984785	0.180726	0.434032	2.902	0.132427	16.3299	0	2.12983	0	0	0.861065	1.16812	0.977854	6.77925	14.6144	6.32084
ABI3BP	ENSG00000154175	protein_coding	2985.56	4674.49	65.4381	379.407	36.4537	26.6051	84.687	61.4637	40.566	90.656	149.68	134.833	89.9651	353.884	94.4252	87.4069	211.523	103.083	23.3364	49.8669	82.3612	100.476	191.549	158.301	29.4811	149.976	86.3275	24.9453	80.295	1469.4	24.0205	276.681	5.66606	239.586	137.949	165.626	308.675	74.0639	163.639	252.11	68.3829	178.822	93.4423	59.72	175.658	986.49	57.4437
CNTN2	ENSG00000184144	protein_coding	120.714	411.916	3.78517	8.79858	0.337833	2.83301	2.61559	4.14718	0.161954	6.91617	1.59057	16.1689	3.33784	33.0357	3.6974	4.58222	6.01791	8.60924	0	1.65853	3.51992	43.7912	9.48904	9.51499	0.366049	7.47949	15.9406	7.39547	2.55625	12.2926	0.297279	1.51979	0.242866	1.00045	7.15478	4.75787	7.74685	0	2.61053	0.705754	1.6554	1.75122	3.42368	2.0868	9.23825	17.0023	2.01283
NCAM1	ENSG00000149294	protein_coding	859.057	3051.22	82.903	172.659	53.249	15.1918	63.0921	48.721	103.101	58.2843	101.711	103.022	94.2344	208.753	245.023	62.2827	38.7157	125.933	39.8395	140.351	77.3831	551.467	246.03	132.34	58.1921	88.4374	112.125	82.6897	108.835	250.363	27.9342	159.533	18.0594	196.165	135.014	101.301	405.121	24.8464	78.8882	99.653	189.325	106.018	29.3222	46.024	188.306	137.246	68.0259
ST8SIA3	ENSG00000177511	protein_coding	23.8798	77.5736	0.110472	4.05944	0.146152	0	0.150652	1.39459	0.078096	0.104365	1.4412	0.122541	1.69928	10.355	2.66803	2.81397	0.0763533	0.512506	0.477806	2.62176	1.65754	4.09291	0.533677	0.0603456	0.15586	0.692434	7.76071	0.172609	0	0.648927	0.131671	0.456731	0.11117	0	0.0684033	0.0833665	2.9395	0	1.68613	4.14942	0	0	0.0226797	1.07561	0	3.85847	2.95742
TPH1	ENSG00000129167	protein_coding	1253.83	357.122	38.6365	73.819	27.6351	48.5239	45.0592	39.6858	6.2258	8.88002	15.7	39.1921	8.4154	5.34026	6.19874	17.9219	38.4376	74.7731	28.7911	2.51248	29.6434	6.14576	77.9436	61.1392	46.2397	28.4601	20.6219	7.96583	5.30135	10.6091	8.31851	152.41	5.68759	44.7741	18.6333	39.806	49.5213	6.68421	40.9816	8.6694	21.3006	191.911	11.313	9.48476	101.333	157.804	10.3119
PPP1R12B	ENSG00000077157	protein_coding	15099	37041.7	731.868	2173.2	3597.02	242.513	1413.97	1397.17	1247.96	989.089	1404.35	903.354	783.867	5612.34	1181.42	1319.94	858.312	1258.93	762.577	643.991	1231.28	8027.41	3081.42	1180.12	741.037	1128.85	3532.66	373.124	2289.66	3416.05	462.71	2525.88	513.916	2019.61	1628.62	4431.05	3916.16	341.245	1543.29	711.383	2396.47	1850.29	915.952	1542.36	1860.81	2301.84	1689.67
EPM2A	ENSG00000112425	protein_coding	457.059	1023.29	84.6189	149.419	180.906	77.9772	75.9273	66.4556	113.483	90.5299	139.679	65.7727	113.797	152.865	114.353	102.06	63.81	128.43	128.411	184.326	74.0861	182.673	115.911	72.4296	172.491	132.784	161.551	58.6326	104.667	186.478	127.295	83.6289	137.58	81.4956	98.1375	75.2947	80.3865	143.849	96.3339	79.699	72.1082	142.896	222.689	204.632	207.492	140.264	150.921
GCG	ENSG00000115263	protein_coding	12737	1871.67	3.89724	150.545	2.63954	0.928602	187.399	92.2033	1.72443	7.18976	0.17096	122.525	0	0.35773	0	50.3286	200.041	64.5345	0	0.797236	0.265258	0.197092	47.1814	85.807	2.80045	93.8926	0	10.4151	0	2.01127	0.393608	403.2	0.315353	39.7939	20.1026	81.0895	160.04	0	110.227	3.88401	2.25667	9.83052	0.0523658	63.9486	230.685	235.374	4.20447
RYR3	ENSG00000198838	protein_coding	218.769	490.383	26.5313	28.177	6.89027	59.9556	13.4689	26.1402	21.0546	39.1369	50.6331	26.3543	23.7412	95.5974	24.1896	23.7738	1.70881	43.0965	59.1808	8.53901	37.7092	60.1366	80.5189	25.9979	16.0172	26.9557	43.65	12.7361	29.7257	33.6762	19.9126	32.6733	38.7497	39.3664	22.8571	42.8135	26.7671	56.9186	35.8901	22.2731	17.604	11.6334	51.7014	27.3206	24.2584	44.6677	39.987
CASC18	ENSG00000257859	lncRNA	76.4167	30.1189	1.88732	1.81237	2.23699	0	4.05389	2.08416	0.106645	1.83077	1.50503	5.18406	0	2.79122	1.17313	6.94023	0.104171	1.76758	0.440197	0	1.76273	1.57791	2.49988	1.45009	0.22148	2.22235	1.35399	2.51863	0.264573	2.87283	0.184837	16.5403	1.89384	2.99983	5.44159	12.5159	9.7015	1.45392	1.58091	2.37616	1.10809	0.86663	0.0300774	2.23701	1.91598	2.34115	0.9663
CADM3	ENSG00000162706	protein_coding	1009.39	1709.29	0.301184	77.0492	0.434493	0	55.4098	11.9007	10.6859	10.5687	19.8941	31.8278	10.9683	96.212	7.47998	12.0461	58.8336	17.6741	0.979809	2.51236	18.2874	144.296	51.2225	38.1542	0.474825	3.61993	66.0058	17.4545	39.1856	564.601	0.377693	21.6727	0.303583	7.5339	21.4416	9.46159	49.5474	0	10.9982	3.08573	1.03708	11.634	5.69126	10.6351	61.4721	104.291	17.0173
FLNC	ENSG00000128591	protein_coding	8884.59	47678.7	271.211	1575.74	639.545	111.257	231.569	355.349	933.045	1496.9	350.226	221.078	333.708	3567.38	868.288	1118.93	1171.86	767.925	665.984	1327.71	1160.65	12401.1	1043.34	766.811	1671.54	1067.36	2399.39	808.152	1340.24	2940.9	1930.88	554.505	515.665	551.466	948.006	2144.42	1036.94	192.886	774.586	581.37	2932.44	2291.56	1039.71	1947.83	1181.03	1963.19	1294.25
ATP2B4	ENSG00000058668	protein_coding	8226.09	26901.9	886.581	1937.2	1019.09	1324.92	1172.36	1370.96	2297.04	1478.26	1250.55	1264.07	1843.9	5995.46	1641.58	836.733	1220.73	1294.57	1597.33	1060.75	1899.18	4376.77	1602.29	1038.27	809.746	2071.86	1278.85	614.867	3790.99	4451.13	948.305	1455.81	1117.31	1762.19	2250.94	1251.05	3126.78	881.721	1552.81	1199.56	1297.88	1140.33	1427.89	4728.4	1802.89	3338.26	1234.29
ANGPTL7	ENSG00000171819	protein_coding	146.57	352.399	0.196873	7.04886	0.270352	2.8416	4.37631	0.587308	1.66035	1.92805	1.55507	5.51349	0	6.85078	0	0.130936	0.131317	0	0	2.54474	3.39346	12.6426	1.757	6.70936	0.291251	0.647306	9.52333	0.328248	1.66204	88.1107	2.23431	0	2.0016	0	2.93737	0.144429	4.95606	0	0.375337	0.715023	0.449619	0	0.0368994	2.14392	4.60494	20.1981	0.922523
ATCAY	ENSG00000167654	protein_coding	49.1129	163.968	1.99667	9.0547	0.272202	2.84131	0.281926	6.45335	1.66188	0.185951	6.92347	7.17591	3.36953	14.1224	4.46067	8.58486	1.64494	1.701	0.415666	0.804745	6.41386	23.4806	3.72975	0.102641	2.5366	2.94102	14.7991	6.85413	15.4742	1.32214	2.23798	0.969062	0.199507	4.77086	2.93974	0.145277	4.95258	2.19298	0.936665	3.96672	0	1.76129	2.28828	3.34401	7.38524	8.57817	10.4161
GSTM5	ENSG00000134201	protein_coding	650.333	457.081	16.1598	79.4571	17.3402	2.8285	19.8696	29.6829	12.1816	39.2129	10.0879	37.4276	21.178	44.663	10.6791	41.3597	37.0117	34.3684	8.61922	23.2019	24.8148	12.0317	28.2671	17.8863	7.27357	20.9104	15.589	92.3472	42.8766	209.978	10.2726	14.7158	5.68922	23.6989	56.6656	20.1322	85.7766	8.9564	59.08	71.1524	49.0722	19.7303	11.3144	24.9885	63.3741	98.0791	16.9971
ANK2	ENSG00000145362	protein_coding	1402.57	3712.54	105.677	320.538	34.3309	23.7517	69.542	38.0884	58.4372	39.5772	100.308	62.0801	93.3826	374.917	98.9525	63.7606	133.182	50.8126	44.5559	30.0615	113.375	435.477	143.035	81.9782	146.288	47.1329	145.046	44.2383	123.773	1191.6	24.0203	78.4311	2.1164	105.356	176.118	99.7795	207.681	21.0615	94.6174	83.6807	48.7888	96.1257	184.494	87.7719	140.149	345.232	69.1342
CPEB1	ENSG00000214575	protein_coding	149.543	262.592	3.84081	23.5599	4.65665	0.92837	4.76934	6.99249	10.4947	2.0251	11.3073	2.26037	11.891	37.1789	7.56921	8.95835	4.63333	9.14793	3.93878	3.38029	9.9322	34.5312	12.6224	1.53246	4.90273	1.37889	20.9182	0.459557	16.9645	67.338	2.38654	3.82247	0.263255	7.63532	10.0005	3.30333	17.0559	3.67444	10.0374	4.70168	4.11458	4.45025	10.1412	13.7596	18.5977	22.9286	5.9385
SCGN	ENSG00000079689	protein_coding	1061.69	1132.54	17.7599	56.9681	0.420042	0.928072	50.631	60.6258	9.17703	3.76216	3.02925	31.5698	5.86905	16.0433	21.0415	38.185	30.9618	22.7079	12.2087	2.51215	6.87606	80.0097	13.0962	12.4159	0.458435	26.268	19.2378	5.52333	1.13132	7.02709	0.365804	35.1608	0.294738	9.94868	7.30793	27.5414	46.8494	0	35.4982	14.2895	1.03519	4.44092	1.18467	0.932998	29.0054	57.5843	8.10482
MYL9	ENSG00000101335	protein_coding	52833.8	143141	5609.43	7940.34	1426.26	1792.86	2385.44	2990.53	11968.6	1706.9	2454.45	2539.2	4481.91	16695.8	6231.07	2570.35	8713.96	3635.08	5595	2478.02	7036.76	37940.6	4207.74	7396.4	896.287	1969.71	13088.3	20427.7	6534.49	26785.2	1853.19	3060.24	1593.87	4552.64	7042.81	2790.18	4030.85	3751.29	4676	6091.46	2812.57	1644.45	5954.47	7542.18	9035.17	6458.53	5431.81
KIAA0408	ENSG00000189367	protein_coding	31.6429	34.7573	0.0776492	3.51612	0.101359	0	0.104309	0	0.0556007	0.0735304	0.0479472	0.0857351	0	0	0.584905	0.0542566	0.0543985	0	2.61057	0	0.0684575	0.0539706	5.05076	0.0432781	0.107711	0	0	5.23084	0.903154	5.56837	0.0918065	0.500365	0.0781183	0.529275	0.0488933	0.0592267	0	0.729981	1.13146	0.77784	0.550653	0	6.4717	1.1551	1.34908	3.35679	0
MAMDC2	ENSG00000165072	protein_coding	1170.79	1923.01	7.42802	54.7009	9.00423	0	9.22513	11.891	22.571	0.285022	8.68203	15.3605	6.71463	150.12	28.6588	3.19661	20.9021	11.4776	2.14847	13.7087	5.25666	163.674	34.5981	24.6773	11.6888	6.61804	47.9068	3.1061	26.3707	292.253	0.384497	37.8221	2.13161	14.1011	7.32603	27.7442	48.0422	1.39589	27.9066	11.0629	1.03873	13.4297	6.81718	42.2441	83.2459	70.3792	13.0875
BCHE	ENSG00000114200	protein_coding	1176.66	1938.72	2.12388	28.1997	6.88434	0.928178	2.71926	6.22057	4.73117	0.279339	25.4761	2.28927	4.16775	203.463	26.7871	10.5732	0.191792	13.9667	5.08353	10.265	8.52597	29.5311	20.0497	9.72666	11.6392	8.12375	31.4321	0.546106	15.6143	242.278	2.42172	14.737	2.13315	11.1266	4.48006	3.33531	9.02956	48.5629	8.18403	7.07368	5.30533	19.7382	5.69103	27.3457	20.2949	56.7516	11.9934
LMO3	ENSG00000048540	protein_coding	1602.16	3011.29	17.9856	138.944	73.9172	18.0455	9.24303	21.0922	40.5	42.8935	56.5622	34.044	48.3605	300.738	64.4722	17.989	16.5303	20.0735	7.43814	36.9645	70.6629	483.965	59.7722	49.2314	11.7313	25.3778	145.98	29.6907	90.8344	400.479	76.4428	5.51377	0.319022	12.887	51.2918	32.4386	86.8461	20.309	60.4452	38.1999	12.0347	8.03373	36.0609	62.1312	85.5529	47.3902	67.5851
GRIK5	ENSG00000105737	protein_coding	280.367	838.223	21.3378	49.7289	6.88988	13.2935	19.8193	33.987	26.9607	15.6375	8.67607	19.0058	12.6696	122.774	13.8955	17.9164	47.1837	11.4878	9.80573	11.1258	26.3937	232.838	42.2916	17.8725	13.8387	12.635	56.6197	36.221	70.3868	113.213	8.31577	19.9308	17.935	20.1179	48.1646	23.1409	33.1675	14.2736	13.2519	1.49596	4.08102	10.7338	20.2952	24.4398	33.5477	35.0589	19.25
CXCL12	ENSG00000107562	protein_coding	8634.71	10643.6	515.449	858.498	222.025	189.249	496.781	936.262	328.598	266.308	626.699	467.684	185.924	1585.64	675.391	868.991	517.963	688.773	645.487	128.219	530.371	805.264	773.756	465.306	275.504	293.928	1474.95	435.756	899.971	7942.89	280.534	773.263	691.837	1544.58	714.844	365.073	598.574	177.748	501.611	797.624	613.405	327.955	264.481	328.041	947.583	2587.98	350.834
MAB21L2	ENSG00000181541	protein_coding	3556.6	7021.01	21.5057	594.227	95.427	42.7743	52.4233	52.2472	396.717	36.1863	114.491	125.603	264.155	853.787	125.104	177.467	57.9563	75.3825	51.6101	97.2328	336.256	1567.6	187.065	166.527	9.47345	82.3892	453.955	525.375	385.323	94.4714	80.777	135.797	67.4564	109.441	268.543	220.79	247.791	44.5262	261.838	178.62	43.2582	56.5596	154.189	267.198	529.458	262.053	219.563
PIRT	ENSG00000233670	protein_coding	169.459	410.74	2.07918	10.0872	0.34152	0.928967	10.6158	4.8656	1.70727	3.67057	2.98983	4.04218	3.33651	38.8677	3.04228	39.7554	3.14999	16.9092	2.16703	0	11.3444	68.9422	4.92584	5.55147	2.7002	1.38327	29.2153	0.42169	1.13876	7.86154	0.300384	2.09736	0.245249	0.999631	5.7868	1.76423	17.9228	0	16.019	2.30209	0	1.75082	3.42479	2.6645	13.3119	33.8112	10.6153
MYH11	ENSG00000133392	protein_coding	173410	570000	1992.68	8440.41	1152.09	447.009	1386.23	2117.31	6133.16	2194.47	1045.99	2746.74	2770.46	54002	9893.99	1447.15	2611.51	2207.6	2445.38	2144.79	6442.75	87578.3	7934.9	5126.61	437.347	1214.32	23097.8	1098.46	11974.6	29846.8	619.368	3653.96	642.726	2604.43	5158.64	3901.56	6289.9	534.272	5171.55	2051.39	1106.15	1289.49	3503.87	8419.51	7670.31	9369.96	8825.21
MYLK	ENSG00000065534	protein_coding	34216.1	77794	2041.78	5502.48	745.065	714.276	1554.46	1732.8	2552.44	1060.76	1109.49	1867.97	2638.01	13110.1	2509.98	1488.5	1929.41	1875.22	2092.63	1260.5	2724.9	12419.8	3509.69	3503.15	350.927	1344.86	4950.82	1903.39	4796.77	10808.7	554.764	3626.05	810.378	2730.86	2261.06	2486.56	4352.92	678.84	3589.64	3122.69	1414.15	1903.27	1674.32	4022.3	4875.94	6076.79	3144.29
C8orf88	ENSG00000253250	protein_coding	150.713	271.572	5.5739	14.4646	12.6946	1.8785	2.6792	6.26269	16.3214	5.39695	4.41354	5.9381	11.0215	37.0342	9.50631	3.17702	0.172913	7.8703	3.33596	5.97305	16.2904	26.1224	7.44039	12.2983	0.41148	2.12706	23.7901	7.68162	15.4437	50.2688	4.32815	6.72988	0.268807	8.22423	7.24399	7.82526	16.2971	0.64362	7.71064	11.1415	7.21618	3.54693	5.67582	17.8308	19.2222	13.6791	7.62189
MBNL1-AS1	ENSG00000229619	lncRNA	768.134	1611.72	46.0553	106.683	65.7341	33.265	56.5568	38.0999	71.7813	41.2461	80.5317	61.9951	108.718	202.814	123.386	54.8715	47.5523	61.9273	82.3804	79.185	72.3985	333.671	83.1026	90.0842	77.8753	53.158	225.399	34.554	86.0363	302.305	18.1416	83.6723	7.45353	77.9495	91.0034	58.449	107.306	86.2498	168.441	87.7072	43.2919	135.721	76.5428	134.832	90.0996	139.751	102.578
TFAP2B	ENSG00000008196	protein_coding	3.30828	32.7989	0.0289836	1.45504	0.0371148	0	0.038107	0	0.0211517	0.0275414	1.2762	0.0317886	0	0	0	0.020665	0.0207165	0	0	0	0.0257522	1.31313	1.45957	0.0166482	0.0392468	0	0.753851	0.0428516	0.480301	0	0.0338726	0	0.0291472	0	0.0187122	0.022459	0.745513	0	0	0	0	0	0.00652322	0	0	0	0
PEG3	ENSG00000198300	protein_coding	273.323	823.078	17.9056	62.9569	4.78189	0.928311	13.5	26.1171	49.1571	12.2794	145.606	33.7754	33.1006	138.902	22.235	19.4061	19.4266	27.5484	13.9383	12.8474	28.0681	73.3591	50.4955	36.8605	9.48361	21.661	39.2901	36.3939	56.5371	104.395	31.5158	21.0623	10.9708	53.7449	38.388	36.8325	62.9893	6.68322	31.3097	29.4657	30.5322	22.4296	16.9329	47.4509	49.4219	77.6181	27.6094
LMOD1	ENSG00000163431	protein_coding	12646.8	28707.6	316.892	916.834	207.279	52.287	218.608	254.084	825.448	305.519	172.404	252.841	433.097	4518.98	685.587	273.666	760.526	326.709	342.607	279.768	589.471	5535.17	970.381	630.339	67.1519	209.901	1842.97	863.261	1020.08	3820.39	74.9331	449.563	131.003	409.699	625.39	377.35	705.884	43.7775	637.304	574.226	155.302	251.565	299.362	927.069	1300.35	1000.6	846.774
NGB	ENSG00000165553	protein_coding	52.0371	201.012	1.80508	3.27456	0.166149	0	0.171392	0	0.087757	0.117812	0.0751887	6.4338	0	11.4492	0	0.0855384	1.53453	0.498535	0.463326	0	0.109222	21.9699	0.520047	0.067598	0.177468	0	15.6177	4.13932	12.6778	0.637579	0.149326	0	0.12564	0	1.47437	0.0937662	0.623125	0	0.423807	0	0	0.874377	2.24372	0	1.97338	2.42646	4.17358
COL19A1	ENSG00000082293	protein_coding	25.6583	68.0061	0.141026	6.7181	0.188986	0	0.195116	1.35282	0.0985123	1.79908	2.79374	0.157119	0.805013	0.405143	3.2731	0.0959851	1.56296	0.485053	0.449388	1.701	0.12306	1.55793	7.45251	1.43537	0.202233	0	0	0.225284	2.32085	2.13287	0.169382	4.21708	0.141952	0	4.10226	0.105367	3.61843	0	6.04489	2.39197	0	4.54742	1.15538	1.02332	3.37229	8.41931	0.400877
ATP2B3	ENSG00000067842	protein_coding	16.8246	66.3797	0.114893	1.20196	0.152279	0	2.10238	0.633992	0.0810807	0.108506	1.44845	0.127524	0.816171	8.93378	0	0.0790496	0.0792639	1.17115	0	0.830851	1.66925	7.93078	1.20799	0.0625911	0.162473	1.48153	8.52791	4.04112	2.44173	0.645269	1.9441	1.07369	0.115622	0	1.45823	2.91277	2.15019	0.697986	0.43393	0	0	0.877536	5.48215	1.06695	1.27303	3.14477	1.02747
KCNMA1	ENSG00000156113	protein_coding	5009.22	10619	90.0869	502.14	192.372	64.6503	108.519	148.579	201.693	66.8742	128.635	107.018	195.286	1272.97	245.91	60.8575	443.776	127.616	129.966	103.252	184.112	1845.88	242.473	281.103	803.367	130.397	396.549	85.3907	364.964	1148.79	12.2236	279.837	72.7678	264.999	174.977	334.247	264.648	23.3379	182.013	63.6989	24.287	1377	186.833	300.183	835.426	407.615	290.489
NSG2	ENSG00000170091	protein_coding	202.311	574.565	3.84422	30.6665	4.66297	2.83028	2.67061	4.1193	3.2079	2.02645	11.3152	20.0807	5.03461	55.1501	3.02252	10.402	1.70074	10.401	0.399369	0	22.4992	82.6343	6.81011	5.59381	0.404164	0.633969	50.2125	5.36378	8.2468	14.3779	2.3888	0.939956	8.97819	0.409143	4.44015	3.30529	38.0325	1.39558	10.6063	3.09495	0	1.74824	1.18354	7.2914	16.5578	41.3793	19.0823
SLC17A7	ENSG00000104888	protein_coding	108.539	112.159	5.51565	9.39153	2.57892	14.2839	0.369584	7.01408	6.11085	6.98145	9.88901	2.24733	6.75723	6.57478	1.74309	6.04986	3.16315	6.03001	17.954	5.98589	6.72393	8.89587	13.9828	5.57235	17.0542	8.21465	3.44864	14.0816	16.1077	52.0872	6.14357	3.2522	22.144	20.6382	1.61102	1.77143	1.97769	5.98276	6.03601	3.10049	5.37953	8.07176	6.78184	28.1287	7.83632	11.9441	21.5343
PDE2A	ENSG00000186642	protein_coding	961.29	1316.02	75.868	130.537	42.7278	28.5078	67.3514	175.028	70.3333	75.253	101.687	50.8796	48.3405	162.933	66.3167	127.103	153.77	134.59	42.7934	25.7561	62.6367	200.306	146.237	171.76	42.7227	77.1804	92.8164	161.631	128.965	638.492	51.3618	130.228	184.946	124.505	200.131	87.5208	117.873	48.3281	117.7	74.9072	98.4971	94.3339	64.1857	113.558	163.279	307.201	98.0664
RERGL	ENSG00000111404	protein_coding	274.766	133.356	3.59372	6.41857	0.25864	0	11.5181	0	3.06906	0.177528	2.90149	8.70901	0	3.28291	3.81186	1.63186	1.6338	1.7121	0.419685	0.806697	1.83511	4.41504	0	0.0984595	0.27836	0	0	2.7124	1.18657	113.919	0.229843	0	0.190326	0	0.11246	0.139017	1.3021	0	0.94392	0	0	1.76413	2.28392	6.4479	1.86329	6.71463	3.85806
EPHA6	ENSG00000080224	protein_coding	96.6669	271.647	3.59722	5.07127	0.259878	0	0.269034	2.03496	4.4674	0.178301	6.88368	0.213028	0	26.5891	2.46299	0.126627	0.126994	0.455829	2.86027	0.80651	1.83664	13.9179	0.478248	0.0988447	0.279722	0	13.355	0.31477	2.16897	13.3933	0.230908	2.77531	0.191168	0.42897	0.112909	0.139592	1.30149	18.8693	13.0782	0.717065	0	0	9.99977	10.8011	6.72647	2.88866	2.66928
TPM1	ENSG00000140416	protein_coding	37312.8	68446.8	9488.36	9487.8	9566.25	3933.87	5078.82	7337.43	8373.44	11904.6	6115.28	3356.17	10304.2	14999.2	3950.27	10150.4	15275.3	14007.1	6918.48	2872.38	9459.52	15125.7	12902.2	4481.39	10831.6	11435	13700.5	8798.63	7936.21	14386.7	4710.44	12476.4	9036.72	7671.47	8860.4	14706.7	7438.5	3821.66	12497.4	10793.5	6562.15	19249.8	5997.25	11836.8	12400.9	9580.29	7422.11
AL357054.4	ENSG00000272463	lncRNA	194.793	231.668	21.1438	34.7042	8.91131	14.2526	4.87831	19.7987	17.9944	25.4944	1.60817	9.70712	14.395	21.1647	9.42954	11.9948	14.9248	19.6205	15.2055	4.23404	26.1742	25.0279	10.5627	21.8372	43.2815	12.6663	38.7795	7.8847	25.1965	45.4353	4.38713	13.0519	5.66486	38.401	12.9295	10.9364	24.7334	8.97606	18.4328	17.51	12.1054	16.1519	23.6238	11.2518	68.5011	68.5998	18.2286
FAM107A	ENSG00000168309	protein_coding	916.642	1677.89	23.2586	128.767	23.7792	8.53428	47.9485	93.472	58.3733	56.5014	32.6624	91.6456	55.1535	100.941	61.8753	38.6468	94.6944	73.6569	26.8811	59.3672	60.9318	120.822	91.3478	80.5385	16.1696	32.8824	135.868	39.3309	65.0283	995.226	24.0032	60.6732	9.22637	96.5127	113.615	56.9004	133.534	30.1545	37.3544	74.9372	39.0059	39.4936	31.5675	51.7849	242.041	275.922	47.5097
MYOM1	ENSG00000101605	protein_coding	557.408	1426.08	31.9859	50.1001	34.2121	19.9485	49.9608	29.6088	43.4536	69.9351	25.6035	45.151	22.006	140.356	83.7553	45.9679	50.4328	11.466	48.1772	29.211	31.4727	278.754	31.339	41.0575	125.528	20.8748	103.712	22.4694	82.9275	194.003	22.0262	44.6028	77.6126	23.0302	39.948	26.3166	45.0841	76.4574	93.1701	18.2388	21.8432	69.1888	185.456	202.311	32.7503	49.1993	95.5066
ZDHHC22	ENSG00000177108	protein_coding	18.0009	68.0572	0.10369	1.92918	0.136795	1.90722	0.140958	0.643791	0.0734957	0.0980055	1.42977	7.62819	0.821774	8.42061	0.552746	4.06684	0.0718661	0	1.1329	0	0.0910319	5.3243	1.22899	3.83713	0.145773	0	9.43177	2.22544	4.83964	0.654849	0.123379	0.464514	0.104338	1.1488	0.0644263	0.0784214	0	0.70647	0.446689	0	0	0	0.0214458	0.460698	0.57798	0	1.68696
SMYD1	ENSG00000115593	protein_coding	299.767	652.494	0.252322	1.07596	42.9479	0	0.369385	0	7.55737	0.235867	1.5969	2.24714	3.33186	62.6276	6.94395	0.164021	0.16452	4.14557	4.5545	1.65631	11.4283	153.379	5.55027	2.88725	0.385754	8.97937	29.8268	2.99674	2.06925	2.01545	0.31211	3.25236	0.254222	10.1287	0.14544	13.6466	0	0	0.359455	1.49887	6.00702	2.64971	1.18254	14.4298	4.47382	1.58575	12.8577
PDZRN4	ENSG00000165966	protein_coding	778.14	1313.82	2.12393	26.9698	11.0319	1.87792	0.444548	9.06523	9.18878	2.04427	12.8705	7.9002	11.8252	141.389	37.1698	7.62537	12.0401	4.09852	9.22591	5.09397	21.4674	171.301	18.1654	13.7842	2.80524	2.87123	35.0739	7.93251	32.6659	145.383	10.227	3.79115	0.298743	3.36259	11.552	21.5667	13.2934	2.90195	5.938	15.0808	8.9956	11.6379	4.56541	20.452	22.9759	54.4427	20.4156
UBXN10-AS1	ENSG00000225986	lncRNA	124.311	209.855	5.56922	17.0503	2.607	4.73466	8.90366	15.6343	11.9701	8.69748	35.984	25.4134	3.32614	11.1029	18.6771	1.69989	7.5437	3.504	14.1725	9.44255	20.9856	36.0504	2.9709	0.132194	25.5402	16.5654	11.4057	5.38238	8.23204	18.7498	2.39313	2.65825	14.0633	2.7807	5.84486	4.82117	8.39291	13.6372	14.6283	11.9527	4.10855	0.851242	4.55492	5.5344	26.6657	13.6882	15.0385
GALR1	ENSG00000166573	protein_coding	46.317	50.4629	0.10597	1.9225	0.139934	0	2.05823	1.40182	2.82037	1.70041	0.0644624	0.117471	0	5.67402	2.68473	0.0731805	1.49846	0	0	0	0.092999	11.6048	1.22452	3.84545	0.149155	0.695955	2.98725	0.165045	4.22777	1.42073	0.126163	3.08222	0.106634	1.14409	0.0657661	0.080086	3.74181	0.704672	2.35279	0	0	0	0.0218626	0	2.02059	10.2647	0
PHOX2B	ENSG00000109132	protein_coding	93.781	170.601	0.171506	4.4697	4.11268	0	4.19184	1.32161	1.62604	1.87399	0.100802	5.32557	1.65625	13.8983	0	0.115267	0.115596	5.71071	0	0	1.80127	30.8577	0.48728	6.59904	0.250102	1.42226	21.9936	2.61926	1.21166	2.08639	0.207609	0	0.172677	0	1.53957	0.126869	8.81297	0	1.54889	0.723181	0	0	1.16578	0.402838	7.5361	16.0578	2.71752
GPM6A	ENSG00000150625	protein_coding	785.138	1910.74	0.29447	51.1752	4.76875	5.6818	2.71721	3.38879	20.9821	3.76367	3.02969	4.17419	8.42084	239.524	26.8439	3.1965	0.188724	1.04098	0.978154	10.2701	14.9904	217.244	6.74372	13.7763	2.80409	0	69.0658	0.533506	34.13	55.4979	0.368567	2.07607	0.296798	2.76854	7.31152	1.78884	6.91131	0.643508	2.57499	4.68057	0.433077	6.23895	18.0355	33.2111	46.9772	17.715	37.892
NAP1L2	ENSG00000186462	protein_coding	190.053	305.208	17.4276	23.4531	0.382835	0	19.0705	6.25774	1.72308	2.03236	8.58697	7.75941	7.59291	35.2325	10.1467	3.17988	6.10631	9.74037	54.242	10.3039	6.79979	21.8842	19.6695	5.60664	0.416446	3.63103	15.0233	0.477507	15.413	70.0156	2.39882	16.1205	3.87452	33.9268	10.0396	7.83675	15.5602	5.95629	7.70055	4.69462	4.10336	2.64627	31.3569	5.52539	23.2398	25.8743	5.3526
KRTAP13-2	ENSG00000182816	protein_coding	188.767	1174.33	0.246315	89.4803	0.346028	0	54.7888	9.93446	0.165138	3.6782	0.139266	19.7073	0	0	0	7.45797	27.243	14.9596	0	0	0.211219	0.159533	3.63099	6.88847	0.375196	2.13518	0	9.63497	0	0	2.35936	12.7629	0.248157	15.1233	22.2035	9.1994	23.0003	0	2.03581	7.14482	0.435253	0.852345	0.0439406	4.99853	22.8443	4.00284	1.44973
ADAMTS9-AS1	ENSG00000241158	lncRNA	298.01	627.807	0.267986	14.456	0.380375	0.92822	2.68165	15.6193	4.69055	0.25021	4.41534	7.74946	1.62494	80.4334	14.7255	0.173084	0.173618	14.7787	2.74156	0.796002	1.93914	46.0606	7.43678	8.2907	2.76472	2.1267	8.49266	0.47415	4.40983	125.186	0.332928	3.81332	7.31254	5.79248	5.85047	6.33157	1.97181	6.72308	2.02203	7.91301	4.1053	5.3492	7.91507	3.79217	5.78257	12.4516	20.1623
SYNM	ENSG00000182253	protein_coding	13473.8	40085.5	265.917	823.919	268.418	68.4558	136.607	513.322	765.778	170.869	609.806	329.463	296.342	3184.42	820.461	130.321	176.32	240.668	274.267	279.767	812.585	10568.4	344.488	649.435	213.48	493.487	2889.35	95.0641	996.779	3160.74	78.8513	434.068	873.545	243.448	332.738	145.922	235.629	62.6974	307.557	122.723	98.9758	238.085	407.372	805.991	648.7	1018.43	907.24
TMEM100	ENSG00000166292	protein_coding	530.579	425.128	2.12383	29.525	2.64447	0	4.89219	13.3411	12.144	7.16487	10.0654	17.0823	10.1232	43.1871	16.5009	4.67695	25.1808	16.4691	8.63598	75.1675	10.1369	17.8295	41.1402	19.1856	9.42208	3.62031	14.1835	33.5534	18.4822	226.791	6.34888	40.9375	17.8569	22.5815	11.5476	24.5703	63.943	1.39404	11.0178	12.6798	9.61457	15.2418	1.18462	9.50247	91.6782	55.6861	12.572
AC110491.1	ENSG00000261292	lncRNA	24.4674	78.6941	0.0628482	1.32498	0.0815544	0	0.0838675	0	0.0452633	0.0595776	0.0391136	0.0692505	0	5.47279	2.88673	0.044185	0.0442989	0	0	0	0.0555404	5.05971	0	0.0353499	1.86668	0	0.697588	0.0950169	0.383693	3.99491	0.074042	0	0.0632203	0	0.0398751	0.0481685	0	0	0	0	0	0.899005	0.0136045	1.20215	0	0.55204	0
DNAJB5	ENSG00000137094	protein_coding	890.774	2388.13	137.283	240.504	44.8694	31.3608	54.5385	96.208	158.243	60.0131	67.9336	50.9216	153.718	375.825	94.4426	103.612	193.744	91.4102	101.762	71.4036	105.256	451.912	133.514	178.685	42.7631	92.1719	309.619	327.455	191.41	531.761	47.5003	140.48	100.843	149.492	160.6	144.167	146.802	61.1935	92.8985	161.112	72.0717	73.643	119.301	199.874	273.285	284.887	189.71
TMEM35A	ENSG00000126950	protein_coding	671.287	1473.17	7.4318	36.3037	4.7817	3.77934	22.0867	18.2725	38.911	44.4117	4.44579	11.6674	22.867	121.062	10.0315	9.12003	40.0383	55.9477	96.3714	8.53612	42.7728	200.526	197.13	17.9088	0.491387	57.0345	51.443	46.0743	19.769	151.822	10.2922	16.4237	5.69077	14.6874	21.5033	56.6705	34.5094	68.9599	13.7883	194.448	6.527	6.23654	11.3176	18.6331	45.3661	30.1639	10.2986
SLC7A14	ENSG00000013293	protein_coding	53.1927	298.104	1.98554	10.4424	2.39515	1.88629	2.45049	2.76429	1.65554	0.181259	0.112192	7.12794	5.11205	16.0337	1.79256	3.04854	0.128962	3.6423	0	0.805808	4.88865	40.8137	4.41073	1.49002	0.284951	0	16.3626	0.320877	4.17138	4.29483	0.234993	0	0.194391	0	1.56387	0.141793	15.4322	0	2.69549	0	0.451245	2.67119	0.0363225	2.75234	6.01148	9.25931	10.4679
EPHA7	ENSG00000135333	protein_coding	800.973	2185.62	12.7077	48.8832	195.587	2.82897	19.9892	16.846	21.134	8.89744	12.9188	20.9837	23.7114	29.3692	4.28514	1.7029	16.5199	64.5402	9.7913	47.3303	28.1743	108.766	80.1347	47.8141	9.50725	30.6557	20.5801	22.4252	62.8647	21.364	12.2544	81.5966	47.7897	81.7505	20.1016	41.5334	132.369	6.68267	45.3123	55.0184	31.0724	59.3074	5.69163	12.9004	409.633	43.2727	149.303
SLC16A12	ENSG00000152779	protein_coding	60.0217	17.7534	0.175639	4.45359	0.238927	1.8893	6.0113	2.05215	0.121044	1.88332	2.87414	3.73426	0.793704	6.99798	0	4.37517	1.61609	6.35747	0.426448	2.55911	0.152394	1.61045	7.88783	1.47382	4.31733	2.1935	2.07351	6.55605	1.70172	8.14784	3.88879	4.67842	0.176844	2.9332	0.105214	3.11352	4.2727	1.43534	4.56754	2.35153	3.68064	3.59427	1.16701	2.79614	5.3825	8.75711	3.90946
SCN2B	ENSG00000149575	protein_coding	170.653	346.2	5.51723	31.5023	0.356234	0.928618	0.370187	1.27638	13.3127	2.01623	1.59714	2.2479	4.18647	28.6456	14.8397	1.69291	1.69512	3.51938	2.15949	1.65623	3.54634	42.7638	12.6781	6.90789	2.72731	4.4031	10.7295	7.53128	43.6768	52.8176	2.37188	2.08988	0.254708	1.59111	8.57922	3.29062	17.1188	0	10.0878	3.90441	0	0	4.54798	8.50732	11.8915	24.2909	2.00336
C7	ENSG00000112936	protein_coding	7240.75	10061.9	21.5044	346.528	236.29	27.5564	157.934	30.2927	49.5236	44.7103	263.904	153.596	23.7004	729.648	341.352	26.8611	248.568	63.0843	3.34134	42.976	54.5143	1161.71	101.903	131.105	33.9155	196.481	163.529	12.8098	57.4393	7164.37	4.3664	96.7414	2.10982	88.5663	30.0714	95.2998	76.796	5.18175	11.5485	27.807	14.4927	9.83402	30.4481	19.7514	155.832	741.165	168.452
OGN	ENSG00000106809	protein_coding	3465.74	3205.25	26.7601	202.569	11.1341	1.87905	9.24197	5.51412	73.2145	3.75652	38.288	24.7505	22.853	415.04	52.2755	79.8533	22.4432	18.8413	2.74255	28.3446	38.0387	144.242	32.5875	47.8828	0.505525	85.5055	59.2212	7.98846	72.5382	1942.82	25.9476	1.51879	3.90638	5.15279	25.7948	27.8606	13.2533	0.646984	30.0558	151.692	12.0347	5.33957	20.3198	22.6079	45.9258	108.818	4.20953
CDH10	ENSG00000040731	protein_coding	16.2927	34.8712	1.59623	2.0791	4.69471	0	3.31127	0	0.0452633	0.0595776	3.75246	1.66644	0	1.17247	0	0.044185	0.0442989	0.57742	0	0.859847	1.51851	0.0439555	0.59673	0.0353499	0.0865325	0	1.50174	0.0950169	0	3.99491	0.074042	0	0.0632203	0	0.0398751	1.44257	0	0	0	0	0	0	0.0136045	0	0.6307	3.4655	0
ELAVL4	ENSG00000162374	protein_coding	107.828	273.874	5.53147	21.6807	2.58739	2.831	8.80193	7.72645	0.171057	0.239348	5.78046	7.66737	14.4824	23.3386	4.97485	1.69492	1.69714	8.53969	3.34816	4.24813	5.15364	24.5267	5.54125	1.53054	2.73622	7.4423	29.0395	5.31869	6.35435	12.9482	0.317141	9.12634	97.6068	2.78884	1.61288	4.79889	25.7971	2.15459	8.33124	7.93502	2.88033	19.8459	5.66821	3.22902	18.6466	20.5349	16.2814
ATP1B2	ENSG00000129244	protein_coding	165.36	368.655	26.451	22.5146	6.8779	13.2953	13.4244	15.4698	10.6753	25.6574	32.4282	26.2636	9.26924	119.107	14.554	22.2703	25.2147	41.9327	10.4075	16.3101	26.3283	45.4845	50.6611	44.8438	2.80593	16.4137	22.8071	12.6867	16.0993	86.5741	29.3913	25.1838	5.68158	35.2172	15.7863	21.5834	20.3956	10.4826	19.4967	15.878	22.5744	9.83642	11.3087	36.6258	38.92	35.1223	34.4464
P2RY14	ENSG00000174944	protein_coding	525.732	1136.04	40.7013	180.114	21.6403	18.0461	20.0093	89.3117	31.5546	10.6043	17.1503	13.5469	58.5836	76.431	11.9463	26.825	43.0563	74.9952	41.6836	34.3857	75.4538	73.7146	208.113	65.4977	13.942	35.1569	63.5684	55.8527	37.0415	214.949	10.3006	115.589	18.0411	101.462	52.6675	81.1608	152.145	8.95228	72.9015	73.3926	40.8897	92.5923	18.068	27.774	272.228	165.774	34.2016
PDE5A	ENSG00000138735	protein_coding	3415.14	7826.56	214.91	944.609	251.499	336.682	285.413	627.437	510.563	286.727	522.258	1664.3	1213.83	1946.91	536.077	332.729	176.311	316.291	468.752	700.898	331.829	637.146	1067	270.271	735.88	633.099	698.788	271.456	549.737	1428.76	227.657	434.127	674.076	456.835	558.54	365.037	1086.64	253.457	713.7	761.763	426.017	1604.22	204.847	1128.89	869.988	883.655	514.541
HLF	ENSG00000108924	protein_coding	540.999	1104.05	94.8069	75.9211	44.6805	58.0081	26.4645	105.616	15.189	37.7966	46.7113	60.0033	40.7094	62.9289	86.9429	35.6755	81.3558	133.613	407.844	48.1735	38.0161	338.895	30.7023	46.5045	31.5918	53.9422	40.6142	36.8599	139.622	193.236	45.3776	65.9086	116.11	84.0276	75.3329	50.7461	44.369	79.4809	12.6557	41.3987	7.75193	76.3815	34.9352	20.3256	107.376	144.132	28.6225
FBXO32	ENSG00000156804	protein_coding	7056.98	15784.8	543.695	1461.59	323.264	519.297	2398.96	722.947	1009.08	665.161	1079.7	1101.25	1724.2	3598.93	1720.36	449.529	773.927	493.852	833.331	751.643	491.094	3150.99	537.311	1429.6	1354.47	702.026	1328.96	762.114	5564.48	2715.24	398.057	886.173	254.525	727.269	1243.45	1474.61	1333.54	672.064	831.823	615.682	519.018	2966.54	696.535	2398.54	1123.83	1414.14	919.898
PGM5	ENSG00000154330	protein_coding	5674.19	13217.9	65.4769	291.088	266.055	447.99	76.1714	529.811	352.306	53.2351	282.367	110.758	84.0024	1411.37	1843.81	87.4572	137.83	64.3076	163.555	1056.75	171	1904.89	234.9	185.683	44.9985	65.1239	494.491	49.129	689.873	2150.88	14.1865	141.481	9.19196	106.426	118.168	55.4777	210.256	5.18467	1106.38	122.73	48.1568	272.258	105.833	193.91	876.889	352.887	290.479
FXYD1	ENSG00000266964	protein_coding	94.9276	216.077	2.10176	4.23014	0.369467	5.68877	16.865	1.9819	20.5774	10.3035	5.79274	5.91123	2.47583	11.1307	6.26584	18.9646	6.08304	2.2692	0	6.84501	11.5076	21.7696	5.53003	8.26852	0.401431	2.12887	14.3415	38.14	23.7822	40.0927	0.323826	9.69089	19.0153	7.63573	8.61453	18.1524	4.82058	19.0558	23.966	15.2043	1.64557	2.64777	14.603	3.22295	7.13623	11.2738	2.55587
MASP1	ENSG00000127241	protein_coding	1511.73	4352.04	51.3616	176.424	15.3554	1.87955	20.0498	16.8378	204.275	31.0647	59.462	39.7108	44.0887	127.644	26.6422	46.0562	205.439	34.2045	19.2131	89.5047	201.635	1610.26	134.193	144.596	20.6093	138.016	213.058	145.051	397.228	88.064	98.1801	105.454	46.2638	64.7612	18.7022	38.6018	128.455	11.2251	60.909	30.2004	177.034	164.465	60.8162	77.4743	176.423	195.627	17.5031
SYT9	ENSG00000170743	protein_coding	10.4153	24.787	0.0763408	3.52445	0.0995988	0.948966	0.10249	0	0.0546917	0.0722982	2.60661	0.0842751	0	1.80195	1.31129	0.0533713	0.0535107	0	0.52254	0	1.56033	1.43153	0	0.0425831	0.105826	0	0.680404	0.116475	2.0896	1.47546	0.0902308	2.55557	0.0768011	0	0.0481016	0.0582535	0	1.55671	0	0	0	0.892523	1.12452	0	3.66474	1.21193	0.477284
LYNX1	ENSG00000180155	protein_coding	714.693	2019.03	161.307	102.928	25.8847	56.0993	41.5299	26.7583	64.3292	27.641	63.6343	54.5381	44.9494	207.361	81.7369	32.7521	197.763	76.1146	109.595	27.4812	39.691	200.084	138.765	95.5048	27.2304	32.881	90.7171	122.998	681.14	474.986	31.8139	35.3583	12.7622	77.3684	73.9904	102.692	55.6624	6.6855	33.9804	59.7541	37.7759	25.1084	23.6952	62.0865	108.599	185.141	31.3843
ADAMTSL3	ENSG00000156218	protein_coding	768.095	2373	52.9846	192.543	19.5621	1.87898	28.6204	18.2566	47.9354	44.5917	27.0192	41.4786	13.5078	268.165	42.6717	25.3663	32.7709	34.8503	19.8082	39.5499	29.8542	111.931	101.524	68.266	16.1644	14.1171	44.1891	7.99001	225.85	332.081	6.36837	56.0986	3.90767	86.9967	49.8782	66.0138	204.473	2.90746	113.963	43.7913	52.5338	18.8174	28.1911	72.4483	194.594	95.7171	62.0111
ADAMTS9-AS2	ENSG00000241684	lncRNA	87.9281	141.971	2.05652	10.832	4.4888	0	2.57907	6.35173	7.44708	1.98454	1.58253	2.20429	4.2048	26.8106	1.11291	1.6749	4.55507	4.19275	2.18143	1.66146	0.196972	15.7386	8.89833	2.86178	0.345273	1.38832	7.14752	2.90435	9.45978	23.5408	0.281513	3.88419	0.230716	7.77718	2.99272	1.75067	17.3184	0	2.62716	5.55188	2.28674	5.37432	4.53175	5.64573	15.4884	13.3814	3.73926
PRPH	ENSG00000135406	protein_coding	269.842	549.267	0.279479	23.3345	8.8341	9.49448	33.5412	14.1185	3.22488	3.74727	8.62078	27.5861	14.4175	53.3522	2.37207	16.2839	1.70735	29.7532	5.10354	2.51315	32.3176	190.712	5.49661	11.017	11.4086	2.87394	102.282	0.49954	17.7002	17.1986	0.348324	6.11531	5.63809	0.408387	10.0824	3.32452	25.5405	6.7059	9.37559	3.08842	0	6.24497	1.18454	11.8793	19.112	39.1191	22.2959
OTOP2	ENSG00000183034	protein_coding	808.644	1537.1	0.248291	12.0075	0.349129	0	28.1569	20.8574	1.71084	0.232171	0.140241	12.8442	0	0	0	6.03635	146.328	43.1637	0.981354	0	1.92178	0.160681	0	17.4695	0.37866	18.9784	0.583596	2.98207	0	0	4.25993	29.5526	0.250152	0	0.143404	4.77831	4.84044	0	4.31927	1.49982	0	0	0.0442074	0.374897	3.81028	0.408667	0
CAP2	ENSG00000112186	protein_coding	1074.51	2139.57	142.534	143.03	30.1265	57.0438	134.02	202.598	158.24	53.206	260.863	58.3822	138.418	299.777	109.164	199.436	54.981	96.3348	455.487	36.0888	85.6103	269.607	108.897	80.6375	69.2812	68.1458	397.675	116.433	340.428	281.863	160.632	94.4969	287.086	115.467	130.821	93.7045	122.058	80.8905	233.948	316.843	72.6854	128.484	176.647	129.497	120.989	227.706	218.07
SLITRK2	ENSG00000185985	protein_coding	18.5723	92.2141	0.131821	0.510552	0.175962	0.938979	2.18397	0.621041	1.56079	0.12434	1.47476	0.14667	0	5.44334	1.20171	0.0900632	0.0903112	0	2.38083	0	0.115201	8.07225	2.55933	0.0710776	0.188098	1.46052	3.69015	0.209161	3.45373	10.7961	0.157958	0	1.83195	1.09784	0.0807395	0.0987867	1.35899	0	0.417304	0	1.13767	1.78819	0.0264449	2.3007	1.24674	9.20634	2.22815
ABCB5	ENSG00000004846	protein_coding	91.538	84.0905	0.146688	4.57909	0.19705	0	0.203503	2.85164	2.95328	0.138212	6.65481	5.13011	2.54692	0.400651	1.86406	0.0996049	1.57237	0	0.445038	0.818512	0.127882	4.25307	0.502754	1.44223	0.211	0.668878	0	0.235315	0.269847	46.9328	0.176436	0	0.147658	0.454529	0.0891687	4.39048	1.34103	0	0.990172	2.38455	3.11152	0	1.1575	5.45652	0.541714	13.1047	2.79841
CCBE1	ENSG00000183287	protein_coding	603.2	1372.21	5.66399	31.9892	4.7787	3.77911	4.90184	9.05839	10.6854	3.76662	10.0804	17.1553	16.0765	129.071	22.9093	3.19735	13.5277	3.48451	9.21595	3.37204	16.664	164.58	3.58637	9.72878	9.46103	11.8839	29.2623	7.95798	85.5958	92.2603	4.40222	2.0775	12.699	14.1203	4.48038	9.46116	12.5708	2.14781	1.46353	9.46993	21.9305	14.3342	20.2933	30.2179	25.5931	66.9523	561.669
AF001548.1	ENSG00000263065	lncRNA	33.8275	178.612	0.179043	1.11829	0.243924	0	4.24784	0	4.42717	3.45163	5.52129	3.75202	0	11.2969	0.496054	1.61886	8.45792	0	1.02326	0	3.33234	42.9744	3.11176	4.07585	2.45553	0	2.81442	0.29437	3.72578	2.82407	0.217158	1.58306	1.96027	1.03992	5.55496	4.53472	0.591228	0.663315	0.383977	0	0	1.76753	4.48543	2.78696	1.8762	4.19326	0.937814
HSPA2	ENSG00000126803	protein_coding	2099.23	6772.02	546.944	707.29	777.93	67.504	714.212	231.435	403.145	1064.99	194.969	344.31	363.464	834.851	198.552	276.585	908.172	483.516	324.386	197.97	531.903	1254.57	548.155	343.901	589.748	561.075	473.649	889.151	449.13	865.902	346.997	1105.2	446.639	1081.61	456.261	1003.74	720.111	796.366	781.615	403.539	502.604	989.461	435.477	522.843	951.002	713.65	297.055
MIR1-1HG-AS1	ENSG00000174403	lncRNA	144.221	351.841	2.09124	8.74625	0.355409	0.928636	0.369317	4.85064	11.8744	10.2276	0.142202	2.24707	2.47847	35.6726	7.59964	1.69258	4.61405	0.437524	0.980254	5.98605	3.54523	44.1521	10.0812	24.0985	0.385682	3.64467	23.2056	5.29112	10.7362	8.56675	0.312056	9.74001	0.25418	3.39744	4.42172	26.7888	11.3243	0.644956	9.51017	4.71055	0	4.45433	0.0447429	6.15548	9.86356	7.64836	6.53715
P2RX2	ENSG00000187848	protein_coding	25.703	46.0625	0.135474	5.3424	0.181118	4.78813	5.57463	0	0.0948397	1.78433	0.0811406	1.94262	0	4.13015	0	1.55183	4.21613	1.13752	0.453908	0.822485	0.118323	2.88875	0	7.65467	5.67712	1.45639	2.90463	4.24383	1.80896	2.14277	0.162485	2.30137	0.136358	1.74029	1.49075	1.60981	0.615462	0	0	0.738925	0	0	0.0270716	4.22787	1.24162	2.39195	4.74594
BEND5	ENSG00000162373	protein_coding	155.476	178.371	52.8432	14.3938	14.8592	1.87809	4.83887	12.6924	22.2401	10.4288	18.3101	13.228	11.0017	37.921	5.58512	9.02973	11.9416	24.127	31.5757	6.82986	5.21445	24.8584	16.3804	17.7127	0.430569	8.91429	22.9645	14.6456	9.12763	50.7682	4.35967	5.53939	9.07955	3.96993	11.4702	12.3709	20.536	22.7913	9.38451	11.1144	5.94792	7.14749	10.1638	24.7435	20.471	18.4611	7.58575
RXRG	ENSG00000143171	protein_coding	90.8419	171.168	8.67331	12.8049	0.319548	0.929635	4.59141	1.99905	1.69535	0.214706	16.4777	2.2048	0	4.34082	0.477632	1.67512	3.12639	8.02863	70.9724	14.766	5.05367	14.3505	0.464714	4.19262	0.345692	2.9059	3.47558	0.392485	17.4587	11.6173	9.55309	9.28538	0.230962	3.43526	2.99309	3.24743	1.99125	10.6979	0.917917	2.30944	3.54332	0.853854	1.17933	2.68373	3.16587	5.89134	2.59306
CA2	ENSG00000104267	protein_coding	41862.2	25227.7	229.01	3469.57	1590.09	98.8923	5032.14	2267.04	101.756	741.887	276.84	2995.9	1193.29	1939.95	135.278	724.387	4419.63	1068.47	83.4263	192.798	775.006	88.7384	370.305	2478.42	120.363	578.981	447.839	1448.33	355.861	390.458	29.8373	11125.3	4231.82	1577.58	530.267	1345.97	3304.2	83.1366	965.812	370.788	99.5944	541.828	99.0819	537.535	2555.28	1801.58	2111.38
TENT5B	ENSG00000158246	protein_coding	364.305	992.471	30.1534	19.2773	25.7487	2.82878	34.8539	27.508	34.4695	17.3898	8.6856	6.06027	10.9615	60.8452	40.8291	13.5466	47.3828	33.0636	74.3854	9.39727	13.46	231.185	25.685	26.0633	33.6129	41.2114	62.2123	60.2486	23.045	89.7929	43.2302	14.6965	33.7529	8.71897	29.9884	27.7925	16.797	20.3248	36.3267	23.0434	12.6542	36.8187	11.3177	112.976	26.845	19.4155	26.4429
CFL2	ENSG00000165410	protein_coding	3210.36	4702.52	290.306	380.911	97.6031	251.085	145.162	266.197	192.746	184.42	203.388	103.282	323.575	737.535	181.327	102.231	111.211	306.55	236.058	139.421	328.374	941.692	318.144	379.242	49.4357	197.934	641.803	239.828	361.235	1373.32	145.387	198.886	277.239	540.506	236.038	171.925	227.918	173.231	141.622	441.114	210.471	416.975	582.781	427.612	558.137	609.25	559.744
AVPR1B	ENSG00000198049	protein_coding	42.3926	14.4013	0.065907	0.58843	0.0856278	0	0.0880693	0	0.0474096	0.0624636	0.0409507	0.0726516	0	1.85138	0	1.40983	2.65359	0	1.94945	0	1.52817	0.0460356	0.591613	0.0370004	0.090883	0	0	0.0998467	0.377172	0	0.0777026	7.03049	1.61162	0	0.0417502	1.45068	0.68341	0	0	0	0	1.8331	2.19021	0.516781	0	1.24342	0
HAND2	ENSG00000164107	protein_coding	1127.33	2377.43	7.43248	81.0565	0.454252	2.82901	13.5547	16.8451	83.4305	2.03851	34.0238	43.2284	54.3396	394.189	78.6866	12.0772	25.3691	15.1586	13.9176	19.7345	72.1347	569.045	6.73327	36.9556	2.80019	3.6227	164.829	36.7487	88.6694	188.395	8.33848	2.08418	12.7556	9.90937	51.2268	14.0763	22.4486	7.43908	19.9624	30.2264	2.86558	2.6455	47.2844	85.2053	77.7218	84.5064	73.2716
HPSE2	ENSG00000172987	protein_coding	137.169	364.757	9.09852	18.1625	10.9338	8.53938	9.09699	5.52152	9.15503	5.4513	5.84138	25.9725	20.3832	16.658	3.64834	9.06242	26.5067	26.5254	3.91177	26.7305	18.12	6.12325	58.6776	15.0843	2.79586	55.9495	7.01208	19.4146	9.08835	30.9531	17.737	51.711	7.39788	29.3537	15.7129	34.9093	68.4916	2.90305	27.6102	16.7189	28.9235	15.2555	2.31287	4.34758	25.7412	30.4865	4.20814
CNTN1	ENSG00000018236	protein_coding	486.419	965.492	9.16197	54.8643	11.0568	1.87799	9.19289	9.06045	35.765	7.17529	7.26553	13.4579	16.9314	108.781	41.6435	12.0399	26.6953	10.2586	66.4265	7.67826	24.7401	33.892	31.5041	13.7962	2.80646	5.11937	17.7622	15.0681	36.8603	97.3831	19.8721	3.79069	0.301895	6.93841	43.9013	41.2409	32.4806	0.643913	11.5675	23.8869	0	6.23765	12.4332	175.775	37.5653	127.316	23.7521
PGR	ENSG00000082175	protein_coding	208.762	625.06	10.8902	53.6613	2.64515	0.928125	23.9068	10.4873	16.5831	20.622	29.6262	13.4349	30.585	99.3082	23.5889	20.8003	10.5747	9.64707	9.22484	2.51215	19.8593	68.6484	34.0898	11.0764	7.24618	14.1543	28.5788	5.53806	30.2883	85.1601	10.2299	11.8588	0.299205	17.7475	25.6187	18.5479	34.6475	2.90195	30.2958	16.6824	8.37912	10.7372	16.9187	28.5411	39.6027	27.9162	21.5343
RBPMS2	ENSG00000166831	protein_coding	992.352	1854.03	108.959	90.3333	21.6784	17.0939	37.2403	47.3253	102.975	19.1313	58.0067	56.3976	52.6006	303.758	39.4506	69.588	88.817	48.3834	56.397	37.8199	77.2751	777.75	67.9497	113.18	16.1704	26.874	187.453	184.953	79.045	331.133	24.0059	43.9826	263.355	79.7587	56.9927	35.5159	41.5167	19.5489	38.4749	26.2155	27.9627	20.6141	67.5457	87.2917	101.997	119.502	78.1065
UNC80	ENSG00000144406	protein_coding	26.2593	60.6913	0.137421	4.62603	0.183874	0.938192	0.189801	0.617198	0.0961299	1.78954	0.0822229	1.94923	2.5565	4.7581	1.19369	0.0936717	0.0939309	0.487866	0.452293	0.821767	1.72579	14.5565	0.509625	2.70115	0.196681	1.45425	3.67257	0.218943	0.277785	6.80915	0.164902	0.430743	4.84358	0.461726	1.49365	0.102795	3.62958	0	1.00354	1.56229	0	0.870734	0.0274037	5.523	2.66251	1.73047	3.46317
SCN9A	ENSG00000169432	protein_coding	659.59	1050.16	3.90016	133.086	0.447771	5.68094	60.1968	22.538	27.0455	3.76544	47.9944	32.0348	31.3799	91.8285	13.2333	20.9014	15.0328	25.0418	23.3903	23.1904	31.3804	99.7962	42.17	26.0562	5.05357	29.924	89.5455	3.10448	92.184	127.333	4.40333	114.168	7.45942	50.049	68.0591	29.3026	87.7669	7.43922	226.608	14.2547	26.7963	26.9219	46.1397	168.977	123.59	95.4518	29.2422
CNGB1	ENSG00000070729	protein_coding	16.2219	87.1739	0.168604	3.80191	0.228651	0	4.17004	0	3.01616	1.86731	2.85891	0.188603	0	3.96197	2.50402	2.98811	1.60614	1.74139	5.48928	0.811804	0.14646	5.68684	1.79541	2.76588	0.245472	2.98548	1.33936	0.274985	1.21636	0.611239	0.203943	0.40854	5.0592	1.05031	1.53601	0.124841	2.05403	0.667597	1.55361	0.724259	1.09093	0.863226	15.4048	15.5343	3.9946	6.1913	3.33079
AC023157.2	ENSG00000256843	processed_pseudogene	1.55272	41.2628	0.065537	1.31677	0.0851345	0	1.84912	0.686551	0.0471502	0.0621145	0.0407288	0.07224	0	0	0.603232	0.0460239	0.0461429	0	0	0	0.0578916	0.0457843	0	0.036801	0.090356	0	0	0.0992613	0.377946	0	1.73257	2.6216	0.0659264	1.2481	1.36563	1.4497	4.76455	1.57773	1.16994	0	0	0	1.11797	0	5.32602	0	0
ARL14	ENSG00000179674	protein_coding	851.997	4071.64	144.473	603.582	238.409	176.897	418.018	423.673	234.385	396.866	115.909	207.678	266.694	170.486	29.8373	258.646	52.0424	204.543	265.65	52.448	123.381	119.669	150.463	150.188	446.951	122.914	281.529	119.094	101.236	111.678	90.5636	482.232	25.1155	151.774	255.804	909.089	618.127	350.541	369.623	387.742	231.393	275.886	145.195	96.837	259.908	264.999	46.8931
PGM5P4	ENSG00000225398	unprocessed_pseudogene	23.9159	53.3925	1.78544	2.59168	0.157221	0	0.162128	1.38252	0.0834719	0.111832	0.0715793	0.131534	0	7.54804	0.53801	0.081374	0.0815954	1.16483	0.469504	0.8293	1.67851	2.83545	2.60253	0.0643869	0.167812	0	1.39683	2.31459	0.296781	9.3213	1.95835	0	3.26518	0	0.0730424	1.57516	2.91549	0	3.60315	0	3.2227	0	0.0241066	0	1.98845	1.77699	0
NNAT	ENSG00000053438	protein_coding	595.635	830.237	23.2398	57.026	50.9236	10.4361	35.0211	102.076	82.0547	105.433	126.741	58.1312	23.7056	208.256	73.4775	28.3068	53.3826	33.6274	44.6247	3.37439	112.951	227.565	53.4654	145.622	84.1203	68.9917	54.948	51.1652	109.17	279.656	43.4218	79.7582	19.8066	130.766	27.2026	111.658	92.5407	27.8904	62.1588	18.2385	66.0801	52.0938	61.9052	19.1833	17.5844	56.3551	41.4263
LINC01505	ENSG00000234323	lncRNA	7.49363	16.3538	0.0650909	0.589785	0.08454	0	0.0869471	0	0.0468374	1.56888	1.35714	0.0717439	0	2.56043	0.603956	0.0457191	0.0458372	0.573526	0.541468	0	1.5256	2.64492	0	0.0365606	0.0897209	1.56564	1.49632	0.0985561	4.08386	0	0.0767254	0.521871	0.0654774	0.550004	0.0412505	0.049851	0	0.743601	1.17147	0	0	0	1.11769	0	0.627164	0	1.84594
TNS1	ENSG00000079308	protein_coding	22396.7	55045	1964.39	3022.22	869.476	513.586	1112.08	1485.64	3719.44	1440.88	1419.95	1316.53	2231.17	11391.5	1879.24	1924.43	3516.66	2260.55	2715.31	712.009	2312.92	14504.6	3723.99	2135	483.951	1405.63	3516.76	2130.53	5240.14	11361.4	1132.45	2036.33	856.25	2624.23	2874.87	1933.21	2990.37	499.445	1856.05	1613.52	1315.58	1222.1	2139	4039.48	3124.86	6096.49	2787.71
TAFA4	ENSG00000163377	protein_coding	22.2875	19.5739	3.00076	2.78892	0.0947486	0	0.0974822	0	0.0521774	0.0688951	2.59468	1.7073	0	0.487381	0	0.0509222	0.0510547	0	0	0.853298	0.0641701	1.42333	0	0.0406586	0.100635	0.72713	0	0.110691	2.73101	6.43562	0.0858863	0.50841	0.073165	7.87262	0.0459106	0.0555624	0.674479	0.735118	0	0	0	0	0.0155685	0.504766	1.36148	0	0.483404
NECAB1	ENSG00000123119	protein_coding	231.147	345.023	2.12142	46.2667	6.8286	11.3966	9.10012	11.9422	15.0358	2.04223	19.7753	6.01621	18.6727	61.682	14.6107	3.19316	1.70883	10.9198	6.87429	16.3354	19.7255	49.4946	13.1239	8.3413	0.447171	6.63263	38.0986	5.49839	21.9085	105.924	2.41655	14.2328	10.8621	14.7994	14.3155	13.9359	19.7546	8.98126	9.34971	34.4244	7.16678	17.9613	4.56317	34.5232	31.7548	34.1162	15.9979
LINC02427	ENSG00000271538	lncRNA	9.20316	34.3907	0.10382	0.537258	0.136974	1.90718	0.141143	0.643671	1.50628	3.10747	0.0632265	1.82917	0.821705	2.34892	10.1491	0.0717601	0.0719526	0	0	7.1712	0.0911444	0.0713723	0.540694	0.0569429	2.08921	0.697688	2.20258	0.161452	0.831124	2.20937	0.123538	1.09613	3.1857	0	1.4393	1.54321	3.75057	1.51177	1.7071	0	1.87904	0.881368	0.0214697	0	4.27458	3.20007	0
TMOD1	ENSG00000136842	protein_coding	485.827	1004.77	9.18713	42.0139	9.01021	5.68093	9.23179	77.3844	18.1359	7.18824	26.9549	6.05987	20.3187	161.793	29.2842	12.0674	25.3259	20.1087	23.9907	29.2328	21.6044	182.808	59.3275	36.8969	0.487827	11.8727	70.8813	15.1878	38.5617	188.03	2.4194	12.976	10.9809	17.684	35.6112	4.87471	42.3337	72.04	35.7927	46.2617	3.47189	27.8244	16.9367	118.298	79.8636	61.323	38.7546
MYT1L	ENSG00000186487	protein_coding	18.0153	56.2492	1.74168	4.82398	6.68311	0	2.0518	0.642879	1.50807	0.0989371	0.063723	0.116024	0	3.00452	1.96336	1.49445	1.49589	2.58792	1.13081	0	3.02633	10.3421	0	0.0573858	0.147245	0	3.7873	0.162893	1.37229	3.79773	0.124591	0	0.105339	0	0.0650104	1.54515	4.53975	0	1.06307	0.757137	0	0	1.13967	0.459518	0.576955	2.50239	2.33195
LDB3	ENSG00000122367	protein_coding	695.331	1837.27	9.19303	40.694	4.7802	14.2415	11.3977	27.4972	34.495	8.897	17.143	13.5383	13.51	263.844	51.7242	10.5991	26.8329	18.8571	16.2809	8.53585	42.8235	375.984	25.6728	45.0889	9.50608	14.8723	123.22	36.7033	51.1522	166.846	14.204	11.2441	33.7911	12.2951	10.1713	36.9533	25.2845	8.19563	23.9069	15.0496	8.97482	13.4261	21.4378	40.4183	48.6422	46.2713	63.8129
STON1-GTF2A1L	ENSG00000068781	protein_coding	33.4443	28.5441	0.103039	0	0.1359	0.943622	0.140031	0	7.88769	0.0973953	0.0627769	0.114176	1.70613	1.69937	0.553448	2.78868	0.0714345	1.19401	0	0	0.0904704	7.82837	1.93941	1.38335	0.144809	0.698326	0	5.57408	0.832946	7.02768	0.122585	0	0.103683	1.82715	1.43793	0.077946	2.17831	0	0	5.90048	0	1.80509	0.0213265	5.13241	1.29422	4.60836	0.439167
A2M-AS1	ENSG00000245105	lncRNA	90.8846	126.236	12.4463	14.4017	8.80455	9.49604	6.9324	11.2616	13.4981	5.4258	12.7701	18.5836	19.5636	32.7839	12.0691	10.4743	19.1551	9.71349	21.9297	7.69608	11.6301	10.4523	6.13883	12.3452	4.97322	6.64597	20.7955	21.3695	20.1411	46.4095	17.5565	6.12258	14.1922	10.6156	12.8579	3.32125	7.65161	9.00187	8.24841	16.7577	4.09589	11.6601	25.8099	5.51212	25.8556	48.3632	7.58969
SMTN	ENSG00000183963	protein_coding	11348.5	30013.5	3833.43	2805.62	5565.32	4698.61	3518.19	2903.46	5644.83	4187.09	2485.45	5129.81	3701.39	6615.89	5360.17	6811.56	5473.95	2318.87	3299.57	3870.38	3675.26	11591.4	5737.22	4309.37	6295.54	2354.56	5681.71	4531.05	3628.89	4650.04	3572.39	4160.65	5426.11	3874.14	4477.8	5634.95	4212.36	2896.72	4973.85	2463.79	3168.37	3310.55	2788.24	2370.02	3035.94	3037.25	5072.58
CCN5	ENSG00000064205	protein_coding	931.44	772.365	9.1485	18.7248	6.87168	3.7792	17.6095	1.97667	10.6691	3.76471	72.7153	22.577	6.71794	30.706	9.41287	3.19689	78.9883	7.17779	25.8899	0	6.88466	58.482	0.459118	19.1921	2.80511	5.87168	10.5868	12.6638	12.8133	675.536	14.0727	2.07632	2.13318	3.36261	3.05444	10.9668	6.90959	0.643625	0.908551	3.08565	2.24992	2.64405	4.56537	9.49981	10.3702	100.359	4.20171
KCNA1	ENSG00000111262	protein_coding	19.7357	130.953	0.131207	4.65958	0.175097	0	0.180682	0	0.0920057	0.123766	1.47384	0.145973	0.808914	13.9809	1.20261	2.88089	0.0899129	0.492964	0.457563	0.824101	1.71072	0.0891692	0	2.68703	3.95432	0	0	0.208092	4.01163	43.5179	0.157198	0.436105	0.132058	2.41234	1.48429	0.0983459	0	0.687095	1.01328	1.5682	0	0.872486	0.026339	2.30272	0	5.78278	0.409354
EPHA5	ENSG00000145242	protein_coding	16.8275	63.5689	0.131907	3.24643	0.176083	0.938967	0.181706	0.620981	1.56095	3.24541	5.31005	0.146767	1.68167	8.04799	1.89457	1.54561	0.0903666	1.14285	1.7255	0.823832	3.14735	1.54236	0.51403	0.0711201	0.188229	0.677546	5.25199	2.39445	5.68247	8.41994	0.158064	0	0.132763	0	1.48536	2.97387	7.53091	1.47591	0.417227	4.0935	0	0	0.0264597	1.03718	1.24662	3.07019	0.997285
TACR2	ENSG00000075073	protein_coding	2091.07	3837.01	12.7113	146.238	63.7436	15.1918	35.1407	162.223	150.708	61.682	76.3619	110.455	40.6906	205.404	40.7111	75.5529	75.6318	41.5862	21.5688	52.4575	69.1988	1149.04	31.9371	117.366	58.1887	81.6785	233.84	56.2609	181.731	93.0934	43.5691	22.1392	28.6452	8.72493	58.4541	32.4754	12.5495	202.214	4.82605	42.1707	18.7685	48.4766	47.3195	62.0353	82.1343	33.0563	18.6117
PLA2G2C	ENSG00000187980	protein_coding	25.1214	43.2506	0.1126	0	0.149099	0.941963	0.153706	0.635913	1.52414	0.106359	1.44471	0.124939	0	2.96262	1.94148	0.0775461	1.5115	0	1.11494	5.32948	4.43238	10.4307	0	0.0614282	0.15904	2.29197	0.644224	0.176201	1.89527	4.56262	0.134278	1.07811	3.23376	0.484755	0.0696453	0.0849134	0	0	0.436418	0	0	0	1.14343	0	7.99498	3.15575	1.65899
GRIK1	ENSG00000171189	protein_coding	39.8662	42.0428	2.01363	10.3362	2.44218	3.79569	0.294619	8.6483	3.10914	3.55404	5.62592	2.15223	4.22726	6.79408	0.484563	1.65216	0.137	6.85169	5.30784	8.68161	6.46516	4.47246	1.74678	1.50086	4.54947	3.70248	5.73716	0.346332	7.64519	13.2643	9.26231	3.34125	5.29473	4.11254	0.121621	3.19525	5.66654	2.96072	1.50298	2.32475	6.17688	6.30581	3.40365	5.742	4.57755	10.43	6.16213
BAALC	ENSG00000164929	protein_coding	138.427	190.184	5.58671	26.0209	2.61571	0.928179	17.0761	19.9355	14.9063	2.03295	27.8597	7.76427	13.5843	25.4197	8.19174	6.10164	4.65037	9.73712	5.7161	6.83598	16.3347	23.3238	21.6002	8.29777	0.417816	2.12608	21.5699	0.479172	12.9999	65.5897	2.39984	25.5613	3.87613	9.42667	7.25447	15.296	22.7532	2.90808	5.41525	15.9747	1.64281	4.44674	3.43505	12.5182	34.0245	41.1771	9.87596
NTN1	ENSG00000065320	protein_coding	665.952	2655.2	140.803	187.032	70.1107	37.0678	58.8479	364.339	79.321	146.716	103.166	80.7618	60.2284	234.891	63.7268	273.147	348.658	115.409	310.149	83.4629	46.2969	229.928	439.792	188.226	33.9111	185.296	79.1841	198.084	423.074	217.231	47.5034	139.32	70.9387	105.313	190.388	151.823	261.346	23.3322	192.335	66.9043	70.2297	50.271	121.553	104.893	194.807	294.394	129.11
GREM2	ENSG00000180875	protein_coding	1305.12	4190.5	140.723	313.56	122.51	0.929171	144.653	84.1661	214.73	272.199	18.5696	60.2293	9.2643	149.426	13.2262	293.646	112.548	60.6529	14.5041	22.3113	39.7312	112.196	345.802	282.057	9.49263	50.1334	43.4357	152.32	112.076	125.381	104.057	16.978	5.67172	24.8005	286.67	345.72	359.758	6.68903	353.252	438.317	12.6506	12.527	118.168	55.7361	94.6436	273.65	44.1338
ADH1B	ENSG00000196616	protein_coding	8552.55	9813.34	14.4622	364.207	2.61467	1.87996	157.854	38.0819	19.6665	36.1861	189.173	88.2762	0.782386	102.96	38.7824	17.9888	304.606	82.7668	0	5.95937	0.273946	193.265	699.025	207.377	0.517858	20.8691	34.139	29.7835	14.6165	6395.58	4.36944	371.433	5.66268	229.969	42.8614	98.3457	318.502	2.1588	126.539	43.7591	49.996	90.7151	14.6929	4.92997	1066.81	705.047	3.67024
SORCS3	ENSG00000156395	protein_coding	8.58842	58.0227	1.71129	0	0.125537	1.90993	0.129304	0	1.48866	0.0902976	0.0584029	0.105684	0	9.93555	0	1.47565	0.066399	0.529471	0.495436	8.11375	0.0839341	2.75789	0	0.0526356	2.04503	1.50987	0.659724	0.147612	0.851533	4.64419	0.113378	2.45599	0.0960689	0.504479	0.0595735	0.0724043	0.648817	0	0.45707	0	0	0	0.0199266	1.10832	2.80243	0.502345	3.04179
MUSK	ENSG00000030304	protein_coding	108.507	136.877	5.33773	19.5809	2.47782	0.930363	6.43168	7.12461	0.147024	0.203198	0.124454	2.17752	0	3.21046	0.481069	0.143001	3.10286	2.94585	10.8797	4.27807	0.186819	0.142149	23.6821	2.84565	0.324448	2.91859	2.76034	0.3673	0	4.24372	4.1153	8.76351	2.0426	5.95746	0.1272	7.56602	16.6942	3.72317	7.96401	0.710099	4.84652	4.47552	6.73992	3.29778	15.6094	31.968	0
SCARA5	ENSG00000168079	protein_coding	3891.21	5049.17	26.7888	178.204	36.4527	9.48628	99.7265	45.876	4.71536	48.1076	43.9704	30.3854	7.56805	2.57983	9.39967	44.5934	370.863	71.7092	22.1586	123.95	31.5365	14.9998	510.449	216.847	29.4809	67.3894	7.00159	58.7472	307.609	2526.63	31.8564	840.396	53.3361	304.684	35.7557	208.425	477.002	30.1443	123.768	31.7943	43.8747	152.751	9.06533	14.0436	763.172	230.624	3.66799
ADAMTS1	ENSG00000154734	protein_coding	6284.61	12593.5	343.249	1292.28	171.432	115.061	274.692	1413.71	380.83	324.258	900.398	392.979	740.601	1188.36	415.849	579.49	680.653	779.727	543.528	333.158	548.441	746.332	748.518	388.945	339.765	437.973	688.715	713.503	3001.49	8912.02	229.647	679.116	325.063	956.817	1315.7	1016.26	1239.76	183.046	363.639	747.349	484.156	1002.89	307.236	583.29	1225.34	4967.69	455.67
KY	ENSG00000174611	protein_coding	30.9259	95.518	2.00903	1.74017	9.80685	2.83996	4.42549	0.584886	0.139008	1.94168	0.117862	0.229338	0.786929	11.0186	1.127	3.07292	0.13564	4.90823	2.21479	0	7.951	4.46529	1.74913	11.8958	8.33613	4.48098	0.593952	0.341966	2.13845	6.51051	0.24899	3.95259	0.205394	6.01448	6.99447	10.3169	1.29204	1.41697	4.44885	4.77772	3.59912	12.705	6.72209	6.36269	5.96726	0.420744	2.63797
CPED1	ENSG00000106034	protein_coding	1919.08	4169.12	174.355	651.834	162.818	32.3121	73.9997	95.4554	107.709	116.265	128.616	123.792	317.658	454.644	84.8002	88.9241	139.279	203.279	141.186	238.482	218.469	408.373	251.985	306.933	47.22	162.681	121.329	307.061	325.921	912.283	57.3176	266.698	55.1214	301.447	174.943	254.547	590.456	58.9082	302.169	502.637	580.789	190.478	101.329	393.44	354.717	439.263	114.578
CHAT	ENSG00000070748	protein_coding	29.3715	20.0956	0.0693624	0	0.0902415	0	0.09283	0.681478	0.0498279	0.0657222	1.36584	0.0764972	0	1.15023	2.08484	1.41796	0.0487593	0	0	0	0.0612331	2.66154	3.58237	2.52364	0.0958141	0	0	3.58741	0.370125	0.691629	0.0818445	3.31746	0.0697767	0	0.0438613	1.45971	1.46913	0	0	0	0	0	0.0149044	0	0.62067	4.15776	1.14331
NEXMIF	ENSG00000050030	protein_coding	71.4432	175.14	2.04046	10.8972	4.43483	5.70371	2.5492	2.72853	3.13821	0.20613	2.95653	9.06499	5.07604	34.8417	9.07778	1.66648	1.66857	2.3075	2.19226	1.66405	1.88616	21.1439	6.30473	2.85001	0.329824	0.640828	3.48882	0.373659	3.08067	19.1545	0.269706	7.52682	0.221563	9.71489	1.58901	1.7409	7.82348	0.650665	4.98298	0.709428	0.441426	6.29096	2.29746	4.48255	7.28245	11.5784	9.03386
LONRF2	ENSG00000170500	protein_coding	437.084	1175.34	0.286937	20.7035	4.75119	0	4.87148	6.94424	10.6317	0.267514	26.717	9.6912	3.32022	122.264	19.791	1.70663	0.184462	2.25983	0.398824	4.23464	13.3173	168.761	13.1211	2.90989	2.79704	0.633229	29.3984	0.516316	20.9479	105.897	0.358373	2.64759	73.8907	17.8202	1.62244	3.33033	16.1803	2.90287	7.08122	0.702694	0	0.850849	5.68689	13.5781	9.06754	28.0494	12.0506
FBXL22	ENSG00000197361	protein_coding	323.237	746.745	73.7813	60.2108	27.9111	27.5608	24.2892	35.2975	76.059	39.449	46.6788	54.3586	31.3622	221.936	49.7637	44.4732	106.244	37.3433	159.637	18.01	33.0862	260.975	63.6247	41.0416	105.719	33.6562	118.112	112.68	33.3044	94.0013	33.6726	62.5029	37.3324	36.1898	61.1386	50.6986	55.7264	30.9312	70.6612	44.61	14.4873	48.5024	23.6892	42.1099	59.1854	65.3497	44.2368
PDZD4	ENSG00000067840	protein_coding	334.375	881.957	19.6785	50.2233	9.01135	23.759	34.795	23.9632	37.4049	37.6325	33.9704	48.5901	10.1125	209.128	45.3562	32.6401	59.0697	17.021	3.321	11.1209	50.8435	270.266	39.0091	62.6411	5.05366	15.6301	67.2772	22.3399	60.1926	153.349	18.0664	20.4639	71.9702	42.2594	48.3101	44.4855	43.0383	5.16972	18.2962	19.0509	14.4999	5.33821	30.4173	32.4239	42.7401	59.5138	40.9837
FILIP1	ENSG00000118407	protein_coding	639.605	1270.65	42.5036	98.5839	30.0581	39.9272	9.24277	85.6947	49.4241	32.72	29.8363	47.0522	67.0706	284.42	61.9018	38.6305	20.9638	68.7582	51.7	40.4113	51.0947	198.425	138.864	38.3527	22.7946	39.6515	117.286	22.4899	114.245	303.278	14.2213	61.8557	70.6951	125.303	32.8808	38.5513	91.0892	27.8859	71.1375	55.7756	66.0508	48.4908	27.0669	103.992	106.023	214.571	96.5543
AL356489.2	ENSG00000260947	lncRNA	97.3659	114.988	5.31638	4.98843	0.294583	0.930612	4.4865	1.29233	1.67901	1.9581	1.56986	0.239802	1.63786	13.328	1.12132	3.0918	0.141113	8.11762	4.04205	2.53557	0.183637	27.8598	3.69362	13.2532	2.59526	6.01168	19.9232	0.359692	5.08211	19.2282	0.260622	5.13418	2.03517	2.23209	5.68731	7.54295	4.18245	0	3.82709	0.710949	8.08802	1.75719	32.0989	13.0261	5.24556	18.0038	0.911516
ACTG2	ENSG00000163017	protein_coding	55588.9	134303	2196.56	3803.48	683.91	187.349	535.878	1151.35	4327	695.952	876.639	959.523	1774.2	11207.5	2734.26	1025.94	3151.39	1760.9	2194.51	1843.43	4029.74	62710.9	2343.23	3767.83	277.749	629.222	15437.4	5347.99	3000.81	11381.2	307.981	1878.51	393.923	1731.07	3572.64	3731.24	1587.53	219.387	1864.42	2110.44	806.141	793.441	1916.24	4955.07	4294.79	3779.42	4663.3
LIFR	ENSG00000113594	protein_coding	1224.25	1471.38	32.0411	214.345	46.8972	26.6058	58.7198	60.0848	33.0887	37.8535	108.68	65.7306	68.7475	155.176	42.0029	43.085	38.7013	55.7607	36.3125	44.7098	29.8798	90.0468	143.135	167.611	2.78761	58.4127	48.4581	27.3405	249.769	620.768	16.1835	110.711	652.06	206.483	389.623	47.7596	206.392	21.0623	83.9972	97.2869	58.013	96.1415	90.036	56.342	216.816	205.931	24.7155
SEC14L5	ENSG00000103184	protein_coding	167.928	90.7383	10.7002	11.232	2.61636	12.3594	25.1226	12.7213	33.6949	7.07379	3.01771	30.8492	3.32432	5.38225	44.2166	11.8885	7.56214	7.23266	9.91456	7.70171	3.57926	6.08923	8.06974	8.29891	0.418491	7.41215	2.00104	9.9978	54.6447	36.2629	10.0135	15.5211	12.4344	14.9097	15.6005	12.3236	22.0294	3.66784	7.12507	2.29247	12.8254	6.24975	38.053	7.84629	13.1378	19.1367	4.78765
PYY	ENSG00000131096	protein_coding	10926.8	3900.14	0.320559	150.039	6.88679	2.82999	893.907	179.28	0.208802	17.4291	0.1745	279.372	2.47631	2.57555	0.477933	135.948	1236.18	68.6723	1.57536	0	0.271457	0.201318	126.012	417.894	9.49828	101.971	2.72087	63.445	2.53656	2.01662	10.2937	593.206	0.32317	58.8039	37.1653	313.444	225.418	6.68766	175.064	2.29692	5.9251	11.6282	1.18199	2.64798	330.892	240.399	0
PAPPA2	ENSG00000116183	protein_coding	454.357	230.968	2.12097	24.5471	0.408429	3.77981	13.2617	5.52214	3.229	5.44986	15.601	7.85114	3.3205	26.33	11.3797	4.66745	26.4972	15.2849	7.47098	12.8757	11.6975	49.4631	46.4788	15.0808	19.9691	10.4094	16.3887	3.08828	6.26038	44.0506	4.37914	103.48	3.90273	19.6512	3.05111	40.8655	66.3566	0	14.4748	3.88516	1.03444	9.84589	12.4148	5.49661	45.835	31.7092	10.3706
RBMS3-AS3	ENSG00000235904	lncRNA	14.644	13.9781	0.0827054	1.26981	0.10818	0	3.48009	0.665276	0.0591044	0.07829	0.0509328	0.0913823	0	1.77463	0.577949	1.44825	0.0578201	1.95753	0	0	0.0728558	1.44567	0.566466	0.0459531	0.115021	0	0	0.126738	0.345714	3.07651	0.0979048	1.82718	0.0832085	2.61087	0.0519423	1.49345	0.6625	0.724951	2.46584	0	1.95059	2.75473	0.0175074	0	2.85673	1.89324	0
MIR497HG	ENSG00000267532	lncRNA	76.7853	116.716	7.24643	16.4472	0.368776	28.6003	6.82183	12.0455	7.59266	10.2999	8.55358	4.1004	5.03607	31.9651	7.57096	1.69749	6.08177	7.26288	1.56421	4.2455	5.1684	17.5001	17.1639	10.9344	4.89986	7.43212	8.51312	5.35058	5.85732	51.8815	4.30749	15.0183	5.57066	14.9909	5.83341	4.81014	13.4492	9.03947	11.1963	9.54155	5.98447	0.851455	4.55246	8.47016	17.9262	15.5635	11.6433
CNN1	ENSG00000130176	protein_coding	23934.5	52322.7	587.687	1462.75	217.83	52.2882	242.361	453.082	1634.41	244.176	320.59	441.666	762.638	5575.22	1273.48	284.026	1358.25	547.299	700.148	647.438	1738.27	15686	895.235	1611.09	91.5222	263.158	5447.25	2726.52	1731.86	6335.88	102.339	544.75	198.056	538.951	915.334	703.865	579.434	72.5423	719.632	866.14	149.184	139.235	641.414	2104.83	2398.56	1415.23	1923.25
MIR133A1HG	ENSG00000265142	lncRNA	11.5764	30.9777	0.0858978	0	0.112501	1.91329	0.115821	0.661714	0.0613092	0.0812932	0.0528095	0.094952	1.72357	2.43578	0.573748	0.0598151	0.0599729	0	1.17438	0	0.0756291	0.0594974	0.562191	0.0476333	1.99357	0	3.05628	0.13192	0.340457	5.51419	0.101763	2.50332	5.80962	0.517196	0.0538592	1.50125	0	0	3.82515	0	0	0.888355	1.12994	0	2.081	1.18622	0
RGS9	ENSG00000108370	protein_coding	215.884	329.881	12.6531	34.5245	19.3534	11.3903	17.6923	16.8826	19.5681	24.0346	10.0804	22.6665	16.0765	48.1354	46.7835	36.9064	60.2858	16.437	18.7026	19.7578	18.2859	116.722	27.6687	20.5765	5.04823	22.4352	36.4615	31.5125	54.8	48.1369	17.9744	35.5898	49.0787	30.3496	48.1446	30.6993	41.0053	5.17025	19.4725	19.8738	2.25087	24.2395	9.06436	33.1045	73.4526	30.2674	27.6603
KCNMB2	ENSG00000197584	protein_coding	25.6846	53.3807	0.160125	3.15008	7.43414	1.89239	0.223599	1.33219	1.60876	0.150723	5.44085	0.178895	8.69543	0.965512	1.16545	0.108126	6.98974	3.0797	1.04311	7.90759	4.71533	0.107511	1.80929	0.0848727	4.19336	7.78119	0.612399	0.259475	0.735811	4.38482	0.193262	2.23237	0.161202	2.33137	1.52525	3.0669	1.32685	4.627	6.5296	9.06622	0	1.77486	3.36746	0.998341	4.7369	3.61937	1.54705
SYT10	ENSG00000110975	protein_coding	31.5807	52.7825	0.0905451	4.18193	0.118812	0	0.122347	3.01554	0.0645091	0.0856628	2.65195	0.100154	0	1.74359	2.0069	0.0629299	1.46659	0	0	0	0.0796611	5.24227	0.556222	2.58446	0.12643	0	3.03924	0.139505	0	0	0.107391	4.56811	0.0911017	0	0.0566383	1.51244	6.22956	0	4.47826	0	0	1.81364	0.0190005	0	9.00332	5.42849	0.455582
SLC35F1	ENSG00000196376	protein_coding	71.9898	287.405	9.10961	30.2577	6.83689	14.2535	11.211	9.79448	17.9824	10.5	43.3552	20.6057	14.3978	34.2543	4.92871	30.8544	4.67585	23.3762	5.09265	8.54919	18.1449	36.5672	57.9713	11.0488	0.450271	6.63078	27.9398	19.472	6.25451	22.2239	13.979	10.1538	28.0384	33.5704	40.8569	18.4631	24.7447	14.315	27.0073	20.7303	7.16349	14.3505	18.0209	21.6923	85.3006	40.1429	23.3209
ABCA9	ENSG00000154258	protein_coding	307.393	691.767	7.40854	31.4066	6.87491	0	26.0018	19.7529	10.6723	10.5498	21.2601	17.1067	10.9727	81.1313	19.7149	6.15419	14.9737	9.64661	1.56106	2.51215	6.88653	16.3855	23.8893	17.846	0.467051	13.3997	24.2534	3.1037	11.8676	383.393	4.39861	27.5177	21.342	38.855	12.9644	35.1538	41.0619	27.2376	11.0112	16.6818	8.99423	10.7371	31.4951	28.5384	24.9641	50.2025	13.683
CLIP3	ENSG00000105270	protein_coding	1558.12	3487.01	251.67	475.771	137.622	107.453	162.392	169.127	639.967	172.494	251.33	293.683	410.243	818.521	169.181	273.533	638.792	258.588	183.012	149.756	361.138	1066.83	360.406	432.385	124.758	157.412	453.043	661.394	397.144	784.407	207.953	184.538	192.652	379.498	417.752	280.647	327.524	195.193	239.808	291.093	248.465	150.923	361.188	447.628	384.94	538.484	218.338
NKX2-3	ENSG00000119919	protein_coding	754.629	1661.66	77.6426	138.062	91.0043	35.1662	63.0863	96.9469	138.805	132.996	62.2755	86.27	152.047	142.758	40.7114	103.558	227.52	164.753	12.1492	78.3054	90.4648	207.709	216.341	179.958	53.7744	116.987	84.9326	207.218	90.1606	50.0327	96.211	232.63	44.4988	145.985	169.013	108.935	289.782	46.8096	147.474	118.822	94.1839	101.523	37.1965	59.1765	279.365	142.019	35.811
PTN	ENSG00000105894	protein_coding	929.609	1167.35	63.5642	161.458	46.8894	26.6059	60.8506	66.4739	110.444	31.0492	32.6695	62.0022	119.771	337.251	43.2853	40.133	82.9498	65.0044	37.4944	132.63	106.703	92.9761	86.8893	62.8784	11.7296	97.4937	103.589	111.192	212.823	254.12	31.8247	186.171	69.0561	125.167	68.3433	63.0361	135.612	43.7898	203.901	129.252	33.4771	75.4588	40.5663	50.0508	199.669	305.012	82.5352
NLGN1	ENSG00000169760	protein_coding	113.141	219.416	2.05112	6.90966	2.50658	1.88182	0.326114	1.28589	3.14981	1.97968	5.69338	2.1977	3.34745	17.3411	1.75994	1.67208	5.96132	2.30031	2.78979	0	1.89456	15.7027	10.237	2.85782	0.339912	1.3896	10.1176	0.385619	1.62273	59.5665	0.277424	7.49408	0.227551	0.415854	2.98794	6.16892	13.6679	0.649341	2.63199	0	0.439746	3.56277	39.921	3.27848	10.6911	7.77206	3.17124
ITPKB	ENSG00000143772	protein_coding	1936.67	5096.42	796.673	1030.45	1178.66	343.336	1014.32	813.663	791.146	683.81	674.707	533.13	759.28	1183.29	934.241	1161.56	948.346	967.799	841.069	476.101	761.738	1554.18	926.877	1036.73	1041.84	681.804	567.208	356.11	974.877	1344.67	981.159	1037.77	732.483	913.871	1768.86	978.002	1005.99	432.104	598.039	530.346	726.062	1304.86	806.773	884.796	796.792	1168.81	751.339
BVES	ENSG00000112276	protein_coding	408.33	1048.56	63.3409	62.102	17.4414	5.68115	17.8586	38.1384	55.3016	10.604	49.4883	17.274	40.719	188.212	29.2359	53.2913	44.5202	45.365	53.5278	28.3523	57.5307	296.07	64.2572	39.6831	7.28401	35.9119	126.007	93.7559	88.6213	165.285	8.33858	47.5064	51.3299	99.0851	48.4169	29.3584	62.1038	6.683	41.345	38.2145	34.7481	61.9991	91.0964	82.2963	75.051	104.799	60.4074
DAND5	ENSG00000179284	protein_coding	38.5897	84.2435	6.77247	3.7259	0.265105	32.6136	4.35146	0.588593	4.48006	8.12034	8.21896	5.48825	3.37389	2.67786	3.79986	5.81659	9.92228	2.99232	0.417707	0	10.8126	18.0058	2.4171	4.11275	4.45421	1.40667	2.79154	0.321488	1.18114	2.8013	0.235401	3.37558	5.21772	2.88933	1.5642	3.16261	0	6.91191	0.376894	1.52158	1.69894	3.58165	4.50031	5.19057	3.22998	0.425104	3.84269
JAM2	ENSG00000154721	protein_coding	1072.78	1696.38	47.8632	199.03	36.4427	13.2898	73.869	177.793	113.553	77.0054	128.493	101.213	101.026	439.139	114.3	97.6949	97.7968	106.198	79.3524	55.0387	188.635	178.391	224.479	128.288	13.9447	85.4212	167.211	65.9218	158.296	827.814	39.6741	112.906	56.8379	169.824	147.812	66.157	182.889	19.5479	71.569	205.851	172.698	105.112	50.6961	109.493	345.234	389.833	97.4602
GDNF	ENSG00000168621	protein_coding	188.832	438.22	23.1134	43.9662	35.9436	81.8506	19.8725	14.7354	24.0387	22.4075	21.3203	33.7628	18.6233	30.5807	18.3811	9.11323	17.9546	43.0444	18.0862	39.6082	31.3022	45.6537	59.4098	42.2666	35.5801	18.6502	28.5121	12.7659	84.8932	31.4855	10.2734	47.1153	17.9655	76.6387	42.6034	33.7926	120.658	30.2284	30.7499	19.0609	15.127	24.231	10.1905	18.0864	63.3697	48.2103	11.4206
JCAD	ENSG00000165757	protein_coding	3126.98	6012.4	374.777	693.497	249.364	99.8423	134.437	556.617	626.855	230.485	532.096	344.293	651.457	1529.1	513.092	419.853	372.978	513.04	685.679	155.775	526.959	564.881	896.837	327.531	158.043	539.324	405.754	312.453	1492.52	1583.03	284.377	530.014	642.261	836.012	629.507	222.532	579.577	141.416	474.767	534.393	577.971	434.917	474.848	791.35	570.48	1719.78	828.688
JPH2	ENSG00000149596	protein_coding	1399.03	4424.98	132.106	141.727	49.0962	20.8985	48.0993	80.5961	265.53	68.5432	55.2562	50.9373	68.7213	780.945	123.212	72.6519	193.829	59.4042	234.491	43.8381	131.506	1387.39	172.6	143.328	31.6985	33.6189	391.104	284.738	245.923	547.38	82.6968	76.6648	63.9146	61.1547	196.12	79.9627	96.5905	19.5493	109.715	58.9194	31.0128	98.808	115.938	211.806	165.762	202.61	235.202
KCNMB1	ENSG00000145936	protein_coding	1881.51	4482.71	114.583	183.826	57.5224	20.8986	45.9467	134.464	141.935	63.4405	65.1299	73.3394	78.0662	773.03	147.519	68.2261	252.899	42.1886	62.2228	72.2587	152.807	1331.69	212.979	191.013	16.1581	53.8765	520.601	275.217	266.432	938.596	16.1724	127.782	25.1193	70.6923	111.008	83.0292	146.052	20.3062	113.638	66.0998	45.0973	57.4595	83.3223	267.843	325.899	179.382	215.732
ECRG4	ENSG00000119147	protein_coding	345.038	428.01	2.11256	25.9917	0.387433	0.928146	11.0244	2.68705	10.5589	3.73579	3.01903	0.309528	1.6245	48.4196	4.30197	1.70279	6.11366	2.87954	5.71167	25.9279	1.94204	40.4942	7.42437	16.3391	2.7738	1.37728	2.71555	0.483795	3.92995	192.445	2.40256	3.23008	0.274481	1.58454	4.45489	6.3449	4.8064	1.39423	3.70951	4.69243	1.64234	0.851012	1.18422	2.63816	40.0594	17.8997	4.2236
DIXDC1	ENSG00000150764	protein_coding	2352.88	3133.51	330.795	473.153	274.574	167.375	227.118	266.166	264.376	267.923	336.002	299.409	416.155	749.063	375.669	242.578	236.917	459.603	300.851	358.161	443.242	779.908	730.474	253.877	361.638	288.713	385.771	278.567	765.67	1175.12	350.802	537.548	236.782	735.362	282.943	302.163	539.37	228.49	244.249	754.664	541.892	1005.69	415.209	393.242	475.069	778.593	222.737
CA7	ENSG00000168748	protein_coding	2580.66	2454.13	3.88864	46.9085	32.1854	0.92892	178.204	131.815	31.5912	51.4199	24.2091	134.308	4.17099	15.3711	11.3072	1539.99	328.693	203.196	12.1464	15.4233	46.2318	16.4795	29.4252	65.5845	25.0212	108.791	37.017	10.4176	7.63127	4.87252	29.8624	167.227	3.90423	24.2113	482.696	87.4345	64.1527	24.093	145.402	26.2156	7.75425	26.9063	15.8204	20.319	138.973	14.039	5.86897
SSBP2	ENSG00000145687	protein_coding	839.764	1440.59	133.746	193.99	168.652	68.4598	69.577	195.524	97.179	46.3932	111.598	69.5569	101.875	200.284	66.9331	75.5756	105.181	247.85	59.2929	73.1289	93.7809	122.507	96.2836	120.123	38.3324	148.511	100.655	135.585	75.6598	361.609	39.6754	179.606	121.916	111.898	95.3531	180.816	296.762	133.186	162.028	113.213	60.4291	150.067	97.9313	241.124	186.932	188.423	59.6785
AKAP12	ENSG00000131016	protein_coding	2885.09	13046.9	225.465	1505.26	148.232	58.9442	168.969	472.979	870.082	368.526	520.871	430.285	405.928	1827.36	282.915	597.162	239.916	332.262	355.594	149.746	650.066	1614.33	1025.33	296.19	107.079	594.061	580.116	160.346	2151.09	2710.78	638.56	545.447	439.65	769.738	645.21	570.354	861.306	140.657	888.675	677.97	250.223	484.336	361.235	758.684	1287.99	1362.78	537.263
AP000892.4	ENSG00000280143	TEC	1019.31	2604.09	119.717	185.829	76.3719	44.6781	32.9946	63.6029	125.456	25.955	90.4639	60.2309	93.3776	564.507	158.49	46.0606	170.089	103.739	140.745	64.5152	128.124	830.793	130.383	86.0738	40.5407	32.8707	427.112	248.153	84.9991	508.17	25.9794	88.1912	35.7003	76.6884	140.717	159.404	87.4322	21.0615	81.12	119.605	32.8526	52.9695	86.6841	218.248	140.129	220.017	131.374
GNG2	ENSG00000186469	protein_coding	1619.22	2275.26	167.315	411.198	105.985	110.308	138.614	249.954	136.035	75.3849	185.006	202.132	234.392	318.982	176.891	137.649	143.705	266.655	164.777	209.201	213.531	116.733	400.892	170.644	89.2974	229.494	171.38	107.069	450.494	1069.5	65.1446	429.3	241.865	563.989	214.676	184.117	533.248	102.824	234.827	387.716	306.155	348.692	163.197	451.221	614.329	667.223	311.696
AP001627.1	ENSG00000225731	lncRNA	19.7462	97.2622	0.178959	25.0322	0.243799	4.76441	2.39379	14.1012	1.63673	0.168216	1.53621	0.200492	3.38821	4.52603	0	4.38748	4.39162	0.46106	0	0	0.155189	11.1175	3.11197	1.47707	0.262064	0.653749	5.82826	2.65947	15.864	5.84613	3.9083	9.70222	0.180192	2.92439	8.18003	11.4627	5.75936	0	1.53742	3.17113	0.457904	3.59177	0.0341638	5.88581	2.56707	1.03607	0.937895
ARHGEF25	ENSG00000240771	protein_coding	1370.91	2760.55	140.917	244.14	42.7818	203.538	61.0391	120.278	366.869	80.4721	124.348	82.6801	146.04	803.632	226.853	100.711	344.469	117.211	93.4638	84.3153	223.243	506.722	153.643	252.329	31.6986	84.6441	361.704	443.479	386.794	747.545	96.3978	115.706	70.9746	249.66	223.115	153.442	264.777	34.6858	144.503	182.621	89.2076	58.3576	114.819	240.926	279.07	306.728	145.712
AC005358.1	ENSG00000265489	lncRNA	44.62	33.0084	1.88544	2.49035	0.205683	0.936215	7.45464	2.83819	0.106194	1.82905	30.7094	1.99966	0	4.03637	0.511143	0.103441	1.58208	1.11432	0.440679	0	3.233	2.93908	1.15234	2.73417	2.33476	3.01446	0.61645	0.246095	3.33267	0.619529	0.183973	8.68676	1.89194	1.70439	2.84054	0.113668	1.33444	0.675038	1.58225	0	2.42313	0.866796	3.3606	0.414975	3.33466	4.96889	0.967186
NR4A3	ENSG00000119508	protein_coding	1107.89	5458.88	54.9044	925.397	34.3458	17.0943	28.6869	112.499	58.4633	22.544	111.638	108.747	44.934	50.5056	66.9185	97.7359	162.809	29.8978	51.0272	28.3384	79.084	68.0756	61.5627	86.1019	159.805	32.8689	67.736	565.19	592.481	1870.12	43.5997	112.86	56.8624	148.26	213.119	595.081	89.5286	21.0623	26.669	346.335	76.9637	202.198	65.3228	68.2916	178.955	1198.6	109.086
DLG2	ENSG00000150672	protein_coding	153.05	299.634	2.1238	37.7957	13.0821	8.53672	13.3888	26.1967	16.5691	12.2207	29.6004	20.7303	13.5316	68.7379	21.0217	4.67676	9.10047	12.7484	24.7105	18.0447	11.7575	58.4384	43.0622	8.35923	30.8798	11.1428	50.982	10.2925	51.2265	70.7167	4.39598	7.24289	57.3757	9.94143	22.7917	12.4782	31.8174	16.5776	29.7563	35.9571	27.5615	19.7477	39.3268	20.4652	26.3145	61.1308	56.5045
GPR12	ENSG00000132975	protein_coding	34.2674	4.82433	0.0632829	0	0.0821327	0.952016	1.83705	0.689638	1.41437	0.0599878	0.0393751	0.0697337	0.84713	0	0	0.0444826	0.0445973	1.29583	0.544753	0	0.0559207	0.0442515	4.40316	1.31687	0.0871499	0	0.696996	0.095702	0.954804	1.50503	0.0745619	0.525245	0.0636578	0	0.0401419	0.0484948	0	0.745706	0.508552	0	0	0	0.0136919	12.2865	1.38721	0	1.16411
GFRA2	ENSG00000168546	protein_coding	328.007	434.754	12.6147	19.9983	4.77048	3.77922	11.2852	4.09636	6.21775	12.2239	4.44381	11.5849	4.16824	7.02385	3.00704	10.5583	86.203	9.03221	7.45072	5.95595	10.1379	13.4574	53.2786	29.9799	0.463966	29.2714	3.4235	17.337	52.1597	244.199	2.42109	47.9282	23.0424	28.0104	7.31306	18.5347	46.0827	2.90196	28.0422	7.07664	7.1511	16.1424	5.68991	26.2453	68.9706	91.3324	26.0468
LYVE1	ENSG00000133800	protein_coding	3021.48	2255.51	23.2682	133.697	2.6259	10.4365	4.88492	74.2619	33.0939	3.75055	36.9039	13.5513	42.3926	56.1239	20.8908	22.4276	20.9724	55.1337	52.2366	16.2843	74.078	100.367	79.913	84.6752	13.9505	143.314	36.2921	63.4208	155.164	3876.06	24.0166	41.6646	28.6404	114.359	34.3241	32.4706	93.1221	8.19909	49.6913	68.5217	102.803	58.3687	36.0702	127.888	133.603	498.733	43.0365
AC010776.2	ENSG00000267774	lncRNA	19.197	54.5523	0.0810186	0	0.105901	0	0.109001	0.667204	0.0579371	0.0767026	1.38872	0.0894975	0	3.15181	2.03987	0.0565319	0.0566802	0.548593	0	0	0.0713893	3.94828	0	0.0450626	0.112578	0.718403	0	0.124009	5.12991	4.72209	0.0958687	0	1.66624	0	0.0509269	0.0617291	0	0	0	0	0	0	0.0171827	0	0	0	14.4581
AC040168.1	ENSG00000246379	lncRNA	26.348	31.4056	1.83852	3.93021	0.18197	0	3.91782	2.87702	0.0952388	0.128313	1.48101	0.151497	0.806938	6.70205	0	1.55287	0.0930629	0	1.07498	1.70429	3.16499	0.0922898	3.94604	1.42919	0.194614	1.45573	3.67672	0.216586	3.42695	10.7576	0.163232	1.03752	0.136964	1.09136	2.79814	1.61099	2.86774	1.4713	1.00559	1.56354	0.485865	2.7061	0.0271745	2.28706	4.11667	0.460604	4.10425
AC012085.2	ENSG00000258274	lncRNA	244.721	229.381	2.03464	12.2491	0.300496	3.79258	4.51219	0.581012	3.13189	0.203255	0.124485	0.244325	0.784505	17.4765	4.4072	0.143038	0.143462	0.44557	0	0.801326	0.18687	120.626	0.468165	13.2839	0.324552	0	13.8945	2.84964	2.11484	33.4793	0.265659	6.32984	0.218416	0.418522	0.127232	4.68008	0.577779	0.651411	0.924305	0.710086	0.442377	0.85526	4.52193	1.52843	3.86597	4.69199	0.359036
GNG7	ENSG00000176533	protein_coding	630.864	805.539	119.32	117.467	40.5441	10.4362	94.8909	54.4353	50.9213	41.2143	35.4722	80.4624	32.2022	103.781	72.7908	62.1961	216.749	64.428	20.9858	74.0293	29.8611	89.9595	129.338	109.053	13.9509	82.4982	41.3191	72.762	71.6038	257.889	20.0904	168.473	165.206	55.2767	95.1837	38.5588	120.112	21.0651	78.4407	42.9882	35.3312	69.1754	77.6516	98.8037	329.389	131.503	46.4097
CTNNA3	ENSG00000183230	protein_coding	79.1182	133.564	0.208159	6.99068	0.287311	0	0.297751	2.01621	0.141647	0.195236	0.120035	5.59252	0	18.2202	6.44653	0.137798	4.49243	6.19104	3.43703	0	4.96113	33.1866	1.74474	2.83324	2.57676	2.16077	6.47561	0.350217	3.11273	17.7713	2.26689	2.13876	0.209646	5.36398	1.57872	3.20007	5.66055	2.18414	2.66327	1.51407	1.05794	0	1.17528	2.7202	5.26084	3.47069	5.56023
BVES-AS1	ENSG00000203808	lncRNA	22.739	52.2752	1.79699	1.18946	0.162443	0	0.167545	0.628154	4.18487	0.115334	0.0736958	1.89634	0.8128	12.8323	0.534607	0.0838152	0.084044	0	1.74966	1.71424	0.10695	6.71597	0.522415	0.0662703	0.173458	0	0	4.1132	1.31758	5.31227	0.146061	0.444531	0.122971	0.475157	2.76032	0.0918558	0	0	0.426401	0	1.15314	0.875194	3.32914	1.68776	6.41039	1.7671	4.19098
ADHFE1	ENSG00000147576	protein_coding	178.413	154.199	15.9579	32.8522	14.9954	3.7798	27.6835	21.2587	16.4942	27.0664	7.24098	25.9586	5.87256	36.0173	7.50502	11.9747	51.0559	3.48821	8.6613	7.68755	19.7129	33.6291	18.8824	32.5345	7.18599	8.1427	27.9657	26.2358	27.6493	53.5101	17.7275	40.5754	3.90286	22.6827	28.2706	12.4241	24.7677	5.93796	9.35296	6.28459	2.86117	11.6488	11.2944	10.6903	23.0733	29.8891	8.12332
CHODL	ENSG00000154645	protein_coding	147.142	413.008	0.279	68.3188	4.72698	0	15.2216	3.3939	10.5938	15.4061	4.42974	5.99013	5.0243	23.568	4.29494	23.4929	9.0461	2.8759	5.10424	5.96419	18.0317	13.3596	9.32225	47.1168	0.433662	11.9411	15.698	21.4696	8.17013	23.0215	11.9796	38.3766	5.63662	3.36967	18.4489	123.583	62.2216	0	42.1197	19.1633	2.86368	1.74702	3.43731	35.8456	18.4461	16.0193	0.891522
SPEG	ENSG00000072195	protein_coding	2042.32	4896.7	268.978	200.121	42.784	265.37	71.823	286.857	296.933	88.9955	145.507	140.528	62.7707	748.702	262.017	97.7689	176.179	52.0206	281.601	73.1168	120.092	1695.66	98.7529	222.392	27.2595	77.1354	478.984	325.982	501.504	535.731	121.82	39.3477	757.061	111.824	183.415	239.157	63.3786	15.0118	43.4873	30.9969	10.2119	42.1804	929.01	160.279	227.643	171.009	145.693
ABCA6	ENSG00000154262	protein_coding	495.936	430.751	21.3422	59.238	6.89069	2.82842	15.593	27.5648	13.6559	17.3251	24.0999	30.0241	21.1846	92.1938	21.6126	12.0497	25.2647	11.487	8.03188	3.37208	15.0489	25.1856	47.3788	25.9994	2.80682	15.6462	17.0327	5.55124	38.6894	313.739	12.1989	35.5703	21.4177	44.7846	20.0401	38.2827	77.3067	2.9023	14.9438	26.2781	18.8364	18.8339	19.1734	28.4719	49.4822	127.723	10.3131
PKNOX2	ENSG00000165495	protein_coding	135.479	203.102	10.7979	17.5488	8.86176	1.87796	9.07046	16.2541	7.67106	8.79859	22.5128	22.3022	5.0224	61.8241	8.15614	9.05113	33.6778	10.9339	4.50604	13.746	10.0736	26.3793	32.3861	31.1572	9.3178	8.90281	4.14321	17.0468	20.0483	65.9601	2.41376	32.4145	0.28504	23.3199	8.6928	22.8968	33.3942	1.39358	17.9208	14.3172	7.79296	12.5538	10.1706	7.23007	35.157	29.3235	12.0724
PLCXD3	ENSG00000182836	protein_coding	202.529	128.907	0.210453	3.68269	0.290781	0	2.51593	0	3.11846	1.95364	2.9409	12.2706	0.785657	14.5619	1.12283	0.139185	0.139595	1.06197	0.410931	0	1.87173	16.8888	5.68046	1.50413	0.313799	3.69584	4.98254	0.354733	0.691486	128.342	0.25738	0.960558	0.21196	0	0.123876	1.72969	1.2882	0	2.07621	0	0.444478	0	0.0389057	0.384732	1.83984	12.3008	8.51149
PRND	ENSG00000171864	protein_coding	443.225	199.539	5.62948	16.9036	4.74232	0	2.70739	4.81213	47.071	12.1391	7.23744	15.1132	3.32079	36.6234	7.50842	11.9661	16.3374	0.435601	7.47461	0	32.4306	37.9143	36.8687	28.492	2.79304	0	3.42657	7.84108	17.651	19.351	6.30898	11.9168	3.90056	16.0271	18.4913	13.9175	12.6253	0	18.4834	19.9458	21.4664	22.4802	1.18465	1.49631	45.1977	32.3421	16.0178
RNF112	ENSG00000128482	protein_coding	118.432	214.916	10.7743	18.8518	2.63024	11.4002	45.6736	16.2711	4.71048	18.7142	15.5628	15.0579	11.8521	44.7398	8.1642	19.1753	29.2932	4.10897	2.73483	5.10001	16.4483	44.9872	16.3628	17.7307	9.2878	8.90913	14.2462	5.466	15.3079	15.744	6.29138	38.3596	0.281895	9.38897	10.0834	7.87588	33.436	95.0394	19.6703	7.09201	1.03427	19.7815	19.1182	24.7092	23.1299	18.4386	7.5784
FGL2	ENSG00000127951	protein_coding	5843.32	7092.16	318.573	1300.7	156.654	65.6017	179.738	263.311	88.3329	172.557	145.585	215.424	596.23	563.121	213.893	128.84	443.96	176.152	301.994	804.257	582.739	190.498	450.439	484.344	111.512	722.415	354.286	305.233	681.157	3193.64	61.2303	1111.51	106.298	1097.11	82.6531	403.321	929.88	245.89	581.899	776.939	424.194	1046.09	408.477	245.266	1324.98	1866.59	803.685
C1QTNF7	ENSG00000163145	protein_coding	319.142	656.411	14.4086	45.2616	23.5267	5.68105	11.3506	18.2971	46.1568	27.4303	19.9084	22.7055	10.9663	70.6611	37.0646	6.16016	13.5374	22.6131	8.0305	9.40029	36.1248	47.0743	47.3564	30.0697	0.478801	11.1276	26.3674	3.10645	36.7773	110.981	14.1426	11.2608	5.68814	23.7106	51.0078	36.793	82.9722	8.19944	52.8803	56.7365	10.8262	8.0349	15.8069	27.3061	30.8776	34.4374	25.9528
CDON	ENSG00000064309	protein_coding	546.238	1704.91	207.436	203.343	23.7986	247.309	185.648	179.861	97.2164	172.254	258.13	166.492	145.204	280.665	289.019	131.666	52.0331	167.706	201.462	286.796	62.6966	375.614	149.893	105.176	115.687	145.471	61.3014	68.3916	509.81	649.382	189.981	97.923	109.681	152.439	139.366	76.8954	102.955	208.176	133.31	141.931	138.89	187.813	173.289	293.074	180.274	320.528	167.424
KLF9	ENSG00000119138	protein_coding	3604.73	6871.23	325.635	1117.87	691.768	163.569	384.612	1231.75	367.371	445.183	700.01	419.07	492.576	1132.15	236.895	306.148	599.254	604.59	436.915	750.838	228.484	783.093	515.338	311.19	1092.28	937.74	535.092	498.446	1000.22	2541.58	217.88	784.222	425.537	656.493	910.791	722.004	1735.67	683.505	310.385	528.781	264.31	2064.38	211.599	752.411	939.081	1838.45	698.735
AC011239.2	ENSG00000279526	TEC	9.7826	40.5766	1.856	2.51827	0.190581	2.85786	0.196774	2.10302	4.27558	0.133979	1.48969	0.158395	0.804588	3.46009	3.97465	2.91406	0.0969724	1.78971	1.70248	2.58748	0.124016	1.55979	2.52942	6.45738	2.28381	0	3.65833	2.45415	4.47998	8.34893	2.04984	1.6494	0.143082	5.04401	4.10643	4.3689	0	0	0.408519	1.558	2.45162	0	2.25625	0.422953	4.81723	1.07871	3.44055
ELAVL3	ENSG00000196361	protein_coding	19.2087	48.3624	0.124799	3.27472	0.166096	0.940017	0.171337	0	2.88442	1.75504	1.46412	3.44716	0.811644	8.79528	0	1.53289	0.0857478	5.30784	0	0.826641	0.109189	6.73447	0.520081	3.91148	0.177411	0.682159	7.65718	2.35247	0.289976	3.72422	1.98349	0.44201	0.125602	1.76582	0.0767121	0.0937389	1.36839	0.691178	1.02403	0	0.495522	0.874389	1.14884	1.6809	1.25712	5.8329	3.52872
EML1	ENSG00000066629	protein_coding	1572.2	3940.28	637.694	353.301	156.559	506.975	71.8526	368.263	255.355	129.91	118.756	103.275	313.388	359.083	90.5484	167.212	610.677	326.254	195.398	99.8083	444.676	604.351	227.984	368.311	69.3869	954.619	229.979	543.283	607.927	730.64	125.813	249.999	594.17	665.818	228.923	211.729	331.775	49.8244	171.925	272.746	232.543	156.317	384.803	338.495	379.03	565.881	121.225
FNBP1	ENSG00000187239	protein_coding	4436.99	8017.81	856.55	1546.35	753.272	1162.28	1469.57	732.868	697.217	1086.05	1225.01	908.785	1524.59	2250.76	1685.86	947.456	1792.91	622.918	961.779	305.596	761.832	2086.57	1044.66	1520.95	204.623	607.501	1779.92	670.286	1785.63	2490.88	384.347	1069.23	492.693	1320.22	1668.2	907.624	1772.05	693.264	513.323	714.601	740.707	600.247	1415.46	965.23	1356.84	2120.26	996.46
ASB2	ENSG00000100628	protein_coding	1242.38	2393.12	158.286	129.201	23.7997	36.1168	103.961	38.0851	71.8638	75.3176	22.8046	95.6505	69.5771	400.461	117.489	85.9079	490.147	74.7973	38.065	24.0333	119.978	722.296	89.9658	166.424	36.1225	49.3798	220.156	291.459	150.33	446.32	47.498	154.286	3.89401	101.742	112.381	110.523	154.585	18.0347	90.0941	86.0641	24.2783	46.6763	83.3139	67.1619	304.954	171.132	141.91
FLNA	ENSG00000196924	protein_coding	78731.7	327609	23968.8	18885.8	15503.3	4993.43	15364.9	13790.4	37300.8	23896.4	9221.6	11017.3	16406.6	43851.3	12367.5	13053.3	57170.5	13816.3	22565.8	5919.61	45360.1	106231	21685.1	20563.2	25574	17590.5	21369.7	59790.9	38989.1	43365	43149.6	15517.1	13042.7	17369.2	25999.9	24382.8	18070.8	3321.31	11991.5	23264.4	13440.3	12927.8	37169.1	27847.6	17300.2	37269.7	32981.9
SEZ6	ENSG00000063015	protein_coding	39.211	65.1231	3.58038	4.41608	6.00564	0	2.42199	5.00469	3.06127	1.90555	2.89525	2.09892	1.64901	3.29249	0.492804	4.41252	0.124535	0.457665	14.4065	0	3.35633	17.8929	1.11863	5.38119	2.48521	0	5.05005	2.696	0.709477	5.066	3.94826	4.63236	0.187154	0.430843	1.55618	1.69639	4.24506	1.42806	16.8573	0.718293	0	0.859901	3.38904	0	1.86722	8.02482	1.50627
MYOCD	ENSG00000141052	protein_coding	1327.45	3444.4	86.4776	210.918	135.212	11.3881	48.0877	55.7976	128.483	107.64	27.039	43.4608	139.262	553.034	100.194	34.252	47.5951	100.018	58.1051	42.1167	72.5195	628.41	267.98	105.165	67.0888	134.969	278.812	49.0953	192.779	340.705	37.7267	356.68	19.8231	166.19	79.7652	194.638	288.208	15.7654	337.897	127.57	90.4588	204.903	37.1987	87.7344	188.206	256.258	67.4423
UNC5D	ENSG00000156687	protein_coding	66.791	114.494	3.6487	3.702	2.42918	0	0.288757	5.69652	0.138076	1.93887	2.92687	0.227618	0.787234	6.21715	1.78182	3.0697	3.07297	1.69609	4.07316	0.80388	0.174888	9.96817	38.9127	5.43621	4.52221	0.645555	5.00299	0.339073	3.62845	1.31939	0.247079	7.63388	0.203896	60.3795	8.32169	3.18605	11.6138	9.2464	3.85855	0	0	3.57582	0.0377318	0.958949	9.45588	6.00482	2.64104
TPM2	ENSG00000198467	protein_coding	25771.5	57988.9	3770.16	3659.12	1278.61	3010.33	3798.74	7778.16	7113.41	1263.64	3975.69	2619.49	3177.33	11609.5	3309.4	1441.23	3837.83	2375.4	6376.23	2191.3	4403.98	20147.5	2661.44	2500.63	1344.07	1203.83	9790.28	7448.59	4720.71	13681.9	2769.58	2526.19	1221.53	4922.73	5513.69	2644.51	3243.03	1248.82	2163.8	3746.41	2319.1	1032.48	4690.88	5321.56	5360.15	5270.27	4104.22
CA14	ENSG00000118298	protein_coding	67.2992	249.81	15.9251	8.00049	40.9471	23.7897	2.70608	11.2386	10.6125	15.4496	41.8538	4.15618	14.4096	11.0075	24.3783	24.9882	26.4584	34.7213	30.8754	20.6767	1.94727	11.9352	29.816	5.62758	19.9034	8.9029	14.2324	0.506953	8.15532	12.8281	12.0213	10.1744	26.2073	17.2476	7.28762	40.7938	17.6323	15.8634	12.21	5.48598	18.3592	38.7448	6.8072	40.4421	7.08499	10.5564	47.2566
SETBP1	ENSG00000152217	protein_coding	791.031	1565.71	91.7062	262.555	126.741	119.832	37.3071	89.1239	94.2021	138.176	96.1061	129.144	204.732	320.516	55.4165	96.2255	90.4208	107.424	74.0393	55.0381	93.7828	141.633	223.834	111.955	469.608	241.67	72.7541	85.1671	273.201	393.923	133.316	111.751	460.754	150.108	184.677	168.595	236.633	33.9307	174.391	121.196	62.2677	201.32	61.9441	88.3234	205.393	330.215	94.1211
C16orf89	ENSG00000153446	protein_coding	459.485	580.594	2.12393	35.2293	245.219	13.2962	13.4055	8.35427	4.72903	22.2866	22.6489	7.89981	5.0176	12.0758	14.5611	26.6259	28.1113	38.85	2.14539	5.09399	6.88496	10.5386	15.6221	20.544	9.43019	4.36998	14.1796	3.10308	94.9404	336.318	0.37104	16.4943	10.9266	6.34438	15.7773	9.44747	31.0896	8.96558	13.8422	27.1129	2.24994	5.33926	5.69016	2.06379	28.9613	41.176	5.31201
PRKCB	ENSG00000166501	protein_coding	1102.14	1637.46	114.491	268.835	49.0725	19.9473	82.4771	71.3968	50.9977	53.2025	158.076	153.344	71.2774	185.735	125.175	63.7756	165.692	66.7999	51.6248	44.7016	105.244	194.589	152.465	124.213	58.2305	170.291	98.505	41.8483	228.802	801.878	25.9801	239.988	58.6041	270.149	171.927	125.807	286.137	21.8184	82.7956	73.2932	149.978	247.178	181.141	84.3174	337.285	513.143	144.695
OLFM3	ENSG00000118733	protein_coding	25.6501	74.1905	0.122721	6.1441	0.163188	0	0.168319	0.627743	0.086341	0.115833	0.0739967	7.87864	0.812562	6.83623	0	2.85414	1.53064	0	0	0	0.107407	2.84917	0	2.6671	0.174264	0.683566	1.39082	0.193438	0	1.39588	1.97532	0	0.123508	0.47465	1.47101	1.58412	0.624744	0	2.2867	0	0	3.64289	0.0248616	0.440125	4.177	5.16039	26.8109
ETV4	ENSG00000175832	protein_coding	79.7906	77.3684	5013.25	6136.15	5662.5	8797.08	5861.72	7358.13	5298.67	6824.2	5491.35	3948.58	4430.12	2258	6847.21	5885.08	2382.16	7009.42	4984.82	5068.1	1431.66	3818.47	1319.25	8012.85	6572.84	5580.97	7956.01	1947.05	4270.43	1618.91	10858.5	4174.37	6310.19	2724.23	10174.5	1792.26	1710.36	7106.2	8109.01	2170.25	4628.06	2456.83	2784.87	2852.97	8564.14	4677.8	2125.41
CMA1	ENSG00000092009	protein_coding	114.903	220.536	0.21403	8.28619	0.296206	0	4.49361	1.29175	0.145309	0.200654	2.94691	2.17112	0	2.05737	5.08215	1.66054	1.6626	0	0	1.66592	1.87729	4.49699	3.69122	1.50676	0.319802	4.46164	0.590904	0.361812	4.57919	166.688	0.262006	3.92288	2.03727	7.85995	1.58398	3.21398	11.5369	0.652116	2.07118	0	0.443278	8.11928	1.17651	0	14.9416	12.2656	0.910872
JPH4	ENSG00000092051	protein_coding	73.2439	128.522	17.213	8.72827	0.362005	3.78356	6.78807	9.17045	1.71623	2.02022	5.78129	9.44042	6.75233	16.3674	10.2069	11.7933	8.94378	6.64768	2.15695	4.24793	8.32277	27.3589	8.76554	9.58394	2.73709	6.67962	15.8323	7.57193	14.1049	51.9863	8.02412	6.17468	2.10523	7.04186	5.82266	9.26068	8.41991	1.39679	5.44861	3.90153	2.26219	4.45237	69.0613	19.133	19.3218	16.2181	7.66329
KCNE2	ENSG00000159197	protein_coding	26.4438	17.2847	1.89648	2.48027	0.211557	0	0.218606	1.33551	2.98307	1.83916	1.50946	0.175098	0.799411	3.39611	2.53067	0.106029	6.96815	2.42264	0.437879	1.69137	1.77023	2.95046	0.495959	0.0832787	0.226803	3.00664	0	2.5378	3.31185	3.62887	3.77456	4.13616	9.45428	1.06359	4.15914	1.64939	2.81993	3.03511	0.397583	1.54577	3.07809	0.865829	1.16106	4.11536	1.21515	2.98009	1.55319
LRFN5	ENSG00000165379	protein_coding	109.628	199.771	2.10796	18.9679	4.68242	0	8.9213	6.26186	19.2153	2.03048	12.7178	21.9427	4.17798	37.6007	6.90085	10.4276	13.3168	14.1542	3.33551	7.70553	5.18786	13.2762	13.2309	5.60246	7.05687	6.65989	7.0455	16.6443	5.83616	75.9684	2.39561	20.8718	2.11696	31.5135	4.44735	12.298	16.2941	2.15078	12.307	6.30408	15.987	8.96081	3.43412	16.0617	5.78403	43.716	5.35766
MEF2C-AS1	ENSG00000248309	lncRNA	53.9391	61.6908	0.190066	8.43663	0.260211	0	0.269382	2.76887	5.85262	0.178508	2.90357	7.09955	0	14.2365	4.48658	0.126765	1.63514	1.07656	1.01353	0.80646	3.37075	8.51413	2.42276	1.4874	2.50313	0	4.28807	0.315198	9.34773	27.8997	0.231195	0.397131	0.191394	1.03023	0.11303	0.139747	4.23436	0.65928	0.943032	1.52342	1.0711	0.859174	2.28444	5.20603	9.54042	6.0671	10.4992
FRMD6-AS2	ENSG00000258537	lncRNA	23.518	14.4721	0.0512682	0	0.0662238	0	0.0680646	0	0.0370907	0.0486404	0.0321037	0.0564009	0	5.63909	0.62837	0.0362174	0.0363096	0	0	0.868301	0.045391	0.0360315	0	0.0290438	0.0701833	0	0.714434	0.0769128	0	6.62249	0.0602325	0	0.0515669	0	0.032722	0.0394413	1.51588	0	0	0	0	0	0.0112453	0.546295	0	0	0.526041
SORBS1	ENSG00000095637	protein_coding	10721.1	22913.5	2173.41	1623.36	928.454	895.946	1992.19	492.029	1765.82	646.493	2073.22	1312.69	2749.34	4363.51	2876.97	1358.38	562.455	1053.66	1549.59	628.49	1200.13	7585.28	1940.06	772.291	248.955	793.514	3779.86	694.647	5713.71	5037.44	476.422	1543	3382.41	2542.14	1577.5	999.708	1442.16	1158.02	2651.24	3324.61	2166.79	775.473	2952.44	2454.15	1902.25	1916.12	3738.58
LINC01475	ENSG00000257582	lncRNA	18.5781	82.1024	1.96645	3.08393	2.3637	0.932837	0.261034	3.5183	3.0583	0.173515	0.1078	0.207072	1.64957	2.69879	0.493352	3.02874	5.78123	4.98271	1.6289	0.807695	4.84655	9.82549	3.76714	5.37708	0.271311	5.30773	2.06245	12.4089	4.2122	0.604131	3.94145	3.40143	1.97377	6.75898	2.91294	3.13912	22.3253	2.20631	5.1348	0.71867	2.3526	0.860112	2.28173	0.395725	8.87145	8.03362	0.932613
GPRASP1	ENSG00000198932	protein_coding	518.083	1340.26	70.5978	206.103	61.5988	42.7772	67.3271	79.2312	86.6896	76.9327	83.3757	115.939	108.702	544.891	152.179	57.8385	29.8427	46.5176	83.5315	22.3117	114.927	254.594	122.878	99.6392	25.0363	65.1669	135.072	15.2654	172.015	307.945	76.6742	49.712	39.2038	91.6614	110.874	156.207	145.483	71.8267	130.097	114.85	56.7763	61.0667	82.1724	107.278	87.433	140.286	201.608
MYOT	ENSG00000120729	protein_coding	77.9079	176.248	0.232177	12.781	0.324017	0	2.58895	5.61437	0.156519	0.217369	4.34848	0.262205	8.51104	17.2524	49.3427	0.152183	0.152639	3.55236	20.7002	25.2804	3.49769	14.3801	1.72395	10.783	4.72982	22.9865	13.7859	0.398399	3.05216	13.0853	4.18975	6.86122	0.233884	9.00768	1.59841	3.25332	8.50639	0	2.04912	0.707137	11.1863	1.75286	0.0419999	3.85571	7.91527	12.7261	10.1173
C20orf194	ENSG00000088854	protein_coding	775.162	1859.13	123.269	265.662	72.2045	31.3608	48.0815	138.756	137.401	44.6958	118.656	84.4812	156.267	380.855	89.3225	93.2877	155.381	75.41	78.1616	60.205	218.132	279.907	193.493	121.499	25.0456	88.4172	176.49	138.053	354.9	621.53	59.2239	136.454	675.015	187.107	149.258	147.225	234.485	28.6307	121.546	113.205	68.3931	130.282	129.422	176.411	190.862	315.266	164.136
LRAT	ENSG00000121207	protein_coding	48.5417	134.77	6.9044	3.68332	6.24035	6.66558	2.51496	0.582927	4.53767	6.71601	5.64023	2.16199	0.785707	6.77105	2.43119	4.49429	0.139431	2.95779	0.411026	0.802451	13.9857	4.48511	2.39108	1.50393	0.313346	46.0291	3.50422	0.354199	5.59715	4.99949	2.2725	3.93386	38.2494	1.62237	0.123733	0.153521	1.28836	8.42752	1.49883	1.51314	0	0	2.29358	0.953779	4.56647	2.84556	28.3364
ADAMTS8	ENSG00000134917	protein_coding	287.986	977.359	91.1912	60.8361	30.0059	7.583	17.8604	27.4853	61.2404	24.2052	22.7823	33.9975	22.0078	88.2237	10.6681	48.8874	56.2932	37.3406	23.95	35.2488	54.2808	139.597	67.4184	141.467	29.353	56.2213	57.8358	84.3091	26.2858	132.148	20.067	87.3105	5.68833	160.24	99.2872	93.3191	143.646	33.9645	34.0212	27.8247	99.9774	79.0955	31.558	7.19104	40.682	82.0738	23.6285
OR51E2	ENSG00000167332	protein_coding	528.42	125.436	33.4626	50.3409	13.164	5.68107	24.0613	27.5594	10.6908	17.3315	18.5047	39.1989	24.5904	61.6386	43.5205	14.9895	35.5169	36.8743	44.2606	15.4381	19.9263	222.837	36.5489	21.9431	7.26857	17.1505	40.0387	40.9449	49.0623	35.8326	8.31912	21.0802	12.7105	37.5456	22.8644	21.6348	16.1111	4.41344	33.0421	13.4654	13.2877	17.0324	14.6832	91.4479	68.7387	32.6433	38.2872
CUX2	ENSG00000111249	protein_coding	22.2786	20.705	0.141449	1.83557	3.89227	1.89663	2.22902	0.614559	0.0987917	0.133327	1.48871	5.08758	3.43378	2.83468	0	0.0962563	0.0965236	1.12901	1.06714	1.70073	6.01425	2.9066	1.84426	0.0758247	0.202886	2.24034	1.3671	4.30225	4.48536	6.78681	0.169908	0	1.8602	1.08357	2.81218	1.62133	2.85454	0.681051	1.60567	1.55862	0	1.78332	2.25577	2.27062	1.93816	9.09459	2.81811
AL132642.1	ENSG00000258987	lncRNA	18.6849	28.0794	0.131358	3.95194	0.17531	0	3.8802	3.66024	0.0921063	1.77318	0.0788457	0.146144	0	5.44703	1.89579	0.0897638	6.79582	0.492836	0	1.70755	0.114805	2.8762	3.96768	2.68738	3.95559	1.46106	0	0.208355	1.8229	3.70267	0.157385	6.25952	0.13221	4.43256	1.48452	1.60169	2.87984	0	1.01304	0	1.13838	3.63373	3.33914	0.43206	3.40635	1.74438	0.998175
IL1RAPL1	ENSG00000169306	protein_coding	11.0217	21.9534	1.73769	3.37125	3.59823	0	0.140627	0	0.0733379	0.0977878	2.69104	0.114646	0.821895	2.35052	0	0.0715204	1.49342	0	1.13339	0	1.63855	0.071134	4.11516	1.38399	0.145429	1.49762	0	0.160847	1.93659	4.60483	1.89732	0	1.74284	1.14929	1.43867	2.8696	2.962	0	0	0.75797	0.51714	0	1.13907	6.50773	0.57822	1.82057	1.05116
AC092809.3	ENSG00000232628	lncRNA	42.5208	3.69636	1.79208	1.88304	0.16021	0.940668	0.165229	1.37943	2.87048	3.19111	0.0727927	0.133956	0	0	0.536045	0.0827733	1.52668	0.502455	4.45029	0	1.68404	0.082319	0.523874	3.89712	2.17612	0.685038	0.637815	0.189786	4.09577	8.50428	0.144092	1.7016	0.12136	1.11641	0.0742833	1.57967	2.9093	0	2.9399	0.747106	0.499421	0	0.024486	0.44223	1.26369	2.44126	0.419562
JAZF1-AS1	ENSG00000234336	lncRNA	18.138	20.7395	0.0924823	0	0.12145	0	3.5621	0.654714	0.0658394	0.0874833	6.31981	0.102325	0	2.40193	1.27274	0.0642246	2.75369	2.63989	0	0	0.0813399	1.46664	0	1.36696	0.129264	0	3.03233	2.15673	0.859398	2.23808	0.10974	0.478687	1.70605	1.17374	0.0577927	0.0702009	1.42056	0	0	0	0	3.67936	0.0193654	0	1.31532	0	0
RIC3	ENSG00000166405	protein_coding	123.134	212.664	0.253042	17.8169	2.58033	2.83137	4.72787	4.13061	4.65884	3.6951	11.2598	14.6547	10.1913	47.9413	8.90943	4.61071	1.69527	3.51906	0.98006	0	0.216742	45.581	13.9782	2.88792	0.387025	6.68648	28.3451	0.441937	11.7038	28.4304	2.37232	11.5176	0.254949	0.996796	9.95869	1.77187	63.0005	2.91746	3.73666	3.10013	1.03781	5.35747	4.54812	5.56667	9.86002	26.1445	10.5481
GSG1	ENSG00000111305	protein_coding	17.1638	4.86307	0.0656147	1.31654	0.0852381	1.92121	0.0876673	2.29586	0.0472047	0.0621878	2.57069	0.0723265	0	1.85285	0	0.046077	2.65244	0	1.23304	0	0.0579595	0.0458371	3.60838	1.32114	0.0904667	0.735209	0.693865	0.0993843	0	0	1.73292	1.90333	0.0660046	0.549077	0.0415713	0.0502436	0	0	0	1.654	0	0	0.0141589	1.1927	1.38061	2.70141	0.49627
PALLD	ENSG00000129116	protein_coding	15420.1	25822.5	1700.69	4898.11	2244.27	330.017	1043.04	2174.74	3855.29	1713.63	2358.39	1630.58	4951.7	7689.6	1993.62	2401.77	3911.67	3225.96	2208.09	1523.99	3355.09	5452.2	3412.65	2586.51	3646.75	2096.53	3476	4629.72	4154.7	8526.46	1063.93	2375.37	1036.23	3562.62	3245.75	2872.8	5346.28	1062.61	2937.58	4529.78	3204.56	5772.91	2081.63	5427.93	4381.08	6194.47	2074.45
ARMCX1	ENSG00000126947	protein_coding	749.416	993.466	138.881	184.641	46.9367	21.8495	35.1366	94.8243	141.764	42.9736	93.2513	63.9244	120.594	246.843	66.3117	53.4268	116.93	121.637	247.163	70.5523	118.245	134.205	143.062	98.3013	42.7301	69.6649	292.591	178.446	175.216	417.804	43.5635	81.319	42.7347	200.38	99.5669	101.284	177.289	133.98	87.8901	145.985	73.3282	64.6599	65.3118	150.189	161.942	263.631	79.7067
NRG2	ENSG00000158458	protein_coding	65.6238	107.193	24.8998	4.9225	4.52751	2.83382	2.60013	1.99466	6.05147	5.27477	7.08643	2.21794	0.781664	14.2571	1.75266	3.13418	10.242	2.28954	5.20264	0	5.08003	36.6846	1.7214	9.48985	2.67623	1.38577	7.12629	28.1696	9.4019	14.5452	6.03425	3.86878	33.0129	1.60082	11.2237	1.75737	6.31186	0.647403	0.915115	1.5033	4.79211	2.65423	3.42109	0.940555	9.26392	4.02411	0.353773
AL391335.1	ENSG00000250734	lncRNA	5.66496	31.6297	3.06038	1.26917	3.43382	1.91437	0.111716	1.44395	0.0592828	2.99821	0.0510848	0.0916708	0	1.77357	0	0.0578422	1.4501	0	0	0	1.58015	2.71283	0.566115	2.5633	5.05731	0	1.4572	0.127156	0	0.675544	0.0982164	1.82614	0.0834683	0	0.0520975	1.49408	0	0	0	0	1.23491	3.69241	0.017557	1.14014	0	0	0
PTCHD1	ENSG00000165186	protein_coding	316.178	856.158	0.289682	15.5927	2.64097	0.928054	4.87921	5.51817	3.23135	2.04327	1.6082	6.02648	6.72151	89.4973	11.3635	3.1948	6.15041	3.48633	1.55989	0	14.9491	89.9491	13.7455	8.34877	5.02283	11.1546	25.0324	0.522551	2.97935	78.1343	6.33136	5.52035	5.66564	5.75393	10.1203	6.38811	8.33678	2.14711	2.01715	3.08622	1.03482	2.64418	29.2228	17.0359	9.7241	14.1365	193.56
PDE4D	ENSG00000113448	protein_coding	1777.64	3698.48	158.633	828.668	529.182	132.182	293.878	591.417	313.577	378.579	310.6	226.567	287.878	525.305	275.297	341.509	223.599	389.525	233.085	578.658	308.768	387.947	430.344	285.224	653.466	242.195	243.531	162.692	331.345	734.806	182.585	588.111	1061.23	371.683	468.943	574.717	663.015	139.908	524.802	323.785	525.991	1308.62	118.211	549.247	841.887	928.523	313.758
GNG8	ENSG00000167414	protein_coding	12.7247	45.6081	1.91557	5.87203	0.222028	2.85057	2.3305	0	5.72036	0.15437	0.0967946	5.26793	1.66041	5.84148	0.504129	1.59765	5.67857	1.1012	1.03864	1.68735	3.27703	8.32563	3.83407	0.0867465	2.38787	0.66014	9.72863	8.24902	4.85781	6.67246	0.198197	1.60697	0.165157	2.96622	2.86757	0.121648	2.06051	3.02214	1.56134	0	0.466223	1.77324	1.16345	0.407362	5.43419	3.60461	6.43037
AP003071.4	ENSG00000261625	lncRNA	46.732	307.656	3.87286	18.2415	8.80644	0	6.93381	5.53244	17.8677	5.42642	4.4265	4.1423	10.1486	47.1413	3.65469	9.02552	33.5407	14.0926	5.10843	1.65339	8.43253	83.4319	20.2476	13.6872	0.428683	10.4326	20.0675	45.8352	14.8631	36.9084	10.0667	14.3012	5.62796	14.2593	23.9762	13.859	16.2385	0.64319	4.83641	14.3386	9.67602	13.4658	11.2816	12.48	19.8093	27.602	10.4124
ADAMDEC1	ENSG00000134028	protein_coding	7790.09	12285	578.718	2282.45	162.996	31.3628	274.683	395.75	318.156	450.341	197.803	308.889	1853.45	124.097	172.339	390.379	683.594	285.538	128.768	536.388	374.527	141.845	1117.3	836.224	211.255	537.016	362.119	1423.09	274.872	1295.26	131.743	2567.5	26.8496	779.819	219.068	1746.93	1789.22	67.9941	3568.33	962.766	495.189	1066.71	391.617	230.971	3093.68	1580.26	611.017
CA1	ENSG00000133742	protein_coding	56634.4	32263.2	2.09292	4182.65	2.59958	2.83159	6677.39	2375.92	1.70933	223.699	5.83278	4829	50.0316	666.812	15.8013	384.458	3403.84	31.7566	2.76135	41.2581	3.56994	9.07005	4.24338	2001.94	20.5474	11.134	1.30327	138.594	6.27217	14.1985	14.1663	6317.4	0.329387	21.2479	157.969	1440.48	1886.04	1.40676	281.777	3.89689	38.3725	61.0531	1.18007	11.7845	976.568	897.25	9.21916
AC084880.1	ENSG00000213144	processed_pseudogene	76.171	141.435	3.86903	11.2147	20.7653	3.78093	13.0942	11.2683	16.3938	5.42046	26.5445	20.3298	4.17464	20.7691	10.1273	7.56615	19.1349	10.9722	14.1077	8.56378	46.3319	27.6764	8.05882	24.365	15.5198	16.5183	17.1762	39.0513	7.71464	28.1722	8.16244	8.45872	19.2515	15.4919	11.4546	9.3565	9.08468	8.24126	7.11415	8.70704	9.68414	6.24771	7.92124	8.41505	8.43685	10.5946	13.8263
S100B	ENSG00000160307	protein_coding	484.658	966.614	119.288	129.459	40.5342	121.765	50.04	29.6003	74.6875	17.424	32.6539	43.3449	89.1855	85.8666	33.0588	31.2658	93.1702	47.7877	12.7349	33.5157	60.894	128.083	51.5448	109.039	22.7971	26.1274	44.9019	239.075	52.9	364.422	29.8421	41.7002	9.22782	180.978	44.2186	47.7156	117.291	28.643	33.9929	53.3764	132.457	47.5905	39.435	39.7764	86.1992	84.9607	34.7315
CASR	ENSG00000036828	protein_coding	47.0564	20.0322	1.81126	2.5637	0.169014	0	2.16046	0	0.0891223	3.22151	1.46732	0.141072	0	0	0	1.53666	4.17806	0	11.9571	0.825801	0.110973	14.4054	8.29712	1.41724	0.18057	1.46633	1.38519	0.200598	0.784361	2.15908	1.99163	6.9698	0.127699	2.42649	2.77335	1.59266	2.1246	0.689825	2.27195	0	0.493656	0	1.14972	0.436151	3.4231	6.50371	1.61933
DACT3	ENSG00000197380	protein_coding	850.885	1866.96	149.494	153.114	51.1693	28.5074	76.0174	68.5641	315.902	73.6056	67.9256	63.9625	88.2766	431.305	66.9346	85.8977	239.419	108.66	71.6822	41.2569	151.03	607.542	163.845	131.011	33.9053	35.872	213.737	312.843	130.276	537.597	59.2091	84.1644	69.1575	98.1721	292.362	119.678	103.689	24.846	114.263	90.0603	32.2397	66.4533	55.1952	170.152	223.869	175.921	112.467
REEP2	ENSG00000132563	protein_coding	217.581	556.598	33.6189	54.6272	9.01384	145.624	13.5333	28.9345	52.2222	15.6902	40.9931	26.4996	23.719	108.705	33.7688	32.6534	59.0997	72.6763	48.8793	24.0523	24.876	169.843	35.1923	62.6657	13.9114	18.6354	90.2555	79.0018	47.4612	134.533	60.5289	16.4256	5.69082	56.0455	39.8649	27.7845	38.06	10.4682	23.3615	19.8478	28.6406	6.23653	50.632	58.2928	46.6975	39.1376	69.4856
AC107959.1	ENSG00000245025	lncRNA	43.906	72.9769	0.24876	12.654	2.57003	9.51117	2.63685	5.57784	11.8475	5.33012	2.99627	4.06125	2.47965	11.7977	2.38893	4.60091	16.0012	5.40989	18.6118	3.38578	6.70594	3.147	12.7064	6.89592	2.71595	8.22472	8.55086	7.4853	10.7661	23.3136	2.3642	11.5486	18.7782	7.0699	8.56125	6.26434	14.9699	2.15777	14.2017	6.33072	4.76132	6.26487	6.77806	9.11936	20.7656	21.2536	8.27271
LINC01537	ENSG00000227467	lncRNA	21.0165	35.3924	1.90727	0.489796	2.26843	0.935261	0.224719	5.85028	2.99467	3.37609	8.01907	0.179745	2.53353	3.37985	3.20941	1.59291	0.108902	2.41283	0.43521	0.81402	0.139919	4.31045	6.60652	0.0852288	0.233206	1.43117	3.60689	0.260827	3.29197	15.2112	3.79969	3.48427	1.91399	2.32957	1.52622	1.65645	2.06519	1.44724	0.394841	1.54265	1.09932	0	1.16242	4.72911	4.73382	5.58223	3.97415
TCEAL5	ENSG00000204065	protein_coding	29.2415	46.0401	1.82482	1.17492	0.175391	0	0.180988	0	1.56005	1.77334	0.078878	0.14621	0	12.6561	1.2023	0.0898012	2.8841	1.1436	0	0.824021	1.71123	4.1879	4.67648	1.42321	0.187479	0	2.91483	2.39156	0	14.7715	0.157456	2.96223	0.132268	1.74967	0.0805077	1.6018	1.35952	0	2.25655	1.568	0	0	1.1516	0	4.87092	12.6645	1.60793
AP003071.3	ENSG00000261276	lncRNA	4.51754	16.9875	0.0606386	1.33192	0.0786182	0	0.0808394	0	0.0437096	0.0574921	0.0377828	0.0667955	0.849127	1.8788	0	0.0426707	0.0427804	0	0.549692	0	1.51147	2.62733	1.33729	1.31197	0.0833981	0	0	0.0915405	0	4.84849	0.071401	0.530319	0.0609965	0	0.0385168	0.0465084	0.690764	0	0	0	0	0	1.11484	0.526774	0	1.26087	0
SMIM28	ENSG00000262543	protein_coding	28.6664	41.5376	0.0955623	0	0.125652	0	0.129423	0.651592	0.0679503	0.0903767	0.0584518	1.7978	0.826186	12.7203	0	1.47583	0.0664553	0.529368	0	0.84015	0.084007	4.02133	0	1.37184	0.133781	0.70468	10.3281	0.147751	0.325727	0.662471	0.113481	0	0.0961537	0.504373	0.0596235	0.0724662	3.78567	0	0	0	0	0	1.1351	0	2.05046	1.84637	1.06938
PLD5	ENSG00000180287	protein_coding	16.2856	37.1256	0.0786228	1.28018	0.10267	0	1.91837	0.670001	0.0562764	0.0744471	0.0485234	1.73118	0	0.47757	0	0.0549146	0.0550584	0.552063	0.518995	1.75359	6.79137	0.054625	0	0.0437945	0.109116	0	0.677726	0.120144	7.69471	3.09238	0.0929795	0	0.0790983	0	0.0494816	0.0599503	0	0	0.481601	0	0	0	1.12585	0	0.607594	0.525716	0.473552
AOC3	ENSG00000131471	protein_coding	4318.97	12259.8	411.77	935.097	169.32	75.1132	209.966	444.631	749.306	274.827	340.31	243.483	514.652	2938.12	437.593	241.15	936.428	519.728	327.891	427.024	431.94	2656.42	972.963	669.852	100.426	213.654	1199.06	624.083	804.944	4435.13	96.4877	680.291	106.297	522.952	484.726	596.432	688.966	84.6446	797.759	508.025	228.784	341.436	280.232	1029.37	1062.79	1215.27	794.678
DCLK1	ENSG00000133083	protein_coding	795.24	803.813	28.4391	110.794	4.78032	0.928554	11.3973	18.9767	33.0094	8.8969	55.0589	26.5393	68.8232	176.065	24.7616	22.39	35.6598	15.1614	25.1468	27.4958	52.5783	61.9131	48.4653	28.7925	9.50582	12.6196	52.1327	27.1815	33.3334	826.826	20.044	41.7747	5.69014	33.8195	24.3454	20.1843	63.5621	5.92633	27.2866	62.229	42.7713	22.4188	77.5967	51.9085	70.4771	143.233	37.5785
PRICKLE2	ENSG00000163637	protein_coding	678.891	1904.03	91.764	200.188	168.869	49.433	153.471	74.9272	213.406	61.7327	249.699	281.938	236.143	337.65	112.976	137.576	133.289	128.923	114.122	286.789	164.243	362.41	204.164	79.2912	29.4812	84.6513	442.641	155.02	248.735	456.22	67.0641	130.666	181.818	342.857	137.956	229.862	166.56	22.5759	98.4883	69.2935	103.32	93.415	113.688	841.328	231.671	349.682	259.665
PKIB	ENSG00000135549	protein_coding	2408.68	2546.15	44.374	359.742	32.2375	26.6053	572.514	174.844	122.596	87.2939	232.891	479.638	26.2478	464.297	273.532	72.6667	131.86	115.969	64.5733	315.177	49.5914	84.303	147.317	151.543	78.2112	238.53	192.139	82.917	118.022	117.42	8.30609	935.805	183.701	254.99	169.226	167.243	570.098	185.394	306.753	303.937	165.811	102.398	447.721	502.233	429.927	200.16	308.989
AC119396.1	ENSG00000263264	protein_coding	53.874	95.989	7.18826	25.661	2.57538	4.73804	0.367112	9.19012	10.4297	10.2158	7.14204	5.85826	1.62752	27.5157	12.8728	4.60599	11.7653	2.27615	2.16086	0.797113	6.71672	15.9779	9.43849	14.8536	6.91858	6.69082	9.27438	0.437505	23.5012	11.5058	0.3103	10.3423	7.21315	5.22525	9.94766	25.3066	12.0549	5.98537	5.46402	5.51913	4.75659	12.604	2.30719	6.15985	11.2245	19.9844	4.26138
SLC4A4	ENSG00000080493	protein_coding	7963.88	8456.38	2.09756	1037.43	171.306	7.58557	1766.83	534.806	4.70688	100.956	15.7327	929.601	9.26918	52.727	26.6474	176.077	625.483	264.741	17.4595	14.5676	23.3152	16.4647	180.686	409.211	40.5635	245.219	12.718	51.5495	38.8158	68.6492	8.29436	2694.83	314.212	460.016	268.685	528.64	1147.14	856.434	389.65	50.937	18.78	403.496	27.0707	18.6168	1234.65	679.476	361.56
AKAP6	ENSG00000151320	protein_coding	430.635	1076.04	63.5269	184.21	57.3215	46.5852	32.9422	40.9424	33.0792	81.9321	63.6299	37.7966	56.8533	174.32	116.368	47.4903	20.9686	77.3532	81.814	117.991	39.6878	223.529	37.6319	87.3402	84.3899	70.4519	128.697	17.6816	293.548	180.141	53.2341	31.3363	282.529	43.9098	116.451	44.6836	49.2984	92.3344	62.0933	62.9516	27.3506	55.6794	42.8121	113.668	154.832	113.548	133.253
AR	ENSG00000169083	protein_coding	222.273	589.7	24.8623	80.686	9.00253	7.58327	13.5037	26.1143	41.7869	17.3562	114.95	13.5043	16.9193	53.6544	21.5895	23.8099	32.6344	28.7821	16.8968	14.5716	26.4521	17.9027	44.767	21.9617	11.6856	41.2574	26.3508	19.9076	77.2871	235.192	4.40402	11.2549	10.9725	57.9457	38.3949	27.738	49.4712	14.265	31.3041	30.2641	12.0498	13.43	34.8974	57.2455	22.9075	73.9984	112.843
RAB9B	ENSG00000123570	protein_coding	231.721	380.942	52.3733	61.1605	27.6019	5.68115	4.90246	10.4784	41.6954	12.2607	10.0815	7.9172	20.3345	69.035	35.7998	22.3059	9.11688	84.1504	63.9685	27.5299	5.25445	64.4807	17.5002	23.2873	2.80679	39.0385	26.3801	15.0995	21.7198	124.809	6.36419	33.2607	9.20315	42.9904	18.626	33.733	36.0168	75.9956	14.3823	23.8775	17.6067	17.9346	14.6815	19.8337	25.5887	35.6648	42.8046
SORBS2	ENSG00000154556	protein_coding	4101.26	8692.67	230.745	381.389	1420.52	706.689	134.448	950.441	649.35	595.134	645.03	318.221	61.9211	623.851	583.984	1226.41	562.319	1245.15	237.161	417.553	402.406	1157.52	442.2	140.708	1028.27	309.685	1568.61	293.245	2213.85	1038.61	39.6625	481.152	1804.16	598.052	646.654	778.735	749.702	331.427	125.337	687.531	836.377	562.521	401.74	197.286	655.98	1767.58	1458.33
LINC00461	ENSG00000245526	lncRNA	18.0375	44.4317	0.131022	1.17551	5.43958	0.939094	0.180412	1.36521	0.0918829	1.77226	5.30574	1.92733	0	4.15683	0	2.88031	0.0897933	0	2.38341	1.70778	0.114518	5.48563	6.8206	1.4227	0.186878	0	4.47308	0.207772	0.283755	1.38492	2.00769	1.6749	0.131872	0.467113	0.0802827	0.0982135	0	11.2949	1.62991	0	0.490057	4.55991	0.0263072	3.59951	2.68063	5.10247	9.32529
MGAT4C	ENSG00000182050	protein_coding	24.4686	77.57	0.128304	7.53516	0.171014	0	0.176441	3.67037	2.89585	0.121054	1.46948	0.142684	0	1.01063	0.529313	1.53922	0.088029	0.495458	1.73418	31.5531	1.70354	5.47015	3.27389	0.0693292	0.182735	0	0.632071	0.203059	0.781871	5.28328	0.153608	0.438731	0.129133	0.469511	0.0787261	2.96125	3.65926	3.09407	1.63667	0	0	0.873335	0.0258368	0	0	1.09958	0.412032
NPAS3	ENSG00000151322	protein_coding	63.8608	106.074	3.81553	34.1412	2.57672	5.69171	2.64403	3.41483	11.8685	2.01476	11.2507	2.24585	11.0545	19.3336	2.38679	3.15821	7.48804	4.77431	3.95446	2.51942	12.9791	14.5688	10.0852	10.8886	0.384326	2.88788	15.1319	5.28551	8.31062	22.5465	9.81288	5.01192	2.09901	3.39851	7.1935	18.0274	11.3279	2.15653	4.31233	5.51839	2.26572	7.16753	7.8964	9.10422	6.49108	15.6503	25.0327
STOX2	ENSG00000173320	protein_coding	107.223	330.562	12.6188	40.3215	6.87096	7.58472	9.17109	25.4733	26.8817	13.9079	12.8687	15.2612	14.382	38.6354	4.92303	13.489	20.8133	25.7835	11.0067	8.54275	8.51423	32.3773	67.9697	29.9866	7.24223	26.9983	12.7428	5.53533	21.783	42.4281	12.1499	47.3306	141.243	53.9958	24.2055	18.5398	44.6458	7.44723	44.5438	19.0907	19.4964	32.366	13.5514	11.226	38.2853	65.9267	13.6884
RGS2	ENSG00000116741	protein_coding	5114.36	6153.68	156.905	965.337	137.686	580.187	205.626	871.87	267.401	90.7423	355.803	213.563	311.643	723.785	256.076	210.109	325.68	221.017	237.762	687.121	587.688	936.317	371.629	287.998	171.347	314.199	505.803	1239.03	1209.05	3975.92	231.569	674.052	93.9454	490.813	461.956	685.197	966.581	83.8866	330.026	400.342	886.695	1282.46	248.725	794.721	1065.53	1628.66	355.857
AGTR1	ENSG00000144891	protein_coding	545.783	608.057	2.12362	23.187	0.422078	0.928084	11.2688	4.80565	10.6599	2.04405	15.6527	4.17328	10.1248	84.715	21.6779	3.19627	16.4139	4.09948	5.67819	40.5449	16.5976	71.4041	5.47984	9.71268	0.460742	0	73.4288	12.6301	7.1813	163.713	4.39425	2.07598	5.67416	6.34751	10.1331	3.33383	3.37656	234.708	22.9441	0.702917	9.00176	0.850942	19.1548	50.6459	50.3306	25.5463	32.2682
SLC2A4	ENSG00000181856	protein_coding	731.722	1889.99	89.9612	69.4882	74.2952	135.053	164.027	140.182	92.718	61.7102	189.054	86.334	356.909	412.218	299.369	259.835	66.7975	98.8011	229.289	85.1888	41.3748	545.926	106.377	84.7211	324.646	26.1178	121.399	44.2607	261.496	284.749	107.994	129.566	26.8851	39.6995	136.486	72.2836	97.3201	149.097	114.813	58.1275	174.519	99.7152	81.0643	190.733	91.9959	53.8648	53.5677
SLC5A7	ENSG00000115665	protein_coding	67.3516	142.018	0.164397	3.81656	2.28305	0	0.230046	2.06752	0.113795	0.154696	0.0969835	0.183783	3.40442	14.6473	0.503926	0.110815	1.59998	0	0	0	1.78655	24.1182	0	0.0869134	0.238788	0	21.3294	0.267264	1.72706	2.85061	0.198638	0	0.16551	1.05485	0.099041	0.121894	5.81754	0	0	0	0	0.864122	0.0318623	0.993428	7.58167	5.56145	13.3151
ANKRD35	ENSG00000198483	protein_coding	168.957	216.536	26.4986	26.9282	19.3409	6.63253	34.4786	11.9027	38.7244	15.6246	32.4625	37.2812	18.6336	56.07	25.4935	29.5981	71.9133	18.2984	8.62578	23.2146	29.5987	44.0908	41.0458	24.6302	11.6427	15.6518	29.2684	61.6432	42.0446	118.351	16.0414	21.6802	50.7724	24.339	27.0624	17.061	41.0151	7.44352	21.7426	25.4863	23.1718	13.4347	14.6798	46.4118	38.2181	48.9158	17.0227
TMEM255A	ENSG00000125355	protein_coding	220.587	319.774	16.0617	65.8344	2.64412	3.77926	17.5786	42.6631	28.3288	5.46776	22.6315	24.3641	43.4092	52.2852	6.8468	26.601	13.4954	9.65307	21.135	13.7248	26.2677	17.8238	30.9329	24.5773	0.462179	5.87272	43.7645	19.6435	41.732	221.776	12.1366	23.4788	0.296768	24.3992	19.9807	21.5446	31.8225	2.14715	20.6621	27.9272	8.99996	16.1438	16.9141	31.4723	19.0024	30.9602	25.4963
ZNF483	ENSG00000173258	protein_coding	20.9433	70.2851	0.203514	6.3481	6.17736	10.5041	2.49053	0	3.1032	0.190947	4.27744	7.22633	0.787017	6.80985	7.82204	4.4729	0.135378	2.97075	11.6325	0.803677	7.94759	7.23075	0.472688	6.73631	2.55844	2.16481	2.04237	0.341126	3.62461	8.76358	5.79358	1.55173	2.01591	7.92455	9.65971	1.72092	5.67476	2.96395	9.26331	0.713241	0.446987	16.367	17.7387	1.5419	10.1475	4.73729	0.917672
MRGPRF	ENSG00000172935	protein_coding	1973.06	5036.95	311.35	304.924	89.1708	13.2914	153.77	104.658	572.886	121.398	108.884	149.966	315.933	857.06	165.986	264.671	1008.1	200.785	135.862	67.9464	321.798	1780.97	354.103	391.494	76.0359	133.4	531.703	1513.41	351.465	1111.53	182.533	216.69	83.3507	209.558	529.883	341.885	410.889	23.3375	176.969	293.488	163.914	132.948	272.323	290.481	475.83	567.044	147.302
INSL5	ENSG00000172410	protein_coding	10505	510.233	0.316813	152.163	0.460634	0	226.714	111.271	0.206662	2.03481	0.172788	145.207	0	0	0.476441	23.8926	179.941	62.5876	0	0	0.268455	7.62366	23.1213	185.079	5.04351	69.722	0	32.0977	0.227036	0.588649	0.399081	473.836	0.319382	50.5021	5.90149	75.1699	173.272	0	166.376	3.09012	2.2602	14.3233	0.0528363	11.7549	244.158	104.065	1.4524
INA	ENSG00000148798	protein_coding	113.104	307.543	2.10335	23.5417	0.371824	1.87872	16.8998	2.69188	10.5029	23.2952	29.1045	4.10615	9.31499	27.8651	1.10223	6.08079	7.53285	12.9244	2.15316	0	9.94208	61.4456	1.70761	2.89612	0.404076	3.63592	27.4905	7.63868	14.038	33.4503	0.325795	1.5097	5.57837	4.59242	12.7743	1.77827	9.83859	0.64392	3.15414	11.153	2.25834	0.851365	1.18354	8.4617	14.5332	24.7531	13.9192
AMOTL1	ENSG00000166025	protein_coding	2377.45	5875.57	260.571	768.874	165.075	86.5264	143.062	332.037	559.72	165.733	399.501	336.805	466.263	1337.74	227.323	374.055	574.025	366.111	236.007	595.851	390.829	1076.18	913.892	369.792	95.994	304.457	350.724	396.89	1680.44	1423.15	137.604	415.799	1086.27	710.841	738.826	354.276	633.269	158.072	322.198	365.252	400.936	287.523	384.846	804.52	722.586	1333.31	377.527
MT1H	ENSG00000205358	protein_coding	1524.43	339.717	117.416	149.09	48.8429	54.2024	262.363	112.737	3.22752	20.8205	118.328	54.4312	2.47418	8.68279	22.1804	110.638	267.933	8.3953	96.1101	124.076	24.9386	6.14606	21.8632	68.2432	62.2736	25.3805	6.99314	181.716	101.66	15.6155	14.2188	154.762	2.12464	31.3903	89.461	11.0158	157.04	283.073	101.047	108.56	4.69723	18.818	130.433	123.568	176.156	90.9795	27.5125
GFRA3	ENSG00000146013	protein_coding	278.03	738.915	54.2558	17.4096	2.64536	135.188	21.995	16.1566	21.0801	8.88596	11.4953	22.7338	5.0164	21.5825	4.92037	149.314	60.4224	35.6029	283.337	15.435	32.926	64.6082	20.6515	31.4419	0.482058	12.629	17.0225	31.6833	54.1869	50.9605	77.4434	37.2623	2.13206	57.9645	32.7502	15.571	17.5217	11.9896	8.17677	19.0604	58.9562	16.1298	52.8453	2.63356	26.8848	43.4067	1.99354
ZNF536	ENSG00000198597	protein_coding	110.173	286.78	10.781	36.139	18.9316	0.92806	21.3936	11.9623	12.0669	25.3131	1.60703	11.459	2.47196	4.80098	0	7.58615	30.75	9.07343	2.14606	5.96319	14.8625	13.3701	36.9299	28.4503	17.7493	7.39509	26.5642	7.81354	2.51753	8.48969	6.29526	23.645	14.2443	22.7382	15.6754	49.645	42.0443	0.643121	44.9564	21.5732	13.3908	18.8763	5.68394	0.372331	31.8383	33.0081	0.891564
MEIS2	ENSG00000134138	protein_coding	718.242	1555.63	19.7531	166.397	42.7324	44.6792	37.2869	175.727	112.007	41.2713	128.435	75.0877	137.6	397.996	66.3134	63.7484	183.266	63.7456	25.1041	216.214	129.678	170.94	92.5319	204.418	343.703	71.9194	127.172	92.2395	87.8387	431.472	27.9314	43.9586	477.695	85.6694	103.815	116.556	119.281	5.93199	55.302	93.2719	105.242	55.6698	63.0623	242.992	119.071	196.276	133.658
FRRS1L	ENSG00000260230	protein_coding	85.5314	204.867	8.76303	21.2461	0.335485	20.9929	10.5571	1.2804	1.70423	1.99974	11.1763	0.270858	0.781204	24.2191	1.75022	7.42768	0.157022	6.70507	18.1111	1.65886	5.09455	28.4303	3.64164	4.21184	2.68822	1.38449	10.7896	0.413636	2.08249	9.34758	0.295299	1.52072	0.241345	1.59837	39.6723	3.26765	4.13497	2.16245	10.176	1.50217	0.436519	3.55647	3.42295	2.66935	1.15574	7.70391	3.14618
CACNA2D1	ENSG00000153956	protein_coding	746.405	1753.1	51.356	262.035	30.118	26.6053	50.1971	105.46	113.512	25.9532	105.93	45.3013	197.111	377.77	61.1872	60.8057	43.1473	92.6777	88.2271	60.2115	124.801	294.397	135.469	64.27	13.9483	109.474	195.891	53.8547	203.236	520.516	25.9769	100.288	39.2167	163.908	92.4876	79.8985	189.303	18.034	113.738	206.687	113.822	104.22	119.284	207.439	186.995	330.372	112.503
PRDM6	ENSG00000061455	protein_coding	300.322	896.562	24.9474	100.059	21.6043	2.82889	32.7762	16.1386	118.864	24.1793	21.3626	32.0913	75.6374	234.054	37.5978	32.6818	85.5792	20.7074	17.4631	16.2889	62.3226	127.706	49.1018	31.5082	5.05226	23.14	60.7479	41.4374	48.3442	230.313	47.1513	8.94838	33.7849	36.2167	58.2575	52.1625	90.5298	7.43898	37.4333	56.6295	15.1052	8.932	40.5377	67.4329	43.3565	67.8051	32.0037
CAND2	ENSG00000144712	protein_coding	228.17	467.368	70.0583	40.0957	15.3101	16.1451	13.5343	16.1434	35.9428	32.5996	26.9685	22.8022	16.0627	115.454	31.1974	47.3215	63.5023	40.4884	31.0866	12.8436	29.7609	98.3609	60.5593	50.4744	16.1107	14.8762	33.5002	64.9087	61.0929	105.674	47.0629	36.6131	7.45974	49.4398	52.5647	36.9131	76.389	9.71057	37.4638	41.4447	30.4861	17.0247	280.634	24.9448	40.7385	70.863	30.9118
MAFA	ENSG00000182759	protein_coding	34.6771	20.6361	6.41235	2.49468	2.22674	4.77893	5.74573	4.36282	1.59409	0.142239	1.50185	1.99416	0.801377	2.18376	1.85592	2.93984	0.102643	0	3.62287	0	0.131557	1.57414	0.499764	6.50169	0.21773	1.44027	0.617427	4.39523	12.0981	2.87796	3.73832	2.25596	0.152015	0.4514	1.51305	1.63906	0.605592	2.24796	2.19744	0.731483	0	0.86721	6.63413	3.50626	0	11.0119	0.969408
SFRP1	ENSG00000104332	protein_coding	3419.35	3799.33	7.41756	269.526	4.75566	0.92916	45.9109	38.796	33.101	3.74708	530.868	30.3803	5.86965	260.171	45.1854	13.5559	131.723	24.3681	37.4787	8.5385	28.2514	147.487	70.4154	125.553	13.9462	17.1173	41.2914	20.1068	66.3387	3451.4	4.37956	36.4863	14.525	54.0173	47.1082	38.6039	101.576	1.40221	18.8213	28.6045	96.0082	13.4253	13.5691	44.8771	219.937	1871.66	17.5034
PNCK	ENSG00000130822	protein_coding	552.706	1512.48	52.863	19.2654	48.7281	10.4362	39.2142	14.7175	15.1829	17.408	12.9196	11.6768	5.86574	192.233	26.677	57.6779	15.0453	4.10143	51.7673	33.5278	62.3835	282.772	3.59085	127.851	18.3468	20.1287	115.988	10.4159	248.976	86.8239	6.37282	4.36691	9.22837	5.14873	117.585	295.16	20.3258	34.7296	67.2999	59.8118	1.04195	10.7292	24.8119	36.9579	19.5679	9.28727	34.773
AL391807.1	ENSG00000230910	lncRNA	12.2295	18.5422	0.0831943	0.562484	0.108841	0	0.112038	0	2.73689	0.07875	2.6288	3.18618	1.72654	1.77262	0	1.44933	0.0581501	0	0.512163	0	5.54299	7.65071	1.27432	3.75919	0.115729	0	1.45674	0.12753	0.885792	0.67529	0.0984952	1.146	0.0837006	1.89642	0.0522363	1.49465	2.23261	1.54443	1.11564	0	0	0.8895	1.12844	0.488119	0	2.60188	0
MSRB3	ENSG00000174099	protein_coding	3642.28	7822.63	320.331	893.155	171.409	54.1884	149.541	364.613	774.531	181.078	249.992	258.391	741.5	2037.42	348.773	224.879	383.339	359.945	445.194	189.358	546.663	1650.95	656.592	341.174	56.0767	247.425	870.365	561.064	888.972	2553.24	106.282	365.841	420.196	548.648	562.78	433.96	647.365	64.2075	452.875	743.427	323.122	230.002	301.601	1082.67	846.317	1228.55	500.688
CITED2	ENSG00000164442	protein_coding	3975.78	3688.79	571.755	879.144	968.05	130.279	1055.33	505.524	644.947	772.427	657.787	708.764	997.971	753.752	613.341	753.85	1480.72	606.971	859.91	869.639	802.77	741.952	820.339	791.276	928.963	1156.74	552.195	1964.29	910.577	2291.01	368.654	1238.61	623.162	924.583	822.868	691.497	1175.45	563.072	1214.95	567.837	561.304	887.843	965.409	1000.71	1404.32	1221.69	810.686
NOVA1	ENSG00000139910	protein_coding	316.274	405.578	3.89907	26.3303	15.1656	128.592	13.412	12.6234	13.6298	7.16914	19.8623	44.4217	8.41905	165.788	11.9834	4.67808	23.7422	10.2654	12.7848	13.721	18.244	55.6073	14.9838	16.4925	2.80546	8.87953	33.6262	5.53802	13.2803	121.418	25.5518	33.3353	0.299193	28.5954	64.8364	12.488	31.7965	108.982	7.62614	21.4933	5.30707	18.8429	5.69031	15.2546	43.5984	46.5899	4.75623
MT1M	ENSG00000205364	protein_coding	2839.65	1100.42	61.8117	146.978	55.2695	9.48537	1132.29	187.179	18.1772	34.4494	22.8011	251.158	0.78126	14.2562	13.8622	124.078	559.839	7.17181	119.022	24.0348	3.59463	22.3772	31.9455	120.006	27.239	17.8671	4.14395	120.733	30.4489	143.434	12.2616	278.952	0.321682	49.2732	215.566	44.6972	202.166	207.634	39.5922	55.7544	6.5333	29.6022	166.459	25.4594	338.368	193.433	13.0675
NOS1	ENSG00000089250	protein_coding	241.605	1025.07	3.89727	134.121	4.7685	1.8779	4.89046	4.09666	4.72755	2.04413	5.85218	4.17404	10.1241	138.165	13.9252	6.15069	3.20031	2.25968	8.045	4.23306	14.9893	198.474	6.11133	19.18	5.03534	3.62044	66.8995	3.10122	225.922	18.5655	12.1357	0.377184	0.296667	3.36287	12.9528	15.5026	36.8189	2.14715	2.01749	2.28971	1.0355	0	4.56506	15.8466	93.7196	12.9118	40.151
IL6R-AS1	ENSG00000228013	lncRNA	17.5787	16.7828	1.83234	1.17114	2.15187	0	2.19408	5.20039	0.0938374	1.78026	2.77566	1.93746	2.56025	1.00142	3.29855	2.88938	6.81402	1.13975	1.72069	0	0.117032	1.54594	0	5.18141	0.191374	0.676267	0.628118	0.212893	4.5454	6.82883	2.01897	2.30616	0.134835	1.74374	4.07567	0.100322	1.35625	2.27415	0	3.24341	0	2.7077	2.25049	0.429767	4.85776	3.73217	1.60176
DNER	ENSG00000187957	protein_coding	121.336	282.274	3.85997	11.2367	0.383143	0	27.0875	3.39944	4.69377	2.03251	22.3628	18.4637	6.73785	21.4012	12.1017	19.065	4.64937	11.6221	0.977151	19.8557	8.39871	63.1721	26.7821	14.9854	4.9448	3.6309	22.3036	3.05217	36.2194	30.4194	0.335234	3.23244	2.11929	2.77768	7.25281	12.3167	12.6844	4.42993	9.41828	2.2927	4.72217	4.44694	25.7824	3.21413	15.831	20.9792	11.5837
AICDA	ENSG00000111732	protein_coding	46.0904	0.908895	0.0942067	3.41923	0.123801	0	0.127508	0.652955	0.0670218	0.0891034	0.0576639	3.25734	0	0	2.73182	0.0653754	0.0655492	0.531036	0	0	0.0828335	0.0650253	2.69586	0.0519752	0.131791	2.33203	0	0.145517	1.98319	2.23353	0.111834	0	0.0947886	0	1.42203	0.0714697	0	0	1.0871	0	0	0.884988	4.36963	1.77429	2.80755	3.96314	0
MT1X	ENSG00000187193	protein_coding	5283.65	1295.03	457.288	635.137	287.246	818.002	664.478	751.498	159.961	284.979	235.871	265.827	283.62	266.341	419.767	437.548	631.653	555.496	807.748	843.904	128.376	191.962	364.099	259.342	992.105	720.208	248.52	411.329	465.954	962.778	364.538	682.182	88.6514	399.064	277.276	84.6042	651.649	1306.85	377.743	732.294	138.778	448.405	292.594	742.274	1076.2	625.718	772.693
IL1R2	ENSG00000115590	protein_coding	2311.29	1935.23	93.549	209.565	164.782	76.0661	168.624	251.427	56.9809	155.341	101.797	127.452	174.081	48.2688	45.8126	391.322	804.984	118.438	135.919	72.2567	272.372	56.2975	706.555	289.115	325.409	154.454	107.765	253.755	96.5891	497.739	47.5218	302.438	18.0505	182.223	183.398	352.302	153.81	18.7937	296.123	139.516	277.427	334.337	91.1988	120.852	333.096	287.667	272.36
AC004947.1	ENSG00000233760	lncRNA	37.569	29.0892	0.140384	1.83777	2.18047	0	2.22409	0	1.57605	0.132334	0.0838652	3.53919	0.805258	0.405669	5.40467	4.2338	4.23738	0	1.06866	7.96271	0.122513	0.0950399	2.53433	0.0753026	2.27518	0	0.623883	0.224153	1.27138	13.8729	0.168584	0	3.37898	0.459349	2.80942	12.3461	5.92812	0	2.22806	3.23151	0	1.78384	0.0279063	4.20006	2.65446	3.70202	2.82223
RPRM	ENSG00000177519	protein_coding	99.0132	282.307	44.3873	34.3065	4.71487	0	0.408498	0	14.9509	17.009	21.0529	2.27706	10.1497	25.3359	1.73543	6.11469	16.2658	9.09084	8.0951	9.42818	27.4787	79.113	6.77761	21.7092	0.427352	0	20.0729	21.3518	12.9554	25.2391	8.17172	4.38304	10.7787	5.77667	17.0282	34.6605	7.6527	15.1293	6.54112	24.0236	12.1723	0	0.0477802	15.4029	6.4343	5.15888	5.9022
KRT222	ENSG00000213424	protein_coding	31.699	24.6022	0.117323	1.19769	0.155658	0	3.76693	0	0.0827174	0.110782	2.73083	0.130267	0.815025	6.22967	1.22468	0.0806406	0.0808597	1.84803	1.76268	0	0.102773	0.0801993	1.89985	0.0638206	0.166123	0.687351	1.39845	0.184212	0.802195	27.0558	0.140075	0	0.11807	1.12223	0.0723919	0.0883388	1.37909	0	0.431357	1.58259	1.16156	0	0.0239073	1.70104	1.99119	8.68936	1.02281
RBM20	ENSG00000203867	protein_coding	119.592	241.861	5.60656	18.2427	8.8052	29.5234	11.072	11.2613	12.0398	12.0742	18.2997	13.2139	7.58553	40.8226	4.29783	10.4747	6.1228	6.59541	14.0944	9.42739	5.2116	36.3015	2.33284	9.66003	9.25168	4.3804	26.6098	0.492084	282.985	15.0356	4.35647	7.28605	2.12457	6.9824	17.0331	1.78496	10.5091	5.18591	12.2489	4.68976	2.86513	2.64534	6.80261	8.9889	11.102	13.0082	9.84764
CD163L1	ENSG00000177675	protein_coding	1103.85	2384.72	86.5233	109.664	290.733	22.8008	89.0333	34.5409	21.1603	99.1936	39.741	80.8138	259.919	134.783	84.1763	53.4616	620.467	92.6068	185.473	154.95	128.263	90.1874	215.48	156.975	162.136	207.767	107.767	102.169	238.39	376.465	74.9012	421.439	95.6378	436.482	59.9071	473.067	656.439	38.4706	191.109	97.2191	141.922	659.813	68.7004	331.866	246.781	596.072	257.928
FAM163A	ENSG00000143340	protein_coding	59.6951	161.693	5.59685	18.2685	6.75318	2.82934	6.91324	10.5536	9.10308	5.4174	9.9864	22.084	4.17509	19.6353	6.88606	17.6667	19.1234	10.9771	2.73818	9.43136	6.81427	24.7971	21.568	17.6811	13.4155	6.65023	20.0906	3.0615	16.3342	7.05685	19.3572	29.0584	2.12229	19.7728	18.3955	18.2995	40.7363	5.18882	8.83035	7.90441	17.8179	8.05245	5.67986	7.25664	33.3001	19.1101	13.834
MT1G	ENSG00000125144	protein_coding	17749.8	4201.9	2077.63	1295.34	616.196	467.937	3126.86	1128.16	137.588	610.569	932.904	989	44.0888	74.4808	450.987	1690.45	3528.71	505.551	1635.35	896.331	694.504	208.211	602.253	855.379	1411.72	245.908	94.1588	1703.64	1056.35	240.663	521.335	1462.41	55.0997	408.497	1000.45	167.383	1279.24	5022.63	939	2280.68	43.8854	246.172	1306.3	508.454	2512.79	1857.09	933.836
TAGLN	ENSG00000149591	protein_coding	49921	108277	5419.58	8232.76	1588.64	625.821	1543.78	3319.13	9794.17	1983.07	2601.22	2851.4	4470.02	28531.2	5979.9	2627.99	8753.95	4021.59	4971.18	2873.24	6592.02	33240.9	5253.11	5865.92	676.804	1677.16	16559.4	19018.8	8298.09	29237.8	1428.22	3207.66	1329.18	4067.07	9029.39	4396.63	5818.35	757.563	4027.88	7640.47	2079.05	1602.22	3791.91	10054.6	11488.3	9880.47	8662.81
LRCH2	ENSG00000130224	protein_coding	270.444	489.785	43.9353	79.3986	6.89926	11.3887	9.22536	31.0942	31.4518	10.5875	14.3104	24.5972	45.8759	106.083	27.3719	13.5342	9.1255	21.9732	9.79785	21.4719	52.3847	87.9717	52.3818	17.8936	2.80601	17.1402	52.9399	15.1654	71.1247	136.14	6.37122	29.1444	16.2308	63.9468	44.0381	30.7817	65.8123	8.19752	22.8226	59.9027	34.2225	32.3304	28.1644	48.0056	80.5884	97.3967	30.9534
PLN	ENSG00000198523	protein_coding	2675.05	5074.48	37.3399	348.521	21.6846	4.73212	28.6865	86.2621	91.2705	5.45465	49.6162	82.6705	189.386	658.964	124.482	47.5514	13.565	68.6253	103.495	87.7623	152.813	1043.51	150.5	75.2077	2.77376	47.123	378.905	46.7013	167.962	1029.75	8.31101	73.7891	14.5166	69.4988	57.0646	41.6789	106.477	10.4724	104.653	236.915	17.5485	47.573	75.4487	324.466	385.213	271.638	194.056
PLCD4	ENSG00000115556	protein_coding	266.293	698.524	116.044	71.4215	57.3871	131.263	50.1497	89.1745	70.3109	68.4293	76.3269	88.0421	116.362	145.086	100.287	155.017	53.4643	169.78	111.314	69.699	114.897	166.444	134.907	72.413	88.9139	75.6909	124.345	70.5729	83.6747	131.198	49.387	130.275	237.369	162.212	98.1074	105.809	68.3776	97.613	147.004	78.1123	93	74.5568	164.223	164.593	54.4707	176.688	162.671
AC079313.2	ENSG00000258137	lncRNA	20.9637	55.6641	0.121557	1.19051	0.161561	0	0.16663	0	1.54163	0.114744	0.0733394	0.135049	0.813084	10.1717	0.535172	1.52694	1.52848	0.501548	0.466446	0.82798	1.68652	5.43117	0.522988	0.0659532	0.172504	0	6.09231	0.191442	1.8588	18.9123	0.145283	1.06142	0.122335	0	0.0748424	0.0914	0	0	0	0	0	1.7938	1.14745	2.33608	2.70939	0.473561	0.418584
ERICH3	ENSG00000178965	protein_coding	20.4613	27.4993	0.0875469	0	3.47091	0	0.118134	0	0.062446	0.0828441	0.0537764	0.0967973	1.72178	3.79379	0	3.98704	0.0610827	0	1.8582	5.39271	1.59359	0.0605977	0	1.359	0.122056	0.712008	0	0.134606	0	0.6706	0.103758	3.18965	0.0880828	0	0.0548468	0.0665614	0	0	0.468031	1.6198	0	0	0.0184326	0	0.59616	6.91375	1.74509
TAGLN3	ENSG00000144834	protein_coding	117.832	236.812	2.07858	7.49101	2.55539	6.64933	2.62114	4.1443	4.63421	2.00433	1.59175	7.56779	2.48174	23.5658	0	1.68624	6.02475	3.5338	0.983024	3.38868	6.67687	70.312	1.08516	2.87794	0.369441	4.4155	33.6608	0.420826	3.03061	7.12831	0.29984	3.2661	2.08719	0.411904	4.40329	0.175606	4.84963	0.646215	1.47285	1.50119	0	6.26953	3.4246	1.50881	13.3148	8.9213	9.45973
CHL1-AS2	ENSG00000224318	lncRNA	18.7629	16.7722	3.12739	0.547671	0.124554	0	2.0017	0	1.48711	1.6661	0.0579844	0.104876	0	2.39078	1.99329	0.0657429	1.47551	0	0	0.840571	0.0833107	4.01737	0	0.0522616	0.1326	0.705391	0	2.17075	0.32689	5.45969	0.112503	3.14524	0.0953436	0	0.0591459	0.071875	6.19958	0	1.08576	2.46698	0.527419	0	0.0197921	0	5.09335	1.84912	0
MAGEE2	ENSG00000186675	protein_coding	8.12944	11.8001	0.0612163	0.596396	0.0793853	0	1.82594	0	0.0441161	1.55547	0.038131	0.0674372	0	0.508696	0	0.0430669	1.39971	0.58032	0	0	0.0541124	0.0428436	0	0.0344667	1.85753	0	0.699836	0.0924483	0.963145	5.68739	0.0720912	0.529196	0.0615779	0	1.35647	0.0469426	2.3056	0	1.88518	0	0.577588	0	0.0132758	0	3.76114	1.98787	0
SLC17A8	ENSG00000179520	protein_coding	23.3435	46.0789	0.10374	2.64601	0.136864	0	2.04708	0.643744	0.07353	0.0980528	0.0631805	3.31775	0	0	0.552692	0.0717073	0.0718996	0.519796	0.485375	0	1.63932	0.0713198	0	0.0569018	0.145847	0	0.651927	0.161319	0.314507	0	0.123441	5.14834	0.104389	1.1487	0.064456	4.1736	2.96107	0	0	0.757777	1.18743	0.881397	1.13921	1.08963	2.02674	0	0
ATRNL1	ENSG00000107518	protein_coding	51.453	190.348	0.253884	12.6183	6.61695	1.87927	4.73227	1.98487	3.19637	10.2416	15.3603	4.07868	11.049	5.4234	4.97928	3.16145	0.165433	4.14292	1.56697	8.59163	1.92739	7.47456	15.2738	8.24322	0.388513	5.16179	4.89537	0.443729	52.027	11.4922	4.28212	0.941709	0.255799	6.4391	4.42472	9.24555	20.7387	9.82963	26.4312	0.70419	1.0376	5.35695	17.9239	4.39539	13.2397	5.20278	5.39129
SLC9A9	ENSG00000181804	protein_coding	661.412	710.706	67.0363	148.902	25.8858	18.9963	41.5331	36.6845	64.332	48.0293	50.9711	86.1113	68.7552	162.527	49.6959	51.9157	165.394	24.3739	44.5841	70.5696	47.8699	156.075	94.4947	103.666	16.1705	54.6654	83.5518	130.172	128.635	605.158	31.8155	84.2639	32.1461	130.585	64.0781	63.0188	157.591	11.9795	65.461	88.5142	53.7308	97.0492	68.6703	76.9762	149.53	278.846	68.6428
LVRN	ENSG00000172901	protein_coding	131.501	89.0887	3.74445	5.59319	8.30161	2.83506	4.58629	4.16759	0.154233	3.6275	2.96947	2.20308	1.63291	0.359967	3.7195	1.67439	1.67651	2.92689	2.78584	2.52809	0.196491	1.67011	1.09103	14.6764	2.65151	3.67076	1.30038	0.390802	4.03296	136.025	2.31978	0.383195	0.230128	4.05287	1.59568	4.71902	7.06128	4.48047	2.62804	0	1.66413	4.46769	1.17919	3.27344	5.20066	47.493	3.74064
ZEB1	ENSG00000148516	protein_coding	3020.79	4207.19	232.461	1069.68	283.054	174.033	140.906	550.251	495.593	196.404	381.167	323.736	640.42	1442.09	278.464	335.655	322.698	493.377	290.22	269.448	505.621	818.324	857.768	345.251	138.1	404.257	534.425	367.939	973.867	1699.96	217.845	530.028	332.017	929.046	555.646	476.818	857.877	122.492	500.025	808.082	501.404	400.766	276.847	755.954	690.32	1076.41	348.116
CCL23	ENSG00000274736	protein_coding	159.218	46.3568	3.76136	8.18349	0.326129	0	4.61743	4.88434	4.6087	1.99125	0.132916	10.9231	5.06077	12.5147	6.34783	5.98441	33.9412	6.09001	1.57873	0.798941	5.07096	0.152067	3.00592	0.11848	0.35301	2.14226	2.01815	17.7745	3.53236	63.0569	0.2874	31.7184	7.09778	1.6024	16.6244	0.169282	12.883	0	0.91605	0.706909	5.43178	2.65495	4.53513	5.6292	9.27548	20.2275	2.58686
SNAP91	ENSG00000065609	protein_coding	61.4748	138.663	0.202086	9.69735	27.4204	0	4.41267	0.585502	1.66667	0.189626	2.92619	0.227183	3.36601	21.3738	3.77718	3.06888	4.47267	0.450715	0	33.4491	0.174575	12.6956	1.75114	4.13388	0.299863	1.4014	15.5185	0.338344	3.13101	9.52332	0.246597	2.14807	0.203518	0	1.57298	0.148	7.15843	0.65542	0.373158	0.713613	0	0	0.0376763	3.33339	4.58932	12.3868	10.9787
CLEC10A	ENSG00000132514	protein_coding	1634.66	781.257	26.772	101.028	13.2465	1.87921	41.5386	4.10261	24.1424	59.9135	28.4391	11.6804	36.448	89.7192	41.369	29.8039	191.909	26.8339	18.6251	25.7579	109.936	34.1568	72.9992	164.844	18.3872	72.699	45.6018	142.133	128.153	879.167	4.38898	160.861	7.45422	106.654	27.2201	177.432	175.991	14.2497	72.7688	93.3051	27.9615	24.2092	79.9125	12.8965	265.097	228.68	74.759
CHL1	ENSG00000134121	protein_coding	557.414	1343.61	12.7153	146.464	86.4886	0.928843	58.6029	17.5472	19.6651	25.931	39.6944	22.8859	78.1236	116.112	36.8996	34.2158	37.2021	26.225	38.1029	62.8217	87.004	142.767	177.448	32.9127	18.3801	149.451	45.6155	27.3054	25.3294	296.748	20.0901	323.095	5.68387	218.086	51.3045	73.6591	401.476	5.17316	111.112	62.9625	59.8953	311.215	5.69052	13.4671	150.268	262.906	39.7345
FXYD6	ENSG00000137726	protein_coding	2793.64	4227.4	204.267	611.453	74.4182	103.648	82.6408	146.454	335.885	89.0298	173.769	140.634	232.669	1414.28	300.271	224.811	603.343	156.512	114.056	249.662	225.097	965.231	277.158	259.29	38.3438	132.649	430.159	654.202	1020.54	1531.17	63.1953	125.414	53.3577	263.811	281.469	153.543	297.852	184.591	195.48	327.001	150.434	45.7751	181.207	335.045	477.795	337.442	323.801
GPR119	ENSG00000147262	protein_coding	28.9477	5.95964	0.0588064	0	0.0761873	0	0.0783331	0	0.0424192	0.0557622	0.0366768	0.0647608	0	0	0	0.0414128	0.0415191	0	1.25612	0	0.0520022	0.0411986	0	1.30853	0.0808043	1.57931	0	0.0886657	6.16312	1.5161	0.0692132	3.4039	0.0591526	0	1.35127	2.6845	0	0	1.89816	0	0	0	0.0127882	0	0.637305	1.26721	0
HPGDS	ENSG00000163106	protein_coding	178.376	192.383	17.7235	34.6993	4.75816	27.5922	17.4878	25.5264	35.5649	13.8552	15.6285	9.70901	13.5411	26.836	11.3636	13.4544	22.2032	10.9075	5.68278	10.2754	6.86879	3.18706	29.7192	17.8001	7.21048	12.6655	10.602	19.5162	48.0789	150.167	6.33122	42.2321	5.66554	24.453	28.3299	12.4493	45.469	3.65909	14.447	27.1546	7.16049	17.0531	12.421	53.6785	25.0349	31.0335	18.7895
FENDRR	ENSG00000268388	lncRNA	1718.34	4070.41	537.993	633.929	299.833	95.0868	466.225	186.821	455.265	354.769	269.71	213.511	326.103	473.934	289.353	334.142	479.354	358.149	84.0033	318.545	441.595	554.474	610.037	703.739	341.717	447.059	272.117	787.323	513.535	452.946	292.131	700.041	229.728	843.896	481.746	747.782	1127.11	142.178	552.829	453.838	431.607	601.212	156.464	219.02	633.762	706.645	85.157
LINC00507	ENSG00000256193	lncRNA	14.0333	15.6866	0.0448847	2.96187	0.0578332	0	0.0594229	3.22213	0.0325534	1.49711	0.028202	2.92722	0	0	0	0.031792	0.0318724	0	0	0	0.0397797	0.0316298	0	2.44641	0.0612516	0	0	0.0670529	0	3.24827	0.052653	5.8449	0.0451439	1.32367	0.0287419	0.0346019	0	0	0	0	0	0	0.00991754	0	1.44584	0.588933	0
BMP3	ENSG00000152785	protein_coding	1182.56	1588.08	7.43252	169.505	2.63957	0.9286	212.727	3.39195	35.991	17.4062	11.5091	344.971	0.780188	141.666	99.9079	44.4531	53.3199	17.0061	0.403004	29.2175	16.7425	86.831	12.4039	66.8168	7.28444	10.3672	37.7755	3.10044	58.6348	140.854	8.3384	249.276	0.315326	21.8472	59.6986	52.1935	107.522	5.17075	744.403	19.8399	7.7507	7.13499	13.5684	12.9001	36.7332	31.3297	3.65227
JAZF1	ENSG00000153814	protein_coding	889.67	1353.06	133.822	290.136	61.7128	48.4821	50.2454	313.222	128.493	39.5908	113.039	71.4526	221.706	288.517	103.389	47.5466	91.9232	298.257	187.902	90.3521	196.933	210.839	162.527	121.517	22.8264	124.451	172.89	171.761	230.109	595.573	35.7712	210.585	86.7926	234.833	157.795	157.963	236.571	85.4289	145.116	205.011	135.219	142.863	120.432	248.466	275.212	348.55	137.985
SERTAD4-AS1	ENSG00000203706	lncRNA	177.148	269.858	3.9002	45.349	8.97159	14.2469	17.6572	29.7339	32.8108	8.86836	18.4795	18.9647	30.5747	77.6396	17.7694	25.2005	25.2266	22.0284	11.5903	10.2659	36.0171	74.5349	26.4181	27.32	9.44787	14.1485	66.0613	54.5751	33.5619	74.2296	8.3046	24.5926	5.68303	26.762	31.2601	12.4979	57.4312	46.2886	29.6978	36.7258	12.0692	8.03644	16.9225	35.451	52.878	27.2903	42.3015
TMEM155	ENSG00000164112	protein_coding	23.3763	35.9378	1.93814	3.78738	2.31773	0	0.243013	2.79784	1.62813	1.87724	0.101566	0.19357	5.14404	6.40035	1.81952	4.365	0.11649	0.464249	2.90363	0.810632	0.150115	0.115491	5.84787	5.33528	2.42835	1.42113	7.37507	0.282987	4.79798	4.34696	2.15865	2.81908	0.174117	2.30212	1.54129	3.10563	6.53631	2.21943	8.30237	7.33863	1.08653	0.862339	2.27542	3.42179	7.52722	10.0946	2.1162
HSPB6	ENSG00000004776	protein_coding	3381.69	7352.55	374.611	196.261	139.747	239.669	846.945	336.336	185.299	123.112	264.042	116.365	116.28	370.188	411.525	310.474	332.968	96.8787	71.634	172.145	126.72	3857.7	98.0974	1667.1	20.5747	41.1217	515.214	181.973	247.956	2163.73	164.961	298.766	18.0341	760.527	121.01	173.467	83.1409	226.989	83.8528	42.9619	344.031	24.2103	1451.13	83.1103	648.984	267.843	54.6567
MEIS1	ENSG00000143995	protein_coding	1009.94	2151.93	169.021	486.081	53.3233	106.505	95.5161	126.647	426.528	82.1861	275.166	179.688	295.595	679.402	166.04	183.377	357.83	137.497	99.3502	75.7003	342.827	425.891	221.759	233.293	38.351	85.3901	336.621	549.485	329.31	655.573	147.216	149.003	278.732	327.19	302.605	372.246	191.249	74.0539	127.644	244.867	153.551	77.2308	230.671	252.892	296.82	448.327	237.884
ZNF667-AS1	ENSG00000166770	lncRNA	255.225	346.688	33.6216	56.5203	15.3099	12.3393	15.6757	38.1806	58.1421	20.7723	48.0026	39.4242	52.6649	127.846	20.9254	39.9904	60.5695	33.07	28.1246	28.365	58.9919	60.3821	50.4083	20.6259	16.1105	23.1482	55.0398	104.843	41.3497	210.291	10.2911	38.9238	18.0081	53.0412	59.6145	30.8294	50.1203	16.533	40.2873	54.2526	32.3335	25.1214	24.8043	73.8335	82.465	104.424	35.9368
HSD17B6	ENSG00000025423	protein_coding	501.702	838.685	65.2804	153.954	59.4201	4.73092	41.5276	45.1979	89.5971	42.9325	50.9684	37.7991	79.812	303.776	77.2519	54.8586	63.7617	74.2673	79.4455	57.6417	95.2249	260.214	112.206	57.4212	82.2086	53.1644	213.981	111.06	186.241	258.509	86.2819	83.6943	7.45504	72.5884	85.3163	87.4332	103.788	12.7361	78.4061	114.09	31.0292	59.276	78.7852	191.652	131.711	135.019	71.987
SH3BGR	ENSG00000185437	protein_coding	322.069	705.225	14.47	77.8366	63.4031	23.7541	75.509	43.8096	89.4527	19.1177	38.2638	181.851	44.1156	148.787	139.641	22.4093	4.68263	57.6885	68.8925	72.3261	62.4587	139.672	35.1324	28.8158	33.7675	29.8909	84.3506	3.09656	105.914	140.023	72.4736	51.5197	129.989	44.5491	35.6987	23.2594	48.6262	46.8561	28.3855	134.172	88.8566	25.1122	12.4443	131.643	45.2928	75.4699	69.2977
FNDC9	ENSG00000172568	protein_coding	15.1204	32.0642	0.147335	5.27272	0.197975	0.936883	4.00662	0.610883	5.62891	3.31654	1.49688	5.13534	0.802678	7.23832	0	0.100018	5.58982	1.12112	1.69169	0.818294	4.64277	2.92376	1.15902	0.0786991	0.212006	0	8.29193	4.35957	6.0782	2.12218	0.177244	1.63846	1.87696	0.454051	0.0895329	5.74793	2.08672	0.67783	2.82934	1.55349	0.47727	0	0.0290726	1.01449	1.22621	5.66773	3.41684
KCNA5	ENSG00000130037	protein_coding	88.497	163.311	3.86948	23.3929	14.8092	6.63794	8.99362	8.39727	4.70214	12.0593	5.8215	5.97196	9.29645	40.868	4.94421	21.9934	16.256	10.9711	6.30434	5.96724	3.58496	6.09863	22.1991	20.3632	0.425382	8.16272	22.9895	19.078	6.76354	87.4365	8.16409	7.29093	5.62195	18.5388	36.4037	9.35764	8.3693	11.3016	38.1972	8.70662	10.93	1.74726	3.43621	3.21008	9.10379	26.4103	18.9433
LINC01266	ENSG00000224957	lncRNA	12.1736	29.2782	0.107933	4.80181	0.142642	0	0.147015	0	2.82726	0.101985	0.0655887	0.119681	0.819589	3.64838	0.548281	0.0744757	1.50237	0	0.480598	0	0.0946919	2.80077	0.536299	0.05905	0.152074	0	2.19279	0.168337	3.62821	6.99326	0.128563	1.08748	1.75748	0.489785	1.44646	1.5524	1.39364	0	2.34445	4.15663	1.17905	0	2.23017	0.455745	2.75527	1.13635	0.433325
NTRK3	ENSG00000140538	protein_coding	133.679	268.786	12.4726	33.6055	0.397742	0	19.3053	7.67181	14.9773	17.0526	12.7852	16.8405	5.02442	37.8854	8.16678	10.4877	27.8362	5.96859	3.91762	1.65324	6.83472	24.8798	12.5222	24.4159	0.433234	8.15435	9.18791	16.9454	80.8354	120.173	4.36353	4.37902	0.28093	11.2091	24.0075	49.5792	24.8298	2.14816	16.8128	13.5251	0.432333	0	5.68299	6.08437	15.7699	19.0543	8.14426
MMRN1	ENSG00000138722	protein_coding	1589.4	1161.09	23.2578	191.793	13.2466	1.87912	15.7279	67.2034	34.5661	22.5345	3.02199	34.07	16.9051	60.0809	18.9756	23.8977	20.9679	37.9181	26.8817	7.67603	47.8579	97.3293	351.464	83.2541	2.79128	241.203	27.003	44.121	84.6779	716.814	16.1816	49.7417	25.1023	81.5669	17.2796	29.3947	222.791	0	60.9736	70.1449	16.9328	243.701	16.9454	152.678	243.376	811.821	37.5017
SGCG	ENSG00000102683	protein_coding	42.7206	77.4801	4.9574	0.49311	0.209837	0	0.216814	2.0807	1.60158	1.83622	0.0922213	0.173734	2.53833	0.394097	1.84762	1.58486	4.30099	0	7.54643	0	0.13546	0.104676	1.14891	1.45259	0.224927	0.664204	0.614834	15.2355	1.74923	57.6119	0.187593	0	0.156649	0.448224	0.0941643	0.115709	2.07325	0.673597	3.42076	1.54671	0	0	6.64269	1.61244	0.535946	2.3355	0.389802
GNG3	ENSG00000162188	protein_coding	40.3502	88.1705	7.18903	5.52884	12.4403	3.78455	4.71747	7.01762	4.65421	10.2169	13.9749	4.06925	2.47886	6.57982	6.94794	14.5934	6.05187	6.66473	10.6272	1.65653	19.1799	30.0711	13.9934	2.88608	8.96581	2.13293	15.8687	2.99228	1.60103	6.37561	17.0521	5.60195	25.3949	5.22493	7.19195	15.0986	4.83582	16.0265	22.3762	1.49916	6.01058	14.4174	15.6903	10.8816	4.47594	3.99417	22.1362
CACNA1H	ENSG00000196557	protein_coding	2456.66	7777.25	698.161	510.708	626.559	122.67	315.647	473.677	1068.51	453.731	946.897	490.086	432.257	1705.08	1075.61	690.245	2074.83	380.198	239.518	208.299	600.892	2970.27	677.951	1201.62	412.818	878.431	815.247	1992.34	790.516	1149.74	388.166	602.82	217.452	592.094	1031.57	715.921	762.415	111.893	575.092	269.497	278.389	512.193	339.861	567.898	575.675	649.359	445.703
ADCY2	ENSG00000078295	protein_coding	218.773	473.548	37.0122	79.3963	6.89936	4.72999	15.6423	17.5742	81.6374	30.8497	21.3304	37.4803	50.1363	72.7997	13.2401	37.0023	60.4649	15.7953	30.5309	11.1223	41.0552	36.9253	49.8386	57.1753	0.48449	23.1627	26.3468	48.1872	74.4247	92.8017	31.5442	26.8315	0.308751	39.8941	62.3384	53.5236	51.5934	1.39592	31.2962	57.4975	26.205	15.2288	33.7775	47.4278	54.0447	75.777	15.8733
IGSF10	ENSG00000152580	protein_coding	457.696	696.746	7.4276	40.784	19.4343	4.72998	13.5053	6.92637	56.5512	106.263	54.917	4.18053	48.4353	18.2082	21.5884	54.5442	12.0745	39.3077	4.49425	15.4338	21.5819	25.2246	335.833	5.64718	7.27652	14.1316	12.0022	3.10619	120.738	62.4922	2.42051	16.4408	7.45566	8.72264	4.48097	231.741	18.2273	30.2211	87.3913	3.88234	11.435	51.2443	14.6868	39.945	32.1758	83.5996	22.0144
ITIH5	ENSG00000123243	protein_coding	2687.35	6649.13	752.603	812.064	207.263	127.425	376.014	537.437	686.631	625.78	489.846	368.655	529.947	744.92	324.459	830.555	964.489	848.017	221.845	269.439	546.751	1072.01	722.717	885.276	162.495	1229.62	439.311	1451.78	567.39	1983.65	390.113	418.605	314.457	1923.77	1210.5	795.569	1279.38	142.928	701.864	1221.29	898.873	576.903	248.728	381.156	793.569	1053.61	164.461
NACAD	ENSG00000136274	protein_coding	180.007	515.105	63.1856	75.447	11.1224	15.1932	11.3932	16.8504	87.7616	42.7491	38.2078	26.5218	20.3133	127.761	21.5609	45.8801	104.591	21.3286	28.1139	10.2584	39.5418	152.461	54.1899	45.0705	11.7152	26.1523	39.9473	79.1624	77.977	112.12	62.5339	25.6369	3.91479	32.6337	92.077	58.215	69.9709	16.5305	34.0618	33.4361	24.9386	17.0236	69.727	47.3334	51.9703	58.8553	25.8802
SVEP1	ENSG00000165124	protein_coding	1598.63	3235.12	490.376	362.705	293.367	37.0678	80.4833	125.91	256.861	135.027	486.783	442.929	252.21	493.033	171.099	233.669	261.995	264.122	432.394	263.443	323.444	240.546	516.822	215.667	140.253	208.443	97.7335	367.55	676.418	2044.84	108.214	332.096	125.673	454.044	316.96	539.368	1020.64	428.457	343.061	152.252	332.417	430.46	209.33	437.911	412.599	1552.22	119.002
GRIA3	ENSG00000125675	protein_coding	50.346	94.3149	3.76421	8.83244	2.53177	0.929373	0.339925	4.88259	21.5982	0.219432	0.133355	4.00782	1.63127	4.90529	3.70862	4.56494	14.4436	1.66751	12.5958	2.52556	3.50346	4.55517	5.59904	2.86829	4.7444	4.42774	2.01758	15.7289	23.373	15.2973	0.288549	9.85346	3.77797	6.50882	8.49334	14.911	11.4157	0	5.51744	2.30659	0.43763	13.5455	2.30249	18.2302	7.90575	4.02719	3.72694
SLMAP	ENSG00000163681	protein_coding	5024.49	9935.17	1130.96	2142.42	2361.97	1073.81	1569.35	1713.04	1734.48	2185.59	2376.6	1878.97	4135.56	2822.03	1699.72	1461.81	747.373	2121.76	2288.93	2253.36	1863.11	2477.67	2715.84	916.878	2482.79	1768.76	2847.33	515.764	2077.73	2459.07	1525.89	2459.28	2862.02	2188.2	1345.89	1793.62	2573.92	1747.72	1932.96	2541.27	2852.04	3667.4	2050.09	2296.57	1681.13	2347.56	2265.93
CBX7	ENSG00000100307	protein_coding	2565.91	4046.78	337.936	717.283	232.547	291.025	1037.59	402.85	507.602	378.743	443.28	850.459	597.063	1715.79	1462.48	387.399	708.669	369.146	925.465	551.902	366.293	1049.86	548.748	664.364	762.531	272.177	1070.45	298.045	645.677	1665.33	382.264	443.294	543.667	412.715	608.274	256.261	1380.41	575.23	726.571	327.737	663.671	731.493	428.736	300.074	794.25	584.591	350.296
CPB1	ENSG00000153002	protein_coding	611.305	19.9653	0.248373	8.76383	0.349257	0	18.5009	7.02481	1.7109	8.57916	0.140281	7.60948	0	0.355672	0	3.15376	3.15739	7.93999	4.56299	0	0.212909	0.160728	9.45123	6.89475	0.378803	0	0	2.98237	0	18.1491	0.306892	9.76317	3.82101	5.84407	3.01904	6.26285	4.8403	0	8.36959	0	0	1.75005	0.0442184	5.58031	7.8509	7.66463	0
CLDN23	ENSG00000253958	protein_coding	1998.29	5552.48	301.014	1114.16	293.631	266.295	2618.2	510.546	474.756	991.825	168.163	992.235	301.45	266.877	132.08	375.563	1381.25	254.21	548.318	245.331	758.23	379.198	381.717	612.521	60.5122	527.3	181.331	1171.46	245.09	289.427	480.036	860.041	256.232	347.766	621.023	639.238	912.909	938.712	671.077	650.067	747.634	435.81	185.72	401.744	943.737	313.548	98.466
MAPT	ENSG00000186868	protein_coding	535.141	1001.38	56.3464	54.5492	36.241	11.3874	30.6873	7.63332	25.5983	42.815	31.2149	175.961	14.3589	118.035	733.875	38.5819	100.332	23.7817	15.0972	7.67499	29.8132	138.059	30.723	186.131	2.79996	17.1235	35.6217	20.0405	90.0689	96.9025	56.8857	42.3294	218.528	67.9419	34.2628	12.5459	25.2784	9.70912	25.5866	6.27353	33.5261	105.207	79.8575	38.6782	41.3535	123.981	73.8238
KCNK3	ENSG00000171303	protein_coding	210.621	283.299	17.7002	15.6032	2.63946	0	7.00298	5.51971	6.20554	2.04276	10.0428	7.86387	1.62378	61.6204	10.0787	3.19397	30.8833	14.0236	24.193	5.0965	0.245166	30.7898	20.7809	13.747	36.8977	2.87195	11.3269	24.052	20.9352	154.65	8.25064	14.2232	14.3232	8.75928	3.05222	16.9582	25.4606	0.643202	8.21098	4.68306	1.64091	8.94275	22.4995	3.20217	29.06	29.2455	15.9861
IP6K3	ENSG00000161896	protein_coding	52.6337	176.871	22.6397	32.3276	4.72498	6.63684	11.1002	9.81984	9.12549	5.43239	7.22465	15.0398	18.6989	5.93115	6.22858	6.12132	11.9481	11.5776	8.08599	25.8985	6.83347	16.2413	19.5841	24.412	7.14021	11.943	5.58359	39.3402	37.8935	18.6595	10.0862	23.0863	0.280571	49.6451	26.7796	15.372	44.2415	12.8199	14.524	4.68826	22.1487	8.95027	6.80425	8.98015	15.103	13.6	4.21586
BRINP3	ENSG00000162670	protein_coding	55.5301	630.812	17.5075	70.4285	4.71158	0	47.3278	16.3004	3.22073	5.42169	1.60566	11.4006	0	0.899024	0.471268	16.2412	52.1268	15.3581	0	1.6535	0.234388	1.69905	15.1141	17.6923	4.96713	15.7556	0	14.5883	0	14.3156	4.35229	108.98	0.276762	28.3134	5.86458	21.2907	61.6226	0	12.2581	20.7991	2.86596	167.383	0.0476654	0	39.3391	21.5309	0
AC129507.1	ENSG00000262061	lncRNA	53.4407	35.7975	6.93946	4.98248	4.40316	0	4.49885	5.65971	3.1277	0.201386	5.65643	10.6771	2.49488	8.5271	2.42488	12.8448	12.8564	1.05933	0.409443	0	3.44944	7.29134	5.66421	17.1426	6.56426	5.23282	12.4145	0.363387	11.1117	27.4878	4.10534	8.16652	3.70906	1.01284	5.69396	7.55423	7.1089	0.651915	3.2349	0.71053	1.67577	9.94162	5.62939	2.70766	10.7648	8.46396	4.94384
DMD	ENSG00000198947	protein_coding	1754.11	5988.94	901.332	321.199	97.6151	422.3	259.422	124.486	97.286	63.4645	312.016	413.253	462.887	1030.42	295.114	57.9007	201.425	197.684	1586.74	657.894	535.017	1410.36	514.833	262.051	31.6761	220.431	506.597	92.6508	731.687	1016.65	35.7608	385.425	192.699	566.645	189.199	132.111	415.066	1097.15	617.939	196.123	195.746	162.603	691.927	950.367	315.746	338.574	479.702
STAC	ENSG00000144681	protein_coding	136.003	336.698	9.10413	17.518	4.75137	0	0.428204	22.6812	26.7502	0.267574	7.2443	6.0183	27.2184	19.4865	8.79093	11.9829	53.9947	12.7834	14.6227	1.65298	13.3178	49.5147	9.29725	8.3428	0.44837	15.7	22.1619	24.019	12.3956	85.5019	4.38261	6.10143	9.13717	24.4842	14.3194	10.9249	5.50144	7.45744	0.906983	7.08397	2.86072	13.4502	20.2577	59.6046	11.7256	21.9995	11.4878
SYT4	ENSG00000132872	protein_coding	112.578	182.36	2.05908	12.7943	0.321518	0	0.333649	5.61829	0.155526	0.215881	1.58362	5.73923	3.34431	30.9428	1.75638	1.67623	0.151676	4.18923	0.404883	0.799322	3.49345	33.7744	2.36575	4.1951	0.347882	0.638511	29.4082	0.395091	32.538	8.64468	0.2835	1.52688	0.232252	0	0.134349	3.25004	9.974	0	2.05086	0	9.27298	3.56051	1.17954	55.4253	5.19508	17.758	31.9673
NR3C1	ENSG00000113580	protein_coding	2363.46	2873.21	204.299	824.938	162.925	66.5526	231.381	301.608	265.842	131.634	278.153	342.283	414.47	624.125	230.546	190.867	337.415	293.61	231.913	185.061	348.096	186.045	440.45	274.309	98.2002	302.986	466.583	307.429	638.058	1854.5	119.968	621.445	427.053	833.252	318.419	377.166	716.023	82.373	538.857	501.737	321.35	417.863	391.574	568.13	849.826	1055.86	283.245
AP001528.2	ENSG00000280339	TEC	99.6318	209.894	9.09128	23.916	8.87634	6.63528	17.3882	10.5175	20.875	10.4789	30.8388	25.9389	38.3562	77.2003	13.3243	16.3276	4.67197	13.4181	6.28339	14.6079	14.9026	20.6323	12.4935	8.33729	2.79419	2.87258	20.7319	3.08707	8.62095	122.775	6.31244	8.42375	19.4266	18.4447	14.3055	12.4193	18.3359	1.39356	13.9091	35.2458	14.611	10.748	10.1727	19.9835	13.7332	35.9679	16.011
PIANP	ENSG00000139200	protein_coding	104.938	183.496	14.2812	21.3244	6.84024	13.3004	15.3922	35.5766	42.8438	17.1795	14.2302	33.2554	5.01991	31.3965	8.14235	13.4491	71.3916	19.0021	8.05746	3.37281	24.5627	48.1257	30.3721	29.8966	13.6656	14.1802	12.7656	69.4634	18.0738	22.9437	30.9938	13.0552	3.90711	16.5971	19.9317	22.9785	14.7453	11.2623	15.0216	6.2819	12.108	8.04151	10.1772	18.2029	35.0628	18.3604	8.67429
PLAC9	ENSG00000189129	protein_coding	307.438	489.2	73.7814	48.2313	19.5389	13.2898	79.6506	25.357	76.0591	46.2154	50.8921	41.4043	17.7579	94.4087	49.7637	66.5097	98.9011	36.1094	23.9513	39.5611	46.1291	67.8366	49.6962	104.836	73.0562	15.6205	39.1993	131.591	23.9505	553.663	20.0649	49.8133	88.002	34.9934	66.7911	47.6522	110.318	21.0724	48.107	21.435	53.1975	51.2016	14.6937	55.8814	63.1513	61.7651	49.2541
ITGA7	ENSG00000135424	protein_coding	1629.11	4666.74	531.064	372.027	205.106	458.44	233.62	815.258	474.703	325.864	429.116	348.002	193.574	1190.42	420.4	495.152	562.191	344.596	882.596	335.761	333.424	2150.21	344.55	622.009	275.393	259.438	757.467	792.438	673.77	1993.31	669.59	261.403	108.06	327.526	396.583	453.834	244.126	189.113	224.043	131.499	129.591	523.002	250.97	409.206	365.751	506.791	485.189
LPP	ENSG00000145012	protein_coding	8261.33	21823	1633.9	4250.37	4445.55	3542.97	2939.8	2833.37	4077.71	4127.33	4232.45	4780.12	5953.94	7027	3205.27	2536.27	1643.91	4387.39	3050.43	2794.06	2376.99	6763.25	3914.86	2225.06	3145.99	3769.39	4203.38	859.099	2273.58	4527.52	2152.69	3416.61	4933.72	3858.7	3831.21	4641.63	5685.82	3029.21	4972.8	2843.49	2647.94	4661.25	2821.98	4483.56	2737.87	3383.71	3049.43
TMEM132B	ENSG00000139364	protein_coding	54.983	180.795	5.5952	15.7059	38.4117	1.87824	4.8207	10.5553	27.9638	38.1582	22.3984	30.9207	15.2913	11.6307	5.59272	1.70291	14.7994	7.85121	20.761	8.56561	3.58241	44.7817	5.50753	4.26051	23.7591	25.6715	4.15072	21.2543	11.5416	12.8691	6.2581	10.8059	5.61599	7.5969	4.45534	24.2297	17.6967	14.3745	7.11868	5.49443	1.64227	24.3216	4.55825	16.0117	11.1165	17.8966	4.22314
CRHBP	ENSG00000145708	protein_coding	64.0437	34.0816	3.64446	3.04689	0.27712	1.885	0.287075	1.29913	0.137404	0.188984	9.58766	2.14023	2.5028	8.02515	2.44409	3.06736	1.64878	2.33375	0.414329	4.29332	3.40809	4.45697	2.40408	5.4328	2.54992	3.71023	3.51938	18.6535	1.17191	58.14	0.245704	8.25849	0.202817	1.63172	0.119083	1.71813	3.47337	0.655628	5.65673	5.60392	2.96292	3.57648	0.0375733	3.33522	2.52906	7.28022	2.06242
IL6R	ENSG00000160712	protein_coding	1892.11	3435.92	443.118	677.315	310.307	88.4289	918.11	635.366	82.3617	514.746	186.479	624.062	135.817	280.324	297.042	276.527	427.583	211.215	500.715	74.8345	346.465	309.84	237.408	829.075	246.526	642.973	167.054	203.714	982.079	886.155	354.649	964.84	93.9408	596.489	243.161	328.17	1116.59	98.27	207.801	164.213	234.959	251.582	286.959	139.069	1021.04	730.495	192.231
ACACB	ENSG00000076555	protein_coding	2136.27	3837.01	682.37	783.788	913.049	702.883	574.393	543.801	838.816	988.647	547.7	1125.11	670.104	833.594	952.841	539.584	575.636	1035.49	1033.24	877.415	448.348	687.34	607.971	848.487	160.281	905.434	621.549	331.903	454.183	1150.44	650.374	882.309	1238.37	501.494	746.093	1039.18	904.349	732.693	873.476	437.82	672.819	304.589	707.753	549.042	624.377	507.88	318.105
INAFM2	ENSG00000259330	protein_coding	522.79	1207.29	125.039	220.986	122.612	479.464	73.9072	214.641	77.8323	68.5254	142.611	80.7642	216.614	208.054	87.398	134.592	34.288	290.9	253.455	218.738	85.6203	157.853	245.254	84.7299	208.179	189.801	220.132	56.3245	160.573	322.763	102.176	224.41	65.6585	246.802	91.1149	78.4144	162.346	130.137	134.456	210.611	123.577	136.573	126.051	370.984	158.548	256.267	151.893
CSRNP1	ENSG00000144655	protein_coding	3689.26	6630	846.018	1978.84	791.226	1213.65	1407.08	843.359	891.204	1423.45	1098.05	1155.43	1454.93	769.31	925.213	1166.13	1551.87	860.767	1004.78	862.727	778.25	1853.66	343.843	911.347	2238.15	777.8	937.345	2141.26	1414.87	3984.87	854.161	1293.58	413.313	726.673	3189.63	3068.14	1200.8	603.174	670.326	1164.52	650.68	913.888	441.133	704.844	1156.74	1541.34	456.736
FOSL2	ENSG00000075426	protein_coding	13553.7	20249.4	2572.85	5726.99	5419.97	1472.33	5833.62	5829.1	3356.96	6631.55	2994.92	3954.17	2887.69	3860.59	3113.83	2975.24	6093.85	2953.64	4750.39	3648.21	3965.8	5409.68	5553.17	3582.36	10149.9	8118.05	2602.07	2853.57	5663.51	7787.96	4978.39	4591.46	4498.13	3568.47	4881.39	8985.65	5137.88	3189.65	3647.28	3704.13	2868.32	9044.86	3975.29	4935.6	4183.54	7591.22	3489.15
SCN3B	ENSG00000166257	protein_coding	84.3604	197.009	9.06687	38.0659	12.8979	19.0255	17.3006	15.549	10.6012	5.43793	7.22972	7.82532	9.28813	31.5489	56.4009	14.8456	10.5071	7.82902	38.1558	5.09964	11.6633	17.7021	23.4193	9.67466	2.78814	21.8035	33.8267	7.81258	21.9943	57.2673	2.41161	4.95501	0.282668	9.99078	5.87565	3.32541	15.4989	4.42174	5.39585	4.68698	5.94221	12.5569	15.7647	13.6179	27.144	45.1868	15.4789
GSG1L	ENSG00000169181	protein_coding	13.958	26.9993	0.12103	1.19138	0.160826	0	0.165867	2.14386	1.54062	0.114251	1.45826	1.89222	0	5.53328	0.535646	1.52596	1.52751	0.502041	0	2.60944	1.68517	5.4281	0	2.66304	2.17837	3.08458	2.16387	4.10178	0.293955	1.39822	5.07638	1.06235	1.79908	0	1.46829	0.0910198	1.37369	3.11136	0.427558	1.57858	0.499005	0.875556	4.41162	1.05558	0	0.474069	0
FAM13C	ENSG00000148541	protein_coding	293.439	269.767	45.7133	36.9654	11.1086	6.63197	15.656	26.102	24.0653	10.5916	24.1453	28.3102	20.3197	111.076	18.3681	29.6955	35.5959	43.615	28.1439	38.7294	47.5729	38.4091	79.0383	36.8908	11.698	22.404	19.8819	22.3198	56.9278	146.18	14.1769	45.3189	26.7241	93.377	32.7833	39.9124	56.5446	11.986	49.937	48.6691	34.2054	35.0271	13.5647	44.5204	68.6041	154.967	49.9528
LINC00891	ENSG00000281852	lncRNA	14.5929	19.6448	0.0912322	1.24956	1.95059	0	0.123314	0	0.0649812	0.0863086	0.0559311	0.100924	0.828666	5.14004	1.2755	0.0633894	0.0635574	0	1.8447	0	0.0802567	0.0630509	1.97657	1.36496	0.127435	0.70857	0	0.140631	0.332117	8.75571	0.108224	0	0.0917935	0	1.41652	0.0692802	0.653175	0	0.462817	0	0.531861	0.886167	0.0191302	3.15225	4.34869	0.507831	0
KIF5A	ENSG00000155980	protein_coding	234.579	774.85	57.9096	113.459	0.447883	55.171	19.9434	38.8958	40.379	7.18906	39.588	26.4957	20.3162	93.5142	7.47447	10.5954	17.9797	20.1026	37.6119	3.37281	65.4623	159.612	29.4919	20.6242	13.9097	36.7009	80.9166	41.3096	129.881	66.028	16.1325	10.0986	0.311708	20.6704	18.6697	15.5917	50.8354	5.16982	16.6034	66.2685	28.0269	28.7216	33.7889	34.7132	43.391	52.9063	41.5288
KCTD8	ENSG00000183783	protein_coding	10.9942	28.1654	1.68724	1.25612	0.115871	0	0.119306	0	0.063021	0.0836292	0.0542653	0.0977319	1.72089	6.56207	2.75714	0.0614815	1.46194	0.538483	0.504822	0	2.94911	0.0611542	0	0.0489361	0.123272	0	1.44662	2.13139	1.43476	2.2492	0.104769	0	0.0889235	10.5834	0.0553463	0.067178	0	0	0	1.61862	0	0	0.0185912	3.17012	0.595144	0.511659	1.74183
RELN	ENSG00000189056	protein_coding	290.377	630.617	16.1573	221.675	0.439764	0	15.6199	13.3152	19.5942	34.1696	93.9515	59.3821	5.01643	27.7732	11.3209	39.8919	15.0125	12.0986	8.6196	3.3722	39.3854	31.0526	61.3312	46.3157	5.05199	67.6967	29.9533	24.5998	56.0978	105.154	25.7254	8.95552	14.4682	32.7119	17.2313	9.46912	83.6506	0.644463	72.1392	24.6658	5.91597	41.3435	9.06607	21.5389	31.5293	196.176	40.5016
SLIT3	ENSG00000184347	protein_coding	2700.86	5819.45	467.785	486.333	106.051	18.047	138.737	316.465	324.041	182.76	405.114	209.784	330.348	1818.47	389.091	282.46	949.379	237.637	435.822	54.1702	277.64	604.591	474.451	530.636	80.4759	232.432	382.192	782.59	1051.83	5030.96	168.907	318.816	175.078	539.782	603.874	193.404	446.834	102.054	461.917	162.613	211.666	202.146	164.34	204.737	379.594	1288.24	290.43
FEV	ENSG00000163497	protein_coding	294.813	76.6391	2.05717	6.89504	0.319767	0	6.55205	10.0112	0.154829	0.214836	0.13085	5.73216	0	0	0	10.1875	39.3709	1.05174	0.405171	0	0.197292	1.67096	6.26894	6.83314	0.345935	13.6991	0.587044	0.392775	0.681755	2.75651	0.282018	14.7387	0.231106	1.00521	1.5964	34.8575	4.15149	1.405	3.7844	0.707614	0	0.853839	0.0416154	2.0986	9.29689	5.89082	0.355343
MT1F	ENSG00000198417	protein_coding	3354.41	1011.76	469.167	380.349	350.014	106.502	899.928	318.676	106.222	357.949	201.949	323.432	50.0282	107.948	349.568	269.06	727.275	160.218	476.702	247.951	74.2099	180.107	107.562	330.121	334.725	115.397	57.0027	475.675	292.316	230.709	354.402	491.259	152.087	105.839	312.652	79.9976	278.81	1623.25	380.73	604.779	61.6264	118.571	292.559	88.8271	548.354	336.902	135.106
AL513217.1	ENSG00000223774	lncRNA	6.8351	39.4906	1.7383	1.92932	0.136732	0	0.140892	1.40567	0.0734644	0.0979624	0.063125	0.114855	0	5.6975	2.69364	0.0716435	1.4938	0	0	0	1.63906	6.58101	0	0.0568523	0.145705	0	1.4196	0.161158	1.37591	5.4086	0.123323	1.09651	1.74346	0.494628	2.70633	1.54281	2.1768	0	0.446744	0	0	0	0.0214373	1.08984	0	0	1.68711
CDH3	ENSG00000062038	protein_coding	179.768	49.7185	2832.97	2373.24	4447.64	2880.03	7246.38	2724.31	5388.03	5700.58	2972.28	1692.28	4171.96	709.001	4485.35	5910	4189.82	4126.83	3651.29	3671.49	2660.92	6347.39	970.799	1167.9	118.098	3575.1	5255.19	1792.23	6189.39	973.863	5608.55	2810.21	1429.72	3082.96	4125.34	1996.09	2977.62	2743.08	2139.72	4969.27	3619.69	4298.19	3626.46	3429.09	1999.54	1926.71	4958.42
HMGCLL1	ENSG00000146151	protein_coding	35.6973	56.1378	6.8649	2.38698	4.3411	2.83972	0.292831	2.01914	0.139698	1.94375	2.9315	3.88059	0.786707	2.65256	0.484968	0.135912	3.07858	1.06546	1.00228	4.28952	0.177045	1.64683	1.74796	5.44438	0.304778	2.9322	1.31237	8.95408	0.6949	12.5189	4.05436	5.16591	3.67144	7.91479	4.31056	6.0699	10.853	0.654552	11.0667	8.06431	1.68556	8.13246	8.93175	0	11.5338	2.85558	0.916616
FERMT2	ENSG00000073712	protein_coding	3199.16	6522.32	501.353	1188.17	186.18	92.2333	123.657	499.189	603.081	165.749	526.515	336.887	794.143	1882.59	301.451	332.744	485.406	601.508	465.784	291.829	700.912	948.182	917.528	446.198	151.412	366.711	756.656	689.161	1085	2545.85	188.521	633.258	335.613	896.104	710.546	792.485	1005.38	110.379	564.454	1209.34	442.537	609.261	639.117	1281.9	1060.86	1635.08	632.141
TCEAL7	ENSG00000182916	protein_coding	373.848	342.69	35.3151	73.0153	19.4618	3.77923	11.3786	43.1855	35.9123	19.0635	25.5491	9.79697	61.2015	87.3935	9.39384	20.8913	7.64938	34.3288	21.0315	32.6863	55.6772	53.0231	61.8772	35.5371	18.2791	23.1562	45.0099	27.0626	34.8078	159.892	6.37253	32.5948	23.2358	56.6898	34.1957	14.0591	87.102	5.16966	47.6713	92.7381	26.1928	29.6254	13.5648	52.0043	116.369	87.122	19.7691
TCF7L1	ENSG00000152284	protein_coding	616.146	1068.68	211.073	257.329	103.828	180.706	153.575	267.026	220.925	155.341	146.904	162.874	141.789	293.399	136.625	158.271	205.697	203.962	162.46	238.513	167.582	287.486	276.684	253.701	124.612	159.71	232.209	424.343	172.132	471.902	194.03	140.976	366.602	248.456	255.753	216.179	156.637	287.691	187.731	190.6	153.565	81.726	234.037	198.029	255.337	261.479	111.278
AL162424.1	ENSG00000269970	lncRNA	8.07055	19.1736	1.79173	1.19231	2.09033	0	0.165064	3.69748	0.0848352	0.113732	0.0727284	1.89023	0.813573	2.28149	1.9213	0.0826991	1.52647	0	0.467497	1.71555	1.68374	0.0822452	4.02105	0.0654095	0.170871	0.685118	3.72825	0.189591	1.86301	3.73905	0.143951	5.68429	0.121246	4.49892	1.4674	0.0906189	2.90963	1.48944	1.65726	0	2.51962	6.43439	1.14697	4.3208	0.561962	1.77158	2.90776
AC006059.1	ENSG00000230084	lncRNA	17.4725	35.4235	6.85271	2.38934	0.280257	3.79652	2.4904	3.48166	1.66831	0.190914	5.6161	0.228797	5.96528	3.24253	5.79146	3.07191	4.47726	4.90989	3.44872	1.66958	1.86043	8.60521	8.38306	1.49874	4.52971	0.645249	2.0424	4.88795	7.15846	9.51588	2.25363	5.17248	2.01583	5.38305	4.3062	3.18859	4.20267	2.96399	2.08668	1.51631	10.7657	7.22162	1.17424	3.32978	2.52595	9.17699	1.48455
LCN10	ENSG00000187922	protein_coding	7.42223	41.7326	0.122124	0.518958	0.162353	0.940428	0.167452	2.91401	4.18457	0.115274	0.0736596	3.43103	0.812829	23.5802	1.2167	0.0837735	0.0840021	1.83562	0	0.827743	0.106895	2.84727	0.522473	1.41081	0.173361	1.47217	2.1616	0.192414	2.40476	2.16864	0.145982	4.99896	0.122906	5.17748	1.47005	4.26989	0.625208	0.692956	0.426465	0.746212	0	1.79348	0.0247565	0	3.4416	3.11163	0.418015
AC004637.1	ENSG00000267304	lncRNA	6.86865	22.5871	1.76701	1.20614	3.67009	0	0.153661	0	1.52408	0.106329	2.71744	1.86162	2.58572	4.27975	0.543617	0.0775255	1.51144	0.510337	0	0	3.06241	9.17184	1.21215	3.86912	2.13487	1.48467	0	0.176148	0.303516	2.97577	1.93471	3.04824	0.113281	3.85581	0.0696269	4.22048	0.632987	0	0.436453	0	0	1.79908	0.0230574	1.71469	0.569174	0	1.65908
KLF4	ENSG00000136826	protein_coding	19495.2	15351.6	1131	2201.99	1590.53	234.904	6604.54	2295.19	1100.26	4413.29	1967.44	2714.49	2482.61	963.842	1853.71	5752.99	4924.73	1672.48	835.604	1072.8	986.804	1581.19	1144.74	3898.57	8343.68	1978.04	1350.99	1743.68	1391.33	4276.81	648.757	5519.01	708.021	1524.39	3880.75	4776.18	4108.77	1320	5363.92	1165.24	435.107	8718.84	1366.02	2001.33	3157.83	2361.76	777.259
BEX1	ENSG00000133169	protein_coding	110.259	147.546	26.8429	10.0653	0.347651	0	8.70173	1.98802	13.265	5.32435	20.7256	9.3526	9.3429	12.3906	0.473931	6.03321	7.47015	9.8498	18.6294	1.65723	6.69891	64.9564	4.27242	1.52674	0.377009	1.38212	26.946	0.429898	1.60354	10.0521	7.94551	0.943469	0.249202	2.19424	19.4939	1.76749	9.17376	0	3.74672	1.50005	1.03941	3.55332	15.6797	3.82437	23.514	4.00091	3.70072
ROR1	ENSG00000185483	protein_coding	516.372	876.833	17.9805	130.182	30.0306	2.82924	26.4541	195.968	37.5107	14.014	53.7283	30.307	44.9651	136.423	28.586	28.3052	46.0169	88.5528	21.5825	32.6586	33.1068	67.881	152.888	36.9789	321.317	81.7867	43.4854	20.0679	53.4078	327.924	27.8695	84.9563	652.739	72.0742	32.8684	37.0049	87.5859	5.17192	39.6363	65.3831	32.8921	23.3136	14.6944	64.4548	86.2493	138.797	67.6187
AARD	ENSG00000205002	protein_coding	56.2893	63.3709	3.73279	8.88363	4.4654	0.929867	0.324747	3.44701	1.69138	3.61698	4.33213	2.19588	1.63391	14.3794	5.71311	4.53903	7.3652	3.56601	0	4.27069	1.89339	25.3663	8.26047	2.85673	2.63964	4.44245	5.68487	5.07601	3.55516	25.0871	0.27632	8.70836	0.226696	10.9364	1.59308	1.74649	10.0013	0	6.14105	7.19018	4.82155	2.65779	0.0410008	3.28019	16.2179	4.66695	1.46397
GAP43	ENSG00000172020	protein_coding	207.631	416.317	3.89221	48.7551	4.75703	0	15.3997	19.0839	17.9929	0.269564	19.8	9.70608	18.664	131.788	5.56932	14.9082	12.0067	13.3949	13.4159	5.95851	22.9693	99.9943	21.4089	15.1017	0.452409	3.62161	87.3405	5.51063	17.5944	99.9747	0.361411	0.939393	2.13171	3.36428	5.8895	7.90655	35.4585	41.0695	25.2777	16.7074	1.64097	2.6442	5.6878	15.3017	70.5154	36.4857	29.5209
CHGA	ENSG00000100604	protein_coding	23379.5	8403.49	33.8032	441.072	6.83953	1.88056	1590.76	657.925	37.5725	129.949	4.42096	1145.21	5.87576	13.1676	2.39438	281.014	3710.53	1262.57	147.033	10.2664	6.86301	72.5265	1366.56	1667.66	49.4212	573.085	20.5774	99.9096	4.87564	47.8684	98.4486	2461.31	5.64467	293.537	79.8108	1072.64	1404.54	0	619.491	48.547	12.6702	63.7481	15.8138	7.22053	1069.52	1499.12	10.3241
GEM	ENSG00000164949	protein_coding	3124.08	4595.94	353.737	2191.69	120.819	154.057	240.137	624.598	409.132	158.928	375.558	497.488	734.69	1661.73	314.243	300.232	457.291	411.569	257.203	495.068	364.641	797.803	348.932	556.631	299.821	232.416	423.603	1287.37	1133.99	2637.74	382.245	513.901	182.161	552.795	943.425	1431.13	886.053	257.242	350.773	1122.4	398.45	752.17	271.227	707.31	627.057	1632.79	363.619
MAPK4	ENSG00000141639	protein_coding	225.248	417.425	2.11372	6.75189	0.389741	6.63813	0.405555	0.572044	3.21996	2.03554	18.2788	9.59304	2.47299	36.282	8.82982	4.65111	1.70557	15.3642	13.5083	4.23916	1.9429	116.016	8.06004	5.61402	0.424217	3.62837	15.7262	25.7449	8.19229	43.5275	0.340722	0.376434	244.361	6.38392	10.0587	1.78401	1.26716	1.39409	0.357573	3.09025	0	0.850976	33.612	6.09524	7.10389	10.5966	4.22164
FAM216B	ENSG00000179813	protein_coding	35.3798	9.33562	1.87041	4.57628	0.197875	0.936892	4.00607	2.85032	1.58785	0.13875	0.087659	1.982	0.802703	2.81292	0	1.5716	0.100252	0.480423	0.444608	0.818318	1.74885	0.0994111	3.20465	1.44292	0.211897	1.44395	0.619627	0.236343	1.25627	5.20125	0.177157	4.18373	0.14824	1.71508	1.50785	1.63222	2.08683	2.2534	5.99505	5.74286	0.477321	3.61817	0.0290609	2.88563	5.51777	7.00943	0.395927
LINC02798	ENSG00000227082	lncRNA	22.795	33.6869	0.158146	3.15608	0.213493	14.409	0.220622	0	4.34392	0.148882	2.83521	2.01688	1.66389	2.16491	4.60884	1.58877	0.107178	1.75899	1.67095	0	3.25433	2.95416	1.8127	1.45543	0.228914	1.4336	1.34919	4.46416	3.30519	16.0209	0.190777	4.12977	1.90671	3.63722	2.85367	1.65174	5.08405	0	0.396664	0.728406	0.469905	0	2.26669	3.47688	4.74519	10.9229	1.55068
FGF10	ENSG00000070193	protein_coding	205.906	315.858	0.289332	61.5341	2.64069	0.928052	2.71335	4.80812	20.9275	0.269697	7.24898	7.87057	29.771	53.5855	4.92759	4.67186	13.4667	9.0472	14.0118	6.82131	30.9715	45.2576	38.691	9.70132	7.20877	20.2315	17.0904	35.5277	47.1344	106.517	4.3871	21.2033	0.291607	17.8015	17.1365	18.4763	49.0541	0.643249	15.0176	17.5101	15.2039	16.1519	7.93371	17.0386	57.7913	60.7164	13.7248
PRKAR2B	ENSG00000005249	protein_coding	1391.52	1669.4	74.2256	367.395	150.015	48.4816	91.1658	120.995	73.3796	68.5477	138.429	134.872	180.04	140.941	43.2571	93.3214	122.964	172.604	47.4884	114.466	170.817	60.7148	411.196	128.351	73.7559	190.511	152.117	104.547	188.964	1153.26	53.3857	369.185	201.201	348.188	78.3619	147.301	440.14	78.6042	184.955	287.218	187.313	249.839	140.684	224.944	476.195	448.481	45.7869
JAM3	ENSG00000166086	protein_coding	1437.22	3077.5	332.56	601.255	186.126	288.176	207.727	466.674	567.121	201.499	379.728	301.285	504.507	1291	302.774	430.141	409.893	446.068	369.217	263.425	394.065	913.998	700.193	289.33	248.794	318.727	379.333	498.088	629.093	1436.16	213.906	422.719	289.672	688.841	542.817	369.561	619.181	221.674	430.498	547.189	451.815	270.451	302.716	521.206	658.109	823.179	412.519
LCN6	ENSG00000267206	protein_coding	12.1414	41.6746	0.141903	2.51895	0.190233	0	3.96396	2.10345	1.57869	4.74873	1.48935	1.96429	0	24.2283	1.18759	1.56276	0.0968154	1.12838	1.0665	0	0.123807	5.54637	1.84333	1.43645	0.203588	0.671553	3.65905	2.45274	1.78842	6.00303	2.04893	1.02892	0.142836	1.72618	2.81335	1.62219	0	0.680796	0.408716	1.55822	1.12303	0.869527	0.0281626	0	6.27719	9.76969	0
ENPP6	ENSG00000164303	protein_coding	74.4529	102.113	8.88684	12.6126	8.59656	0	10.7823	4.84682	6.11837	5.35368	0.143398	18.1647	2.47769	3.14364	1.74203	3.16257	24.5738	8.54569	1.5666	8.59035	3.55032	4.60422	20.4809	10.9049	2.73251	12.0313	3.44645	7.55276	4.91876	21.0416	0.315289	42.6086	30.4287	24.3244	4.42627	22.4583	36.7221	2.91639	9.49613	7.93782	3.50234	10.7854	4.54911	3.81146	37.7206	17.468	1.44572
PLIN4	ENSG00000167676	protein_coding	3109.33	8696.64	81.2706	54.394	25.9042	67.5048	67.5155	21.0893	64.4426	14.0018	299.124	397.706	29.6447	532.446	139.811	47.5545	167.32	50.1765	7.45402	24.0343	64.3561	1683.96	15.559	122.926	20.5966	9.62587	272.957	15.2393	134.338	6379.26	10.2726	46.2321	26.8825	57.57	28.65	29.4152	24.5492	58.9102	9.86913	0.707997	7.15609	11.6305	67.5769	67.1338	54.4289	44.3397	91.284
ARPP21	ENSG00000172995	protein_coding	10.3823	35.5015	0.0955913	1.23989	0.125692	16.4723	2.00594	1.41969	0.0679701	0.0904039	6.34044	0.105811	0	1.07652	0	0.0662982	0.0664746	1.91223	0	0	0.0840321	1.47312	1.96234	2.59818	0.133824	0	1.43338	0.147799	0.325685	1.43818	0.113516	0	3.13974	0.504337	0.0596406	2.83892	2.98888	0	1.73519	0	0	1.81009	0.0199478	0	3.55989	1.84627	0
CHRDL1	ENSG00000101938	protein_coding	4792.13	6089.18	90.0673	464.601	32.2345	0	65.3719	66.4116	127.091	107.745	162.452	136.846	62.7692	1305.4	109.098	116.981	65.3556	29.2858	7.45607	113.592	174.21	1051.64	131.529	173.373	7.23674	59.8742	189.254	51.5481	141.304	3271.15	10.2677	10.1122	2.10862	39.0981	112.465	75.3966	295.087	2.91543	209.562	661.504	13.2715	21.5135	66.4532	216.255	332.995	524.976	233.388
ARHGAP20	ENSG00000137727	protein_coding	230.022	251.286	12.6104	43.5252	2.64431	0	2.71741	9.06788	40.0712	7.16394	19.8465	11.5806	29.7419	42.6285	12.6343	7.62224	28.0899	12.129	7.4517	6.81833	29.4893	14.9129	36.6747	12.4246	0.462882	20.2022	15.624	10.2916	25.1116	157.097	4.39586	50.2772	17.8525	27.4139	17.1745	27.5796	36.8126	0.64353	24.0686	15.8868	14.5549	36.8798	32.6055	39.5845	46.3032	91.9679	17.6214
TSPYL5	ENSG00000180543	protein_coding	511.65	1071.52	86.3683	204.182	76.2911	14.2406	82.3572	53.6901	159.582	54.8676	104.5	37.8337	142.707	278.796	65.0372	74.0618	147.87	83.4563	62.8572	58.4914	131.291	156.225	138.658	102.373	27.2523	80.9375	102.124	111.374	223.887	506.256	49.4096	99.7355	46.2483	149.008	115.141	95.1574	158.911	18.7908	85.6528	142.8	82.5407	93.4351	69.8075	166.251	149.427	255.924	88.6139
PCDH9	ENSG00000184226	protein_coding	131.33	265.983	10.7973	35.4581	12.9292	2.82873	0.420864	7.66416	17.9326	13.7912	21.1276	7.83766	11.8466	36.6474	13.334	6.13064	11.9728	10.3113	17.6484	5.9619	24.4552	19.1676	11.2246	8.33255	0.440537	1.37663	14.9556	12.4641	32.492	71.0674	0.352728	5.53009	0.284957	6.96666	12.8956	9.39607	15.4872	0	26.5136	15.1218	9.65209	9.84821	111.837	15.3469	15.0775	29.3248	35.3119
PPP2R2B	ENSG00000156475	protein_coding	109.033	211.562	9.09757	34.7641	6.82579	19.9729	13.2682	4.81058	7.67963	7.13575	15.6041	7.85348	12.6949	96.5962	34.0978	6.13664	17.806	5.3386	10.4484	15.4711	11.7006	65.2961	5.48804	9.6912	2.79565	6.63326	38.8316	10.1934	18.5815	68.7916	4.38013	9.58135	0.288038	17.2237	7.29451	6.37987	22.6183	7.45905	8.78412	14.3081	4.08729	19.7672	14.6561	14.1646	29.0865	22.6172	21.0863
LIPI	ENSG00000188992	protein_coding	9.84494	20.2748	0.113448	0.527208	0.150275	1.90421	0.154925	0	1.52583	0.107153	0.0687402	0.125895	0	7.60958	0.542757	1.51165	0.0783141	3.96444	1.11332	0.831494	0.0994416	5.38333	3.33683	0.0618588	0.160309	0	2.18021	2.28458	1.89166	0	0.135318	1.07646	0.114167	5.24271	0.0701394	1.56447	0.632241	0.699031	4.29533	1.58692	2.54481	2.72454	1.14382	0	0.568343	1.79079	4.91162
UGT1A8	ENSG00000242366	protein_coding	257.031	264.738	2.12118	22.6272	39.1191	0.928044	31.7936	36.335	28.1914	3.75563	10.0355	63.5676	1.62379	29.17	1.73439	4.66801	23.6076	37.7995	20.0197	0	3.59872	9.0423	3.59017	24.4916	30.5017	8.89712	1.288	0.513777	0.673075	3.43809	29.0186	82.2721	0.288053	12.989	8.70174	15.4361	23.3335	19.6726	5.95245	19.132	4.08728	11.6484	2.31286	0	22.4015	15.3654	8.12221
MPP2	ENSG00000108852	protein_coding	269.241	619.407	112.052	73.4501	21.6372	11.3873	54.1631	36.0059	34.5236	29.2923	28.4105	32.1425	13.5087	85.9793	96.6404	54.7653	73.9353	133.105	138.861	17.1481	20.0212	119.104	59.1873	243.142	0.499413	23.1314	43.4974	46.3218	98.9355	161.672	203.571	42.3151	105.466	54.7401	80.9262	84.1919	37.3066	29.413	25.5802	24.6293	16.3262	50.3008	84.3601	54.1545	47.9478	58.7731	59.8444
SLC8A1	ENSG00000183023	protein_coding	946.55	2130.62	211.216	421.843	223.816	72.26	80.4681	205.289	139.026	157.126	223.085	278.632	394.134	503.222	163.449	150.947	165.884	241.414	150.617	195.414	188.974	459.916	237.475	293.309	89.3074	307.553	345.132	179.418	591.765	836.937	98.4085	379.278	192.589	451.77	174.944	254.55	381.985	138.412	334.725	216.902	187.224	298.344	306.05	332.841	379.087	582.06	255.027
CDH19	ENSG00000071991	protein_coding	337.319	810.701	0.284814	25.8306	0.407574	0	9.08736	9.08806	13.5585	0.265578	1.60772	4.15998	14.4049	50.8801	0	1.70629	3.1961	9.06012	59.1503	0	27.6804	79.6124	5.48926	4.2721	0.444332	3.62306	59.8953	0.511517	11.9355	49.155	0.355508	2.07607	0.287041	0	0.161537	3.32887	20.4801	0	5.95416	1.49489	0.432427	1.74683	3.43848	4.92263	38.4741	50.5418	17.7046
CBLN2	ENSG00000141668	protein_coding	141.439	120.54	7.26827	13.8361	20.5018	0	12.9373	2.69079	9.06303	5.3897	11.3259	27.1387	0.77901	5.96428	8.86247	8.97428	7.54034	13.5421	2.15208	5.10877	5.18028	1.69496	17.1286	14.9513	4.91995	74.0586	14.3222	7.65947	22.2567	3.45023	0.328435	107.377	2.11436	21.7128	7.23736	10.7938	27.8672	5.96321	5.42796	3.89572	0.432936	28.8795	2.31016	2.64345	9.13806	14.306	0.349302
NBEA	ENSG00000172915	protein_coding	468.175	1503.53	108.884	192.458	17.4632	19.9477	2.70513	21.0899	24.1376	19.1286	34.0667	87.8971	101.937	356.637	51.6309	41.5876	13.5734	21.301	7.43926	11.9794	36.4074	147.195	56.5912	62.8483	0.50601	49.4145	63.515	15.263	54.2885	137.032	8.33527	22.146	348.736	67.8254	42.8098	61.466	76.1988	10.466	261.017	48.5778	13.8711	204.122	167.546	42.0592	267.212	84.3431	142.771
PHOX2A	ENSG00000165462	protein_coding	34.4991	65.1454	0.148978	4.56803	0.200323	0	0.206909	0.609894	4.30524	0.140346	4.10724	5.14858	1.66967	4.68482	0	0.101064	0.101347	1.776	0	0	7.48014	6.89977	0.501153	3.98948	0.214562	0	12.1797	0.239397	0	0.621678	2.07501	0	0.149966	0	0.0904558	0.11102	3.59494	0	0.98707	0	0	0.867711	28.3307	1.01229	5.50874	9.01268	2.7901
DDR2	ENSG00000162733	protein_coding	3780.21	7954.45	330.918	1347.01	184.074	55.1398	134.447	374.509	835.793	220.288	436.236	450.844	837.464	2113.56	398.609	400.704	520.902	457.655	514.098	203.994	569.711	1689.53	1019.64	405.292	122.598	411.727	723.771	368.101	1624.51	2702.85	280.521	524.778	268.6	928.875	710.556	571.897	999.715	46.0456	547.059	551.91	626.901	576.005	565.993	1265.32	955.514	1907.94	501.746
SNAP25	ENSG00000132639	protein_coding	184.195	272.097	7.34456	20.7702	0.39944	0.928065	2.702	9.81586	10.5979	2.03925	4.43066	9.64011	3.32168	57.9311	7.51746	4.66024	1.70744	6.58751	19.478	0.795662	25.9872	76.4846	8.04303	9.67246	2.78708	2.87384	37.4697	19.2375	11.9686	47.0664	2.41095	6.69496	68.2982	15.4497	11.4824	13.887	11.9261	2.14799	20.8166	5.48826	5.94338	8.04738	1.18455	10.135	29.1652	38.5024	20.588
BHMT2	ENSG00000132840	protein_coding	192.992	299.593	14.3418	87.4889	15.1415	0	11.2824	21.1925	13.6204	8.85455	15.6608	28.0168	14.3836	99.4191	24.2511	10.5572	7.63119	10.8892	4.49639	8.54337	32.708	77.2528	27.7339	15.1314	9.42152	10.3887	22.1052	14.9942	53.1222	178.864	21.7022	10.1299	5.67684	38.2877	12.9561	21.5521	38.2361	6.68903	21.224	10.2772	12.0825	11.639	10.1833	20.4635	39.6318	44.2178	19.304
GAS1RR	ENSG00000226237	lncRNA	43.9575	51.598	0.165818	0.48684	0.224599	0	2.33818	0.600632	0.114715	0.156016	0.0977491	2.04059	0.796552	12.0972	6.6654	0.111707	0.112024	0	7.46219	0	3.28374	2.97484	0.490477	1.46376	0.241042	1.42691	2.83835	2.58806	1.72368	24.4716	0.200428	0.410236	0.166942	0.441702	0.0998252	0.12289	2.05796	0	0.391661	4.02078	0	1.77253	5.56651	5.96804	3.29674	6.86637	2.1324
AC011472.4	ENSG00000273733	lncRNA	15.7095	32.6219	0.190574	3.07017	0.260966	2.84315	2.4408	0.589648	8.6045	5.04452	4.24102	5.46808	4.24533	5.07683	1.13675	3.0428	1.63577	0.455501	8.56108	3.42595	3.37247	15.2736	1.11476	9.24376	2.50528	0.649424	6.53943	0.316167	2.66642	10.3465	3.97501	5.23023	1.98748	1.64469	1.56127	7.40065	1.30096	9.30083	3.29821	1.52313	0.452331	2.6724	4.49751	3.97573	1.86138	3.51747	0.927538
CYS1	ENSG00000205795	protein_coding	337.898	880.273	54.7423	125.048	38.4409	17.0941	35.0584	35.2757	159.279	39.5111	39.6913	52.6274	113.008	200.237	60.6154	37.1599	124.068	49.0208	43.4228	43.8582	73.9441	169.134	52.1772	46.5175	16.1657	38.1472	57.0777	182.116	77.2332	256.482	29.8419	27.8954	21.5749	54.0873	201.196	41.6085	64.8842	21.0657	75.0732	77.3516	27.9703	14.3233	45.0556	103.982	109.318	43.2109	65.3445
TMEM59L	ENSG00000105696	protein_coding	94.9137	246.391	5.61003	27.8523	0.395235	0.928086	19.2668	4.1059	25.1428	5.42909	22.4504	11.4263	8.4383	27.601	3.01253	16.2642	29.2483	12.2088	1.56018	0.795704	14.828	110.592	10.6081	19.0504	2.78275	3.62649	30.9611	12.3715	17.2478	38.3541	8.18332	6.12005	14.2057	6.37626	22.6002	12.3703	26.2817	1.39382	5.9689	11.1146	1.6415	1.74711	1.18445	17.725	19.8011	33.6815	11.5389
CHRM2	ENSG00000181072	protein_coding	617.248	2113.86	0.305986	55.3383	6.89885	0	2.71857	0.573814	12.1857	2.04267	11.4976	11.6507	15.217	319.657	42.8226	1.70559	6.16863	0.438022	2.73371	17.1587	21.5831	329.433	2.95952	5.6472	0.483902	4.36913	60.8573	0.560281	42.3724	159.275	4.40403	0.379063	2.13169	0.410973	4.48096	0.216577	3.37692	0.644688	8.17572	1.49667	1.03866	2.64452	13.5632	32.4562	64.6668	13.4658	45.5103
B3GNT7	ENSG00000156966	protein_coding	48047.2	22185.1	570.13	5958.49	34.2659	869.314	12561.7	5802.6	442.074	608.995	298.009	5824.01	94.2003	79.513	43.9195	1639.16	10205	3571.51	609.413	221.214	79.1083	162.483	1059.68	6172.15	211.259	1846.77	1491.77	1446.34	176.161	319.499	1057.98	13718.4	939.145	3753.49	2343.35	3468.79	6312.39	150.503	1716.51	233.595	240.41	2027.31	150.84	169.317	8614.96	5919.11	139.516
MAP6	ENSG00000171533	protein_coding	256.914	599.215	44.0831	91.2484	27.8435	21.8539	45.4862	23.2411	30.0291	17.3938	29.7868	20.9637	39.0336	147.461	31.8286	41.4785	23.8786	21.9454	101.677	17.1518	36.2888	222.518	40.2453	30.1421	7.28385	8.86741	75.847	27.1523	92.0892	211.638	14.1975	20.4509	256.153	32.6337	52.5906	15.598	36.6288	14.256	26.169	52.6384	12.0398	6.23656	70.8496	68.6122	48.6617	59.4537	26.4376
SLC27A6	ENSG00000113396	protein_coding	37.3785	119.645	5.34614	16.2264	0.302732	0	2.54357	3.45701	0.147972	3.59537	2.9539	3.94073	1.63604	1.48037	0	7.32368	1.66695	2.3096	0.408324	0	0.188088	5.9132	19.6353	10.7005	0.327029	4.45394	0.589734	5.01861	9.55888	7.20643	9.41727	5.71783	0.219896	5.32532	8.4101	14.7182	30.0209	2.94709	9.74386	4.75438	0.441924	7.20272	17.7976	0	6.6017	8.44198	19.7485
GSN	ENSG00000148180	protein_coding	31948.9	63329.2	5831.15	9560.56	8724.96	1401.95	19565.8	14835.1	14658.5	11512.6	4095.78	8648.46	9583.06	12864	7769.14	11170.2	21542.1	5394.31	4784.4	4250.05	4814.57	10369.6	8948.1	21276.3	14318.6	10464.3	12292.2	12620.9	7398.9	30303.9	7187.76	22191	5283.62	11094.8	12857.8	6409.37	17169.5	4208.46	15326.9	7371.61	4450.38	14298.2	9936.48	9636.57	13976.1	7050.82	4613.72
SEMA3E	ENSG00000170381	protein_coding	256.358	465.103	3.87403	16.3153	0.394755	0	0.410856	4.10613	3.22276	0.258373	1.60624	2.27835	1.62415	121.979	9.4681	0.178199	3.19045	2.87693	6.89554	49.3628	1.94462	59.1994	5.50053	2.90556	2.78223	4.37981	19.3368	3.0707	10.5581	55.1615	0.344886	3.22651	14.2023	0.993414	1.62063	1.78525	12.6528	0	3.14123	2.29117	0	5.34517	3.43683	5.51051	11.0987	16.0357	12.1067
PDE7B	ENSG00000171408	protein_coding	239.335	440.423	14.4444	39.4735	9.0126	3.77928	26.3237	31.7833	7.72259	20.7662	18.5373	30.184	11.8122	86.2087	21.5704	35.5802	48.8221	65.2596	15.7	29.2298	19.9835	38.4326	92.3308	27.4119	31.3946	24.6559	24.1785	17.5867	46.064	164.869	18.0714	99.1194	71.9995	61.4631	31.3881	64.2234	89.195	58.3291	34.6503	21.4481	23.1055	46.7254	14.6899	331.194	107.02	73.2819	52.1576
CLMP	ENSG00000166250	protein_coding	1925.56	3371.41	220.074	635.944	118.671	17.0955	110.675	259.82	572.915	102.662	300.688	192.914	354.162	631.466	178.13	121.435	390.576	259.813	200.692	131.67	351.318	552.861	437.971	285.192	71.6054	203.187	191.366	437.453	707.168	1130.14	176.677	352.761	111.57	578.679	365.237	494.992	596.685	70.2618	226.336	399.617	278.485	224.623	356.691	525.339	582.508	1063.74	168.385
FOXD3	ENSG00000187140	protein_coding	43.2797	98.8364	1.96443	2.42259	0.250952	13.4075	0.259703	3.52013	3.05613	0.172717	0.107345	3.77658	0.791534	3.90015	0	0.122912	0.123266	3.01467	0	0	13.6024	13.8474	4.44229	5.37409	0.269913	2.96112	6.56632	8.59027	0.711274	7.34529	0.223222	0.980806	67.0052	0	1.55391	0.135427	3.50823	0	0.38148	0.718947	0	0.860267	1.16932	1.56642	6.05203	5.45733	6.29261
RCAN1	ENSG00000159200	protein_coding	2675.01	7171.96	548.965	1533.78	759.606	218.734	1818.92	1317.94	1094.13	600.398	853.953	2459.42	1726.76	1294.71	1050.49	604.677	954.365	1091.87	1150.9	683.616	751.994	1227.08	657.055	813.147	798.472	1280.47	902.331	1006.09	1610.49	2866.52	740.63	1633.87	1496.28	1529.38	1389.77	2619.19	1719.08	489.622	605.842	1402.25	1670.38	1589.71	378.126	2292.34	1371.97	2808.54	1222.78
STAB2	ENSG00000136011	protein_coding	165.521	127.254	12.5972	59.501	23.2772	6.63358	27.955	21.2055	12.1341	10.5292	24.0106	18.8772	3.31943	11.5261	30.0969	26.5821	26.6093	11.5156	32.5047	1.65305	34.263	16.358	48.2186	23.2166	22.2943	57.3292	17.072	24.235	37.9652	43.9219	4.39336	21.7479	19.5555	20.187	22.7735	30.5599	25.4156	15.8224	53.7547	4.68102	15.8016	29.6709	32.5972	13.5443	8.39105	92.0618	35.0995
MRVI1	ENSG00000072952	protein_coding	2719.63	6337.79	824.685	1238.33	262.075	192.103	281.15	458.796	1335.54	474.189	505.378	460.215	718.523	1904.77	445.261	600.152	881.729	500.054	443.962	308.187	727.215	1589.41	1036.62	822.581	151.416	440.23	713.745	1053.78	1031.8	1777.09	317.724	457.616	328.58	946.12	1196.35	933.484	1220.73	164.122	833.648	766.508	400.872	436.698	480.496	888.858	762.607	1315.73	600.482
KLHDC8B	ENSG00000185909	protein_coding	1322.85	1604.33	463.953	287.988	70.198	242.527	224.801	201.731	294.101	162.257	162.474	172.347	236.075	550.047	295.823	192.306	564.841	343.492	559.831	163.54	251.287	327.433	205.92	230.644	69.385	156.668	299.34	675.555	383.678	860.522	489.202	236.229	534.251	321.089	224.654	124.427	228.642	104.332	127.048	434.76	353.289	185.979	358.927	251.647	427.128	318.446	284.42
PLEKHO1	ENSG00000023902	protein_coding	2969.16	3762.33	598.026	813.928	262.072	387.091	408.376	572.848	956.651	298.684	463.051	447.131	609.793	1761.41	589.094	474.58	1022.18	438.589	465.767	393.44	987.989	1309.35	604.823	676.67	231.192	507.009	1133.3	1468.82	956.814	2578.01	378.388	809.426	473.185	917.52	751.769	423.297	835.147	332.183	368.136	705.878	481.109	365.701	703.252	680.973	1109.53	1288.99	1406.15
SHISA3	ENSG00000178343	protein_coding	235.758	731.086	23.1515	110.382	9.00877	0.928385	19.918	16.1489	15.1634	22.4413	43.7628	44.8762	56.0902	17.0778	4.92053	6.16222	29.7263	15.7906	0	37.0029	21.5995	28.1695	14.3089	70.737	139.188	26.9216	18.4479	24.6905	20.2545	207.567	8.33168	4.36379	5.69063	14.6946	32.7832	20.1553	28.8552	0	44.2806	95.146	17.5764	334.164	11.3164	53.7358	52.0301	98.5296	19.7699
ATP8A2	ENSG00000132932	protein_coding	59.1089	158.887	9.09349	19.4447	2.63665	3.77983	15.3299	11.2313	16.4911	7.13313	19.7638	9.67834	16.1129	24.0565	12.6749	13.4268	23.5978	14.0394	20.0269	18.0704	19.7078	32.1808	38.7729	23.1417	5.008	9.6541	20.7291	23.9479	37.2236	41.8724	8.23394	14.241	46.6548	24.5079	25.4782	15.4298	36.2315	7.46006	16.1879	15.1141	7.7875	6.24239	15.7745	29.2987	22.4084	45.6741	15.4434
TGFB1I1	ENSG00000140682	protein_coding	2750.15	6309.74	833.65	969.509	763.745	541.175	544.361	625.219	1998.16	1828.8	622.533	499.539	1081.2	1663.49	667.656	1019.81	1735.15	631.54	552.918	401.179	942.264	1943.47	1267.83	912.675	306.572	461.215	1341.87	2783.03	812.731	1954.7	703.381	562.579	418.586	727.893	1436.58	967.343	792.704	946.896	612.592	742.533	711.944	332.443	719.028	1516.35	1279.87	1095.63	532.187
AP001347.1	ENSG00000224905	lncRNA	48.6249	68.4596	7.03809	3.64484	6.40574	4.74463	0.330096	1.2848	4.59393	0.213863	1.58204	0.257752	2.48798	9.61362	0	8.77907	8.78757	6.10868	10.1657	0	0.196417	1.67004	4.31197	1.51639	0.344123	2.90677	24.97	13.4972	14.4629	22.8022	9.54192	2.11247	3.75767	5.91156	2.99171	0.165812	2.70937	1.40541	4.36956	12.905	9.28622	5.37485	7.86505	1.51871	5.2009	1.60064	30.8403
AC087379.1	ENSG00000254645	lncRNA	147.257	170.519	8.96271	13.8347	4.6723	1.8786	30.8531	4.83242	3.21044	2.02841	1.60247	21.885	31.6413	57.9656	19.3404	11.8507	19.027	1.0409	6.32859	0.796155	11.5392	18.9706	3.60707	12.288	4.92099	5.14718	3.43782	0.467261	6.32094	12.905	2.39209	69.7334	2.11458	10.0613	3.03666	21.1495	40.8911	17.4902	14.6344	2.294	4.73008	3.54747	0.0463986	30.2561	4.45474	6.99432	7.62923
GRIA1	ENSG00000155511	protein_coding	12.1183	60.7981	0.161177	6.57872	5.75587	0	2.31796	0	4.35643	1.84978	0.0952441	2.02633	0.797994	2.1573	0	4.31949	1.59517	0.471114	1.04189	0	1.7797	2.96242	3.84437	2.75138	0.233693	1.4309	0.611848	0.261389	1.22914	5.9162	0.194585	2.22978	0.162263	2.32883	2.86086	3.07017	4.31589	0.670931	2.17103	3.19672	3.06455	0.864832	1.16252	0.997109	1.21038	22.2789	1.54514
HTR7	ENSG00000148680	protein_coding	62.7632	63.3516	5.46635	12.7061	0.338772	0	8.63461	0.575466	1.7059	3.66581	5.74152	2.22896	2.48226	4.88377	3.04444	8.85614	25.7512	5.42894	2.7675	4.25759	5.10256	4.57379	6.22724	10.8364	2.69481	5.94561	1.29534	9.56144	14.2821	39.7271	0.29807	16.4117	21.891	7.71576	0.140046	12.0873	15.0193	1.4007	6.65529	7.96603	2.89639	5.36492	2.30469	8.56541	19.4796	15.129	3.71164
GRIN2A	ENSG00000183454	protein_coding	18.5738	89.4056	2.00572	1.74188	0.278574	0	4.41456	0.585411	7.302	1.93868	5.61199	3.86793	1.64184	8.62008	0.485954	0.13428	5.86281	1.0673	0	4.2923	0.174803	4.46013	12.4301	2.82442	0.300316	0.645586	0.594469	0.338875	37.2616	30.7255	0.246949	7.63454	2.01346	2.24775	0.119597	1.71941	10.8701	6.09588	5.05252	0	2.32228	0.857226	3.40106	2.73191	2.52761	7.27448	7.37593
GLIPR2	ENSG00000122694	protein_coding	3053.73	2756.48	329.104	576.072	154.543	138.839	908.014	385.872	664.144	273.078	396.693	364.839	395.748	845.478	1313.01	1330.99	735.187	428.808	333.821	204.859	526.963	390.972	429.643	511.603	175.766	335.967	523.692	1277.32	656.483	1918.63	106.281	483.516	129.233	484.281	1230.17	259.305	619.832	251.949	379.963	487.317	407.662	306.395	463.599	354.926	970.119	1022.85	593.931
TMEM74	ENSG00000164841	protein_coding	27.5011	37.6004	9.84438	1.75624	0.260271	0	0.269444	2.7688	1.65178	0.178545	1.54824	2.11056	2.5103	4.47699	2.46254	1.63324	3.04486	1.7107	2.85965	3.42637	3.37088	4.41887	5.09173	4.10462	0.280153	2.95195	3.54076	6.74868	8.82686	5.80669	0.231246	0.975376	0.191434	17.7626	5.60042	0.139774	5.71895	0	1.52195	2.33788	1.70299	2.67263	6.70133	8.92617	6.02405	2.26118	4.45106
ITPR1	ENSG00000150995	protein_coding	1457.18	2967.55	262.272	655.317	196.633	69.406	108.534	266.175	303.136	230.435	279.572	523.334	416.164	979.654	360.341	317.881	188.114	313.277	309.709	306.493	303.847	642.834	646.645	283.86	279.727	315.738	242.102	97.4822	743.368	1104.89	276.459	455.479	913.271	718.718	314.17	355.744	906.035	65.7199	405.284	431.507	447.56	509.539	342.082	341.848	581.77	1002.28	318.199
AC010980.2	ENSG00000267034	lncRNA	19.2388	37.0984	0.161375	4.51165	0.218158	0	2.31883	1.33097	1.61071	1.85025	1.51529	5.24704	3.40801	2.76492	7.39516	0.108914	0.109222	1.10415	1.04166	6.12156	3.26681	9.62688	0.493114	0.0854709	0.234005	4.5828	1.34605	0.261748	1.73444	1.35135	3.8028	2.85346	0.162463	2.97435	0.097369	0.119771	2.06444	0	1.56605	0.727081	1.09875	2.68872	4.46528	0	22.1201	12.2185	0.385877
GGTA1P	ENSG00000204136	transcribed_unitary_pseudogene	829.413	388.586	40.7319	103.039	9.02015	8.53406	17.8721	24.6402	31.5677	20.8208	53.7355	30.3131	68.7821	133.03	49.0945	22.4122	44.5506	30.5448	62.3671	39.5535	57.5896	44.4105	58.5228	64.1687	13.947	69.7411	46.3473	27.2751	59.4849	947.952	8.3378	70.5271	35.6159	90.0243	30.0381	24.7916	110.252	23.3416	64.4077	50.9902	23.6819	69.1859	37.1825	45.5227	153.667	237.407	140.121
CD36	ENSG00000135218	protein_coding	3197.57	2301.51	76.0091	252.87	36.4565	12.3399	69.6795	249.963	76.38	41.3012	352.714	62.1619	177.465	335.755	61.1506	29.8176	149.609	198.995	117.027	496.075	147.974	132.935	224.256	152.92	47.219	182.208	241.465	107.057	148.306	4686.03	33.8147	375.317	33.9442	321.174	34.3353	259.097	439.98	16.5257	162.988	104.392	89.1939	237.227	69.8279	370.057	330.383	530.976	323.935
JAKMIP3	ENSG00000188385	protein_coding	31.5299	80.9039	13.765	8.77248	4.58504	0	4.69259	7.0299	6.09054	3.67869	4.37848	17.9934	2.48045	15.3128	6.96309	7.4588	13.1489	6.68014	2.76167	0	6.69466	22.9618	4.27399	14.8201	16.8992	6.7004	4.90736	2.97537	15.2054	16.6877	2.35974	11.5654	3.81558	4.01453	0.1425	12.1296	12.8046	5.22359	4.89968	3.90976	1.03967	16.2429	12.3421	6.17503	9.89136	12.6053	4.84141
SRPX	ENSG00000101955	protein_coding	1508.31	1873.59	104.02	174.439	55.4008	82.7273	181.31	111.087	107.637	24.2503	141.214	65.8564	88.2678	279.578	77.1567	111.005	2430.68	71.711	134.198	30.9216	88.9043	324.095	97.5234	211.392	47.1964	85.4073	62.7333	217.362	552.867	1427.9	31.8561	63.4638	69.1866	203.192	92.5399	61.5832	100.133	25.6029	28.3506	66.1042	50.0018	111.397	425.144	202.695	166.446	288.401	136.875
CYP4F24P	ENSG00000267594	unprocessed_pseudogene	32.8867	23.4673	0.134751	3.93622	0.180097	0.938563	2.19779	2.88035	2.91647	3.25878	4.05587	0.149993	0	18.5218	0	0.0919533	6.8195	0.490017	1.71887	2.59478	5.96298	0.0914421	0	2.69513	0.192582	1.4572	0.627584	0.214269	1.28466	0	3.63407	0.433004	0.135629	1.09334	0.0824112	6.99809	0	1.47275	3.51534	1.56479	1.13326	0	2.25106	0	0	2.39418	1.59988
SH2D7	ENSG00000183476	protein_coding	187.892	96.9024	22.5095	6.11955	2.61888	3.78118	17.1181	5.53795	1.72417	2.03436	3.01885	0.309249	2.4733	12.7764	10.1357	27.6953	11.9101	16.0054	10.5089	5.10406	1.9419	4.63782	57.837	5.61122	2.77333	5.13881	6.31327	10.0184	12.5042	7.78395	0.338488	34.9918	36.0098	9.41877	4.45456	10.8416	27.0563	2.9073	17.4507	7.10182	5.33788	6.24888	6.79958	16.0168	7.10779	14.2492	3.66392
LINC02185	ENSG00000262097	lncRNA	14.0446	14.5522	0.0931585	1.96206	0.122371	0	1.99355	0	4.0423	1.6611	0.0570539	1.78853	0.827552	2.39859	0	0.0646761	0.0648479	1.21536	0.498425	0.841417	0.0819257	0.0643301	2.7004	0.0514299	0.130254	0	0.662028	0.143793	0.857596	7.10095	0.110561	1.12047	0.0937331	1.85984	0.0581951	1.51863	3.79634	0	0.460176	0	0	0	2.2172	0	0	3.97045	3.05603
TNF	ENSG00000232810	protein_coding	27.9512	605.601	75.1718	58.4465	17.3861	8.53426	26.3088	33.2117	62.5358	22.4499	14.3171	20.9346	14.3634	14.8345	34.4243	32.6379	91.2744	12.7056	34.0661	0	42.73	26.7132	32.6698	20.6195	18.2876	27.6704	9.13646	85.8896	98.365	59.5584	23.8731	56.2964	59.805	90.937	13.0027	27.7709	26.0135	11.985	25.0624	47.8607	64.4251	16.1265	66.3366	32.4259	33.4743	151.903	29.8102
EDIL3	ENSG00000164176	protein_coding	3605.96	4680.62	471.486	1441.21	430.616	169.276	324.255	572.154	479.267	296.968	429.179	258.421	1349.73	1386	247.12	449.449	272.455	627.326	781.649	600.125	828.841	243.587	963.547	575.742	164.709	906.213	332.113	532.27	628.427	1197.09	262.903	1142.38	166.289	703.571	632.43	645.425	1113.43	215.601	2235.06	1143.91	332.902	731.49	276.855	818.653	1451.91	782.538	317.005
CHRM4	ENSG00000180720	protein_coding	35.6973	56.1378	6.981	4.96519	0.305963	0	2.55078	1.28846	4.57019	1.97085	1.57601	5.67472	18.9528	6.12666	1.11714	5.93361	33.5986	1.67844	5.87143	0.800762	1.88683	18.3974	5.64428	1.51125	2.62306	2.9147	2.75616	13.3008	11.5509	7.94231	4.13352	2.12196	3.72971	4.07276	1.58939	0.160468	3.44161	2.17461	11.5185	0.709333	0.441288	0.854829	4.52492	9.90697	11.4177	10.9442	4.34096
GDNF-AS1	ENSG00000248587	lncRNA	24.564	34.2378	5.00027	8.65129	2.27294	17.2944	5.86468	0.602622	0.11221	0.152422	2.84398	0.180985	0.797749	3.99183	1.16344	1.59454	0.109586	0	0	0	0.140836	13.5835	3.84156	1.45961	0.234918	0.661117	2.09219	2.56663	2.24583	2.85537	0.19556	1.00312	0.163045	5.59059	5.48059	1.6583	5.82793	0	0.39413	1.54184	1.0981	2.68836	2.26902	0.408701	5.44404	2.31986	3.9691
CTSG	ENSG00000100448	protein_coding	316.831	496.49	7.40183	51.168	0.423868	0.928096	0.441683	25.483	23.9261	3.76386	1.6083	4.1745	15.2368	8.14671	11.3464	1.70718	39.728	0.436308	6.26822	9.40661	14.9928	7.60525	20.7238	38.0529	5.03633	29.2767	6.28446	33.5323	20.3779	412.848	4.39577	56.115	7.42946	34.0613	5.89645	23.0568	81.8242	0	6.50274	3.88271	0.433107	71.1665	5.68972	7.77929	87.6887	89.5516	4.75748
RBMS3	ENSG00000144642	protein_coding	363.149	833.131	58.3233	178.442	57.3803	44.6806	28.663	75.6941	92.6167	61.6346	88.987	80.6008	114.664	260.454	44.563	71.0889	80.0106	103.203	53.4277	82.6284	83.8542	150.277	149.455	66.9662	49.3066	51.6515	91.4079	44.1796	93.4967	558.923	39.6344	96.3191	60.2869	125.153	105.183	105.8	150.464	31.6652	114.374	129.245	96.0755	92.5438	66.4284	101.003	165.98	230.387	67.5069
SNTG2	ENSG00000172554	protein_coding	11.6028	24.2055	3.30022	3.26657	0.168902	0.939715	0.174249	7.58617	0.0890689	0.119648	0.0762925	1.91263	0	3.53712	0	1.53652	2.86962	1.15083	1.0896	0.825833	0.110904	4.16752	1.18813	0.0685792	0.180448	1.46643	0.633158	0.20046	0	9.25168	1.99132	0	0.127618	0	0.0778629	1.5925	5.21901	0	1.6405	1.57258	1.14554	1.79088	1.14969	1.67577	3.4234	7.19345	0
STUM	ENSG00000203685	protein_coding	611.4	1633.64	107.02	102.388	17.4564	5.68137	15.722	13.2973	59.8121	17.4215	21.3827	126.63	16.0564	368.162	63.8372	20.9395	18.0075	26.8459	33.9781	198.258	67.3896	552.663	40.1781	70.9736	42.5826	8.11777	159.623	10.4198	261.113	162.277	4.39506	4.94157	0.318716	11.1	37.1265	18.6762	32.338	1.39928	14.3379	7.86829	2.86847	5.33925	32.6875	51.246	90.8474	101.706	30.2892
RNF180	ENSG00000164197	protein_coding	208.25	326.52	19.6084	76.3785	13.1571	23.7652	11.3421	39.693	21.0556	12.2639	18.5001	13.4789	52.7313	114.83	15.1798	3.19731	19.4036	30.0608	26.419	11.9881	32.866	22.2647	31.4715	20.5837	7.26623	16.3996	31.4111	5.55113	53.341	155.176	4.40291	19.929	12.706	40.569	22.8581	10.9889	43.8365	8.95872	41.5603	81.6332	24.3913	20.6348	15.8052	44.6356	52.1414	86.7737	20.9265
PDCD4	ENSG00000150593	protein_coding	14990.6	8965.63	2240.43	3558.8	3026.48	2218.98	4428.41	3939.67	2625.55	2023.86	3145.81	3060.45	5260.03	4861.73	3633.5	2582.05	1679.4	2617.58	3872.83	4272.54	1226.46	3254.99	3751.69	2244.14	1758.48	2490.37	3304.52	435.986	4657.59	3422.31	1328.28	6202.09	1470.28	3753.29	1996.75	3648.35	6970.83	3419.84	5873.36	4679.75	3857.31	5595.88	1678.82	1085.55	4106.68	4163.98	2047.28
TCEAL2	ENSG00000184905	protein_coding	312.153	433.641	3.86584	22.1293	0.387764	0.928142	0.403466	0.572091	13.4725	0.254416	4.42177	4.13342	2.47322	85.9412	24.4987	0.175723	0.176267	3.49717	1.56091	1.65367	17.9457	83.2183	11.2701	2.90308	0.421991	0	47.7979	10.0244	16.3412	64.7889	0.339079	0	0.274688	0	3.04321	4.83598	2.67686	2.90712	1.46158	0	0	0.851007	0.0474025	14.257	27.2453	15.4625	18.3941
ADAMTSL1	ENSG00000178031	protein_coding	661.362	972.169	58.3581	109.139	9.00873	26.6054	73.7957	79.9297	95.6391	70.1641	124.211	108.56	44.9406	279.884	130.361	84.3852	476.429	74.8292	80.5628	92.9584	64.2773	93.0322	86.2178	159.527	31.6787	57.6497	140.777	147.313	257.062	373.99	20.1026	113.534	63.8403	176.485	109.482	145.569	100.892	30.9046	90.143	34.1914	134.711	58.367	34.9462	50.6035	119.732	286.903	141.449
P2RY12	ENSG00000169313	protein_coding	115.11	60.4434	5.46	23.8629	10.3539	0	0.349624	1.28013	3.17562	3.66217	1.59012	0.271779	5.91318	7.78361	4.35304	0.157012	7.4388	1.04724	2.16983	6.86977	1.91297	7.41614	3.64035	8.19198	0.364796	6.71443	3.46164	0.415267	9.85713	81.4574	0.296331	2.68386	0.242138	8.96065	1.60396	4.75575	10.6559	1.40112	6.66083	7.15666	0.43636	5.36585	7.88198	3.83803	15.3856	13.8984	4.28562
GPR26	ENSG00000154478	protein_coding	5.71247	15.8258	2.90237	0.605177	0.0729081	0	0.0749526	0	1.39696	0.0534238	2.53837	0.062013	0	2.62252	0	0.0397099	0.0398116	0	2.74289	0	0.0498324	1.38446	0	0.0318117	0.0773068	0	2.34637	0.0847921	0	4.87806	0.0662598	0	0.0566609	0.566423	0.0358596	0.0432645	0	0	0	1.67062	0	0	0.0122843	1.22577	0	0	0
PITX2	ENSG00000164093	protein_coding	11.3244	2.04918	703.199	412.83	327.29	739.045	761.498	327.075	330.037	506.408	398.096	712.08	469.659	632.338	876.288	794.947	480.899	623.721	468.199	874.033	272.749	1089.46	72.8895	596.122	408.219	657.898	415.05	264.161	432.847	323.851	282.413	428.995	622.856	244.671	628.077	322.112	514.606	1152.31	907.337	404.344	507.526	335.156	174.468	336.654	395.368	168.531	873.66
HS3ST6	ENSG00000162040	protein_coding	20.3328	100.629	0.14845	1.1514	2.21571	4.78039	4.01533	0	5.63516	0.139854	0.0883095	3.58549	0	0.399306	1.17915	0.100728	32.8649	0.479577	0.443735	0	0.129381	0.100161	0.501519	3.98785	4.09797	0	0	2.4904	0	1.36448	0.178636	10.045	15.1668	0.453236	1.50951	15.112	0	0	0.987778	0	0.476472	0	1.15814	0.41809	0	1.07016	0.395024
PPP1R1A	ENSG00000135447	protein_coding	400.749	679.937	288.864	12.3745	0.435582	58.0513	7.06137	24.003	13.6543	7.1799	25.4953	4.17984	4.16766	13.1773	49.3499	13.5169	1.70884	129.581	234.846	2.51241	15.0465	42.6709	2.33126	4.28044	0.476062	11.8824	7.71064	45.5381	6.7002	509.378	4.40274	10.1118	5.68672	11.1213	77.6313	3.33537	1.9698	6.68462	2.57618	29.4857	2.86016	0	34.8802	3.76967	11.6791	5.13192	12.5447
STON1	ENSG00000243244	protein_coding	585.563	1800.27	91.7309	246.149	38.5557	47.5311	73.9033	91.9507	153.788	71.9253	149.649	86.3516	121.416	501.066	100.838	103.618	130.299	83.4064	74.6197	55.8976	106.901	279.928	205.48	91.5397	36.1255	73.3991	262.364	94.8273	752.532	528.141	53.3664	65.7655	37.4687	123.816	197.475	98.3005	209.017	35.444	157.496	158.712	56.1323	92.5206	141.793	826.772	188.875	274.145	122.443
AC002398.2	ENSG00000267328	lncRNA	19.4726	7.69154	0.0888342	0.555032	3.4813	0.946327	0.119941	0.658536	1.47416	0.0840545	0.05453	0.0982383	0	0	0.570007	0.0617846	0.061948	1.93523	0	0.843761	0.0781774	2.73422	0	4.97445	2.00943	0	2.24142	0.136707	1.43285	3.86456	0.105317	0	0.089379	4.73235	0.0556167	0.0675119	0	0.719171	0	0	1.2204	0	1.13154	1.12465	4.36374	0.511043	0
PPY	ENSG00000108849	protein_coding	65.9608	10.4296	0.110037	1.91096	0.145549	0	3.7074	3.73636	0.0778012	0.103956	0.066793	6.27359	0	0	0	0.0758611	10.4226	0.512963	0.47828	0	0.0965045	0.0754487	0	1.39374	0.155209	2.29719	0	2.26398	0	0	4.9733	3.06102	0.110731	0.487488	0.0681486	0.0830495	2.94086	0	3.65398	0	1.17498	0	0.022601	0	7.26074	3.86107	0
CLVS2	ENSG00000146352	protein_coding	36.7995	107.29	0.191288	7.75349	0.262026	1.88657	6.17531	0.589375	1.6533	0.179639	1.54946	3.81421	0	45.756	1.79469	0.127515	1.63666	4.30033	0	0.806189	9.32137	8.52261	0.477614	1.48849	0.282085	0.649177	10.3117	0.317529	1.18369	14.1422	0.232755	5.22687	0.192626	1.64379	1.56203	0.140588	2.02568	0	0.377843	0.716631	0.452013	2.67205	2.28504	5.20024	10.9425	3.51541	5.64458
VAMP2	ENSG00000220205	protein_coding	3108.28	3342.15	777.433	2047.33	818.566	756.138	1118.02	1319.38	786.73	769.08	800.318	1344.04	976.716	947.255	877.297	1290.19	1185.05	1300.88	841.603	780.067	646.959	927.759	1182.09	889.503	977.829	675.778	1534.1	815.185	1011.58	2015.61	726.891	1469.8	803.114	720.732	834.273	939.781	1068.07	1219.44	845.868	1203.63	1733.51	1340.78	769.66	1254.77	1879.47	992.792	893.854
B3GALT5-AS1	ENSG00000184809	lncRNA	2484.13	217.408	0.311308	92.4893	0.451376	0	212.255	186.289	0.203504	2.03982	0.170261	193.954	2.47291	6.45375	0.474756	10.5983	195.458	12.0844	1.56713	0	3.60469	1.69898	18.7214	116.912	9.50478	26.1495	3.42585	5.55847	7.62591	2.72394	2.41694	278.451	5.69037	126.833	11.5905	29.3292	347.718	0	56.0621	7.07032	2.25558	11.6284	1.18353	14.6189	126.125	244.565	4.75595
LINC01798	ENSG00000232046	lncRNA	13.9924	20.7834	0.113379	1.9018	0.150178	0	0.154825	0	0.0800597	0.107088	1.44599	0.125817	0.816897	4.93687	1.23152	2.82367	4.11603	0.509511	0.474699	0.831525	3.06607	4.10648	0	1.39857	0.160205	1.48357	2.96456	0.177517	0.810165	5.35638	0.135232	0	3.23797	1.12953	1.45571	0.0854788	0	0	2.32217	2.43346	0.506501	0.87804	1.14379	1.06987	3.47764	0.481759	0
NRSN1	ENSG00000152954	protein_coding	26.8238	77.5564	0.161909	5.1957	0.21893	0	4.11926	0.602645	0.112181	0.152382	2.84388	0.180935	3.40737	7.10771	0.505391	0.10925	1.59627	0	1.66425	0	4.72522	17.5201	6.59991	1.45957	0.234849	0.661138	5.89563	0.262721	0.258442	0.614572	0.195505	0	0.163001	0.444115	0.0976647	0.120146	2.06365	0	2.16923	2.3662	0.467531	0.864669	0.0314618	1.60093	1.90168	3.6126	3.35606
TP53INP2	ENSG00000078804	protein_coding	6031.09	9492.54	1494.7	2406.17	1261.39	628.677	2996.83	1427.66	1682.13	1723.54	725.59	5548.21	1037.84	1999.02	1162.93	767.252	2156.92	1309.37	2824.64	565.637	509.17	1962.92	674.674	1518.32	756.489	6626.77	1010.91	1842.23	872.24	1001.16	466.611	2075	2685.27	1193.8	1068.77	1235.66	1919.52	843.131	1464.29	783.982	639.02	1289.52	262.236	1701.74	1850.35	1062.24	732.928
SCN4B	ENSG00000177098	protein_coding	289.202	633.423	28.4874	74.0511	15.3476	12.3384	35.0121	37.4177	53.848	64.86	27.0107	37.7309	26.2566	119.035	27.9461	48.9083	129.828	85.4693	16.2728	46.4531	21.6636	51.7409	138.957	75.0231	24.9775	34.4002	29.8776	55.909	64.6526	253.047	6.37072	127.664	65.3702	96.0337	61.1699	110.115	141.465	15.7657	94.301	37.408	45.7963	42.2001	11.3192	122.446	117.325	101.751	41.9878
BNC2	ENSG00000173068	protein_coding	594.382	1547.25	65.3916	226.752	17.4679	11.3877	43.7559	94.1006	287.568	24.25	105.944	73.2599	152.038	538.309	112.396	133.051	239.361	120.378	75.822	36.9513	147.718	228.328	192.3	94.2356	18.3902	78.6691	99.9519	97.1162	158.334	654.078	53.3391	77.2786	90.241	156.714	143.533	162.432	191.402	8.95656	83.9377	124.404	95.3992	46.678	87.8058	190.224	167.182	414.362	74.6884
PER3	ENSG00000049246	protein_coding	1044	2025.13	335.702	506.116	305.692	38.0186	347.197	590.974	283.58	551.633	110.274	203.978	377.159	304.48	314.445	124.357	182.117	302.354	321.666	179.916	146.336	356.778	228.04	105.214	42.7856	255.026	172.815	63.6249	245.291	425.163	496.666	181.146	613.11	231.689	245.889	136.651	181.341	1131.73	212.383	62.9032	287.778	288.466	203.687	428.377	297.442	298.894	346.707
AMPD1	ENSG00000116748	protein_coding	204.856	147.437	0.263362	20.9453	2.60277	0	6.84214	4.11857	3.20872	0.24598	3.01153	4.10829	7.60047	12.2652	3.66698	4.63235	17.5808	2.26792	0.977952	0	0.225191	6.06967	11.9631	17.6014	2.75427	8.18706	6.32898	0.464088	2.06067	66.5353	0.326763	66.8197	0.265371	10.68	4.44126	9.29983	75.7421	1.39546	7.72368	0	7.85202	22.5422	10.1444	0.372994	87.8152	30.2759	1.44259
ANGPTL5	ENSG00000187151	protein_coding	29.9403	22.9173	0.115124	4.0338	0.152601	3.83459	0.157337	1.38744	2.85206	0.108723	0.0696942	0.127786	3.4739	0.429471	0	0.0792015	0.0794163	0	1.11015	1.71974	0.100883	0.078769	0.529044	0.0627086	0.162821	0	1.40167	0.180476	0.300533	31.9675	0.137374	0	0.115855	0.482135	0.0711148	4.23383	2.14967	2.30777	1.04174	4.13655	1.84658	0	3.3211	0	0.566781	0.47995	0
SCG2	ENSG00000171951	protein_coding	1186.16	979.357	12.7148	201.774	27.9948	5.68182	56.5624	114.743	39.0448	14.0175	160.69	113.995	91.7082	356.874	45.2065	78.4439	25.4053	101.983	22.7499	63.6697	126.287	364.503	58.4605	41.0969	11.7297	47.1473	180.961	15.2657	62.6627	374.91	10.2979	81.3664	51.4935	24.209	44.2459	84.4137	323.262	7.44203	186.45	29.4065	6.53334	43.9866	13.5698	80.9676	176.564	270.406	154.913
LPAR1	ENSG00000198121	protein_coding	1450.82	1597.58	226.973	366.587	196.434	87.4793	145.069	357.704	270.182	97.5254	238.57	418.367	248.838	420.624	104.624	68.241	222.016	245.741	199.568	89.4777	149.621	87.2592	226.14	97.0364	47.2195	164.189	718.533	282.901	305.438	828.398	274.218	277.061	818.983	450.029	102.523	254.52	410.282	252.034	73.768	109.976	287.154	369.369	79.9534	276.853	586.002	623.787	53.5482
PROKR1	ENSG00000169618	protein_coding	7.45165	25.3987	0.101489	1.93577	2.00055	0	0.137825	0.645844	0.0719973	1.68686	1.42598	0.112432	0.822939	4.36434	0	0.0702163	0.0704043	1.89341	0.48803	1.73126	0.0891311	5.31077	0	1.381	0.142515	1.50057	1.42319	0.157567	3.68339	2.21504	0.120694	0	0.102122	1.83206	0.0631295	0.0768116	2.18221	2.3356	0.449381	0	0.519385	0	4.38156	0	1.29718	1.82681	5.0165
OLFML2A	ENSG00000185585	protein_coding	1131.96	5225.52	749.089	569.726	517.002	271.049	307.013	488.557	723.923	508.237	511.006	376.127	642.928	1048.98	232.418	814.307	1116.77	785.925	518.81	317.662	646.806	735.956	925.077	747.56	397.303	436.486	477.905	1468.66	990.859	847.187	425.334	669.978	933.319	1026.63	1554.19	430.947	565.397	290.547	557.713	516.008	674.676	559.827	520.993	858.05	558.567	1528.03	771.397
TSC22D3	ENSG00000157514	protein_coding	6724.87	7973.42	1394.49	1303.35	517.254	232.05	430.102	1836.37	1010.63	622.59	1122.08	1376.04	860.323	1393.35	802.467	965.244	1337.5	1139.76	700.159	2378.28	2081.11	1272.86	1149.23	721.793	457.313	418.44	1671.93	2803.53	2360.17	8371.26	707.417	509.186	1401.19	825.56	4800.82	2953.47	1828.45	1950.69	2336.88	2155.26	455.935	623.607	906.94	2517.17	1745.73	2517.72	1372.48
F13A1	ENSG00000124491	protein_coding	5679.61	5145.59	267.567	756.385	59.6559	233.958	32.9822	66.409	374.744	111.194	333.183	54.6883	317.606	167.61	169.16	186.45	538.488	87.0434	213.038	197.114	90.6296	295.13	197.68	442.021	36.1139	113.134	100.587	227.892	483.699	9864.75	25.9539	125.976	145.097	209.521	106.809	669.707	301.341	15.0182	216.763	228.831	70.1972	592.221	88.958	873.747	989.998	2179.81	421.404
PCK1	ENSG00000124253	protein_coding	52948.2	4319.68	454.082	2480.07	135.552	964.429	5303.37	2653.61	1365.88	4334.71	1096.75	5702.45	4187.36	5551.39	731.496	1043.63	1745.88	616.113	336.691	787.787	42.9843	2322.86	282.086	1712.09	4197.77	1346.4	396.386	498.844	310.697	2249.04	227.698	2690.49	5.63197	376.295	4446.12	5790.55	5851.37	7196.78	2663.57	468.894	297.96	448.364	402.883	18.6412	1021.07	2135.99	94.0486
LRRC55	ENSG00000183908	protein_coding	48.5449	130.277	2.1081	15.7468	2.61048	0	10.9584	12.0155	6.15683	0.249643	16.8452	9.53894	1.62501	61.335	8.20111	6.09395	4.64513	11.0063	6.92177	5.10697	3.57393	16.1412	15.1663	14.9698	2.76337	7.41844	14.3074	7.68776	14.4719	36.3141	4.33011	5.55978	9.01228	16.1599	12.8049	6.32962	11.2581	2.9094	15.767	32.1799	14.1012	7.15438	3.43417	24.3038	23.2643	36.9528	17.3083
SYNE1	ENSG00000131018	protein_coding	1884.47	3630.59	309.735	610.665	221.941	92.2333	227.133	299.459	428.445	199.799	257.024	336.769	425.495	1441.67	397.398	269.172	423.205	213.044	294.95	93.7776	479.336	654.701	782.157	292.06	355.032	372.003	452.242	343.741	993.545	1241.06	131.726	523.75	185.661	685.25	483.188	547.225	939.159	89.9419	548.874	398.773	228.202	655.133	405.089	425.792	630.444	1543.35	510.189
C1QTNF9	ENSG00000240654	protein_coding	28.6468	47.733	0.191558	10.455	2.38967	6.67663	2.44468	0.589271	9.98092	1.91738	1.54974	2.11448	5.11425	6.88524	1.13598	1.63504	8.54728	2.35005	2.85626	4.30411	3.37579	5.79738	5.08605	5.40057	0.282527	0.649083	2.79426	0.318045	0	9.58191	3.98054	0	1.98972	1.64344	1.56231	0.140775	3.49219	16.459	4.49701	0.716551	1.70116	1.76331	7.80441	0.392425	13.0599	4.14761	0.926728
AHCYL2	ENSG00000158467	protein_coding	14263.3	15575.5	355.612	4713.72	3665.04	380.427	6665.14	2058.62	1489.79	4759.35	1767.07	2282.8	986.856	2535.84	721.903	2021.93	1930.84	1759.12	1325.11	1865.84	2319.43	1967.56	1343.23	5903.62	6125.98	6433.46	1228.08	626.987	2385.42	905.783	3941.96	6019.26	896.821	2321.6	2160.11	1859.6	3733.14	1794.62	4628.76	902.811	5088.86	4251.5	917.085	1566.27	3369.71	2573.89	668.557
DAO	ENSG00000110887	protein_coding	59.9215	34.6541	1.93509	10.6376	2.31282	3.80771	23.0749	0	0.118518	3.42179	0.100912	10.071	0.794811	0.952634	0.499838	1.60874	2.99921	1.09318	1.03046	0	0.149082	0.114732	0.487169	7.86518	0.250429	0	0.60664	0.28072	1.71021	6.63761	0.207868	12.9793	3.52934	8.81413	2.88501	1.67451	3.53556	0	0.388096	0	0	1.77023	12.1409	0.985546	3.28104	3.57723	0.379434
AL121949.2	ENSG00000218274	unprocessed_pseudogene	43.4941	23.9906	1.80065	8.30355	0.164112	0.940234	7.04057	2.13893	1.54511	0.116451	1.46193	7.88725	0	0	0	0.0845923	8.01966	0.499859	2.40907	0.827222	0.107974	21.9381	0	7.57901	0.175264	0	0	0.194572	3.51045	0	0.147532	5.65964	0.124174	0.474027	0.0758955	1.58548	4.45463	0.692115	1.64942	0	0.496817	0	2.2426	2.32952	1.97673	5.15563	0
GCNT2	ENSG00000111846	protein_coding	601.602	465.511	21.4691	60.2274	6.90373	18.0466	41.3441	118.525	16.6723	10.6032	81.742	52.4778	33.9167	54.0276	30.5242	22.3985	34.2064	37.9691	32.2334	4.23346	23.2832	17.9397	45.9102	62.7544	5.05063	201.633	34.9054	20.0398	33.7827	97.6241	12.256	130.109	368.039	43.9803	83.7142	24.7729	97.5771	5.9267	42.4842	23.8333	10.8114	18.82	78.7339	28.3567	78.3797	119.197	30.8729
MAFF	ENSG00000185022	protein_coding	1811.07	4536.01	789.689	1301.61	668.885	869.33	1678.42	1320.13	870.251	620.797	660.617	962.858	972.482	671.748	1506.33	976.943	1028.24	444.703	932.371	740.463	599.35	795.039	750.366	1361.32	1887.79	878.365	1054.59	1092.81	1510.49	1688.75	740.538	865.571	1755.28	600.376	1560.13	1160.38	1118.94	700.097	898.054	1289.81	887.117	1702.08	532.261	592.963	1136.4	1037.41	509.452
GPRACR	ENSG00000196979	lncRNA	8.08068	17.4754	0.0939229	1.24354	0.123414	2.87824	1.99745	0.653242	0.0668273	0.0888368	0.0574988	0.10394	0	3.06707	3.47681	1.4724	0.0653594	0.531388	2.52803	0	1.61192	2.7524	0.552065	0.0518276	2.03673	0	2.22764	0.14505	2.56765	3.03566	0.111489	0	3.13032	0	0.0586497	0.071261	0	0	0	0	0	0	0.0196358	2.4515	3.56828	1.852	2.38185
MAP1A	ENSG00000166963	protein_coding	1335.67	3267.69	235.921	528.457	148.184	152.157	121.472	189.66	637.122	155.487	417.767	351.629	417.016	1272.75	243.331	266.19	508.873	346.487	511.914	171.282	349.746	835.8	500.98	298.853	107.063	328.499	320.022	466.58	962.959	1023.14	296.002	325.159	206.792	517.178	478.871	311.325	482.891	115.682	335.715	246.391	294.998	238.999	257.711	456.695	463.249	942.228	314.875
MAGI2	ENSG00000187391	protein_coding	289.232	498.751	63.4747	117.483	36.3475	14.2406	71.3971	70.7726	92.5057	41.2076	81.8733	30.3321	97.6932	117.809	31.1377	38.6331	38.6737	75.5383	115.585	31.7922	57.6298	103.149	63.557	91.3771	204.408	64.4566	131.617	53.6386	75.3605	174.464	12.2626	73.3715	65.4507	74.4208	68.2877	70.5995	69.1318	214.601	76.7624	101.333	47.6142	70.9766	46.1797	202.126	72.9925	120.776	54.2077
TMEM108	ENSG00000144868	protein_coding	79.7327	111.091	9.07663	18.1927	2.6333	17.1172	9.06429	17.6931	9.14048	10.4622	18.3518	4.15489	6.72683	36.0898	6.22212	23.5352	39.4287	10.9368	8.07494	3.37397	22.8524	16.2728	32.3976	27.1313	7.16514	11.9314	22.924	32.8581	56.0498	31.7253	8.21574	20.1095	7.38171	19.6817	29.613	6.37124	24.7979	4.4207	8.22804	4.68602	18.9883	15.2619	12.4099	14.1886	31.8156	25.6921	17.7292
AHNAK	ENSG00000124942	protein_coding	42447.7	106676	3940.97	15236.7	21080.6	4688.12	16169.5	12384.7	13279.5	24035.7	6645.97	15956.1	7012.07	19638.7	12228.3	12277.2	9871.15	7093.33	16540.2	3461.33	12778.5	17417.7	27366.6	5110.28	15128	15949.3	18219.6	2803.03	20844.5	20478.8	12951.2	20197.8	7131.17	12112.3	16573.9	15497.9	27414.3	10468.4	34421.5	6462.29	18691.9	33136.5	10556.5	20818.2	8636.87	17385.9	10813.8
SOBP	ENSG00000112320	protein_coding	448.868	812.895	61.8462	72.6689	157.855	252.105	30.823	40.9295	103.056	39.5631	94.6375	65.76	61.9415	147.291	79.131	113.829	116.896	56.982	66.4048	124.855	108.397	245.795	81.1783	106.445	236.031	92.2128	97.8358	128.078	137.404	235.356	31.836	53.1599	311.062	169.948	142.04	63.0592	107.272	22.576	252.774	57.3434	78.8658	142.9	148.497	200.652	102.601	125.38	54.7064
CLECL1	ENSG00000184293	protein_coding	72.8024	50.9495	3.78282	26.4934	0.336641	2.83312	6.65112	7.77478	0.161489	2.00074	4.366	12.7285	6.77336	10.1141	10.2937	3.14149	21.5239	4.16813	1.57424	5.12817	5.09739	0.156033	10.1474	9.51138	4.78181	3.65676	5.64882	0.415177	7.40355	36.0363	0.296274	13.4166	0.242094	7.72204	3.00876	12.0752	22.3374	3.69394	13.1092	7.15675	2.89812	8.99245	5.65499	2.66839	20.1806	17.0113	7.16159
DAAM2	ENSG00000146122	protein_coding	1085.1	1835.51	204.189	230.856	127.045	29.4588	84.7775	176.943	291.072	165.633	199.115	187.233	190.204	646.207	129.558	209.994	411.126	295.553	211.348	98.0887	316.768	325.906	410.959	302.842	160.09	212.972	229.29	540.462	540.471	714.258	121.871	438.457	255.98	423.74	312.624	170.351	425.096	130.083	322.382	169.022	176.195	243.513	194.695	258.54	405.444	594.57	252.256
GHR	ENSG00000112964	protein_coding	995.957	1067.47	28.533	335.282	103.427	1.87931	449.335	26.7552	259.04	15.7235	66.4726	97.324	244.793	115.987	556.321	51.933	81.4876	52.68	38.0816	35.2323	20.0434	229.569	52.1398	61.5234	11.7288	23.8694	73.5073	48.9852	51.9112	502.106	8.33039	75.025	14.5282	125.746	66.9341	159.214	151.876	2.90967	46.3291	54.1539	21.831	78.1543	18.0709	32.8879	138.253	121.832	122.035
LINC00472	ENSG00000233237	lncRNA	13.9661	25.3052	1.86716	3.88681	0.196212	0.93704	0.202632	0	6.9436	1.81227	4.09708	0.162894	3.42743	2.81718	0.515634	0.0992306	2.9284	0	1.6942	0	3.20643	1.56627	2.5187	2.72018	2.30301	1.44512	2.11693	9.70254	2.83238	14.5957	0.175704	2.26957	7.85376	3.68669	1.50621	1.63006	0	0	0.990979	3.22139	0.478165	0.868436	0.0288668	2.25707	1.92923	5.00709	2.18392
ZIK1	ENSG00000171649	protein_coding	99.0671	175.083	19.5213	37.15	0.425044	4.73034	13.3956	20.4759	18.047	15.5815	19.8517	17.0863	25.4711	43.7467	14.5648	29.526	29.5562	21.4361	14.5743	6.81802	29.5027	30.9172	23.2666	16.4852	2.80472	11.1417	22.8234	19.6699	39.8034	66.3508	10.221	28.1199	9.17918	44.3279	19.9891	20.0463	46.0814	8.20704	20.6525	31.9359	23.2158	26.9578	19.159	36.6717	40.2918	60.508	14.2513
AC145124.1	ENSG00000255495	lncRNA	36.3018	50.5063	2.06027	8.19455	0.322623	0	4.60366	2.71645	4.6023	3.63602	7.06851	5.74366	5.06318	9.5926	18.3823	7.38858	1.67899	1.66976	2.78163	4.26552	6.6138	1.67256	5.60866	2.86453	0.34911	5.96754	4.93576	7.27705	6.4735	10.123	0.284435	7.46595	18.4274	4.66299	1.59776	7.64966	7.05211	4.47612	4.36143	9.62304	18.9226	7.18781	4.53344	5.04275	4.51467	9.61144	1.4592
FRMD4B	ENSG00000114541	protein_coding	1255.88	2402.09	285.144	639.552	489.331	258.689	261.617	614.757	285.267	455.262	465.765	344.238	527.442	403.603	284.869	394.707	257.624	431.304	356.244	545.049	412.112	150.68	490.837	212.976	611.646	660.933	473.687	124.07	419.84	813.636	168.91	543.269	881.76	431.267	538.568	697.3	633.299	301.933	689.707	526.438	483.054	702.77	257.718	690.307	792.423	615.035	451.359
FCER1A	ENSG00000179639	protein_coding	248.23	250.15	0.290116	51.2867	6.8467	1.87788	11.2331	7.65182	10.6455	28.8273	0.160391	0.330604	10.129	20.0231	19.1183	6.14428	29.4709	16.5004	0.399024	1.65299	13.342	3.18726	36.7548	24.5354	2.80049	12.6641	10.6008	21.8325	23.7578	133.4	2.41893	40.4662	2.13201	7.55205	8.71368	32.0048	59.0612	2.90237	16.7187	73.849	1.03487	11.6438	1.1847	6.63875	49.744	15.3377	3.09507
ZCCHC12	ENSG00000174460	protein_coding	48.0088	83.0816	7.21166	8.09086	0.35937	6.64455	8.78703	10.6244	3.19763	5.35394	4.39394	12.9356	0.779684	10.0189	1.742	16.0488	4.61965	13.614	5.75424	2.51843	16.1323	11.7578	2.34408	6.9136	4.86764	39.6913	6.34644	5.30923	10.7155	18.0979	0.315376	7.35926	0.256713	2.79014	5.81833	9.25091	10.5901	22.9715	26.9997	29.0519	4.74867	3.55062	3.42969	10.8569	5.81032	19.935	20.9195
GLDN	ENSG00000186417	protein_coding	1085.24	768.973	54.8042	249.684	11.1323	38.0218	672.352	106.232	15.1918	75.184	72.0862	162.174	25.4002	68.4519	46.4899	74.0175	191.924	151.33	29.8269	61.086	24.9604	20.9028	10.5129	278.997	18.3877	37.3849	29.8609	24.9237	92.5896	194.479	8.33235	240.371	18.0582	88.7124	147.623	131.701	212.806	83.9774	75.0149	11.8551	13.8712	128.527	67.5485	85.5587	232.056	133.796	43.607
MPDZ	ENSG00000107186	protein_coding	830.338	1885.48	184.733	318.338	97.4976	25.654	52.415	186.924	247.701	75.3597	177.889	114.377	267.576	629.883	100.171	91.8486	124.446	114.757	110.57	80.0099	159.367	285.97	365.722	137.892	44.9951	142.451	162.842	128.63	397.578	705.963	88.5724	189.831	125.558	310.562	149.326	154.959	351.04	32.415	201.795	207.375	143.157	168.924	320.617	298.718	246.138	597.321	201.276
ITM2A	ENSG00000078596	protein_coding	1477.26	1354.65	112.833	368.011	53.3128	25.654	76.106	250.744	42.06	68.5495	142.66	58.4101	138.396	214.11	95.6938	119.888	171.704	163.369	92.2901	135.14	190.471	59.242	276.09	216.897	38.3488	112.422	136.379	152.681	218.353	1619.9	41.6474	204.2	23.353	221.633	136.553	93.7467	199.057	9.7162	135.532	418.156	174.43	514.172	121.565	161.458	759.663	388.922	164.612
VCL	ENSG00000035403	protein_coding	8311.2	25961.2	4626.5	4576.59	5879.78	2905.7	3563.66	5662.63	6368.8	4850.32	4660.18	2701.8	11848.4	6684.34	3288.91	5372.32	4238.8	5505.05	6261.27	3110.04	6440.88	6739.93	9114.71	3628.76	4358.69	6044.55	4455.51	2921.33	5191.8	6793.77	4925.62	7999.14	5237.5	5756.78	4887.12	8050.77	6174.22	2854.31	9070.49	6212.73	4850.91	7838.84	7911.1	8609.84	4741.53	6451.47	5528.36
SLITRK3	ENSG00000121871	protein_coding	197.12	267.593	0.23891	1.71037	0.334461	0	2.60931	2.70925	3.1732	1.99884	1.58922	2.22383	0.781283	85.8869	9.63825	0.156162	0.156633	0.439857	0	0	5.09203	3.13206	1.71937	0.12082	0.36229	1.38471	16.6957	0.412272	0	63.6229	0.294436	0	0.240681	0.412723	7.14637	6.22507	0	0	0	0.706068	0.436654	0	0.0429311	10.3712	1.15598	4.6294	13.5628
ACSM5	ENSG00000183549	protein_coding	107.493	52.0186	3.71898	7.58811	0.307027	0	4.53997	2.00512	1.68752	5.20568	0.12666	7.38502	3.35082	6.71214	5.0605	0.145603	10.1374	1.05583	4.02006	0.800656	1.88784	3.10096	3.02479	9.41541	0.33179	1.39167	7.91475	0.375987	4.05734	115.48	2.30158	6.30989	0.222733	2.83489	2.98039	0.160938	12.2289	1.40844	2.06188	3.124	1.67009	3.5652	4.52549	2.69668	3.85715	11.5683	17.3193
GLI3	ENSG00000106571	protein_coding	572.677	1345.85	103.926	208.513	23.7986	5.68229	43.7535	55.8089	321.746	46.3836	110.164	106.755	102.733	250.135	66.9433	122.729	338.102	69.8906	113.015	20.5893	172.224	194.511	158.194	98.317	20.6093	59.8965	104.248	317.336	322.877	342.295	90.3873	61.763	40.9813	125.66	220.04	107.422	166.65	6.68851	63.717	75.6963	81.2918	202.235	139.525	251.509	157.296	429.289	79.6926
MSTN	ENSG00000138379	protein_coding	29.7836	66.8575	0.200988	6.35978	0.276515	1.88506	0.286442	0.585873	3.09747	6.65109	12.2225	0.225912	2.50305	0	0.486471	5.85112	0.133836	10.1657	1.00512	0	0.173658	4.45564	0	4.13128	6.4173	0	1.31486	0.336211	6.66821	2.79036	2.24643	5.79633	2.01054	4.76007	6.98036	21.4818	1.2939	11.6249	0.934545	2.32877	1.06279	10.882	2.2896	1.54473	3.2143	2.24273	1.48734
PMP22	ENSG00000109099	protein_coding	4072.48	9563.85	1274.94	2165.82	502.488	459.373	436.569	919.836	1459.75	377.141	762.265	664.056	1839.7	2437.48	654.197	601.741	1989.73	964.608	967.041	932.468	1001.45	1240.41	1083.7	893.642	490.547	1697.58	1510.44	3112.53	1483.72	5425.67	674.123	1058.85	3632.18	1641.94	1203.72	1145.21	1506.49	549.418	926.002	1804.27	961.138	1259.88	730.294	1740.61	2438.13	2515.98	871.61
IGSF11	ENSG00000144847	protein_coding	59.7305	117.323	0.214185	3.67419	0.296441	0	4.49463	0	1.68033	8.3055	8.33505	2.17148	1.63744	6.15645	0.481877	0.141435	4.51136	2.31505	29.2397	0	0.184655	10.0576	3.03664	2.84199	0.320061	0	6.45569	2.8372	27.9911	17.7113	2.28339	0.387473	0.215726	14.8425	0.125836	1.7342	2.00308	14.7001	0.368668	0.710673	0	0.855595	92.6333	9.95684	0.509299	3.45649	2.61812
SALL2	ENSG00000165821	protein_coding	354.992	512.743	101.729	90.4388	6.90161	26.6081	22.1663	30.3178	83.5329	32.7007	46.7027	48.8625	25.406	197.041	31.789	44.4991	110.738	110.786	62.3743	19.7316	54.3195	81.0808	73.7168	61.4451	20.5739	37.4058	46.3505	65.4444	278.635	155.843	55.0566	57.277	18.0462	134.969	86.6245	38.5319	94.6705	8.95241	48.0799	32.6132	34.1198	29.608	140.536	58.7163	117.977	88.5999	58.1408
AF111167.2	ENSG00000259319	lncRNA	89.7171	119.497	12.5894	19.3885	2.64273	10.4416	19.6182	19.7818	18.0185	18.8875	24.0001	44.204	25.4855	22.2687	6.85	20.7534	16.4023	22.7114	51.1001	30.1658	5.2437	16.3508	18.8317	20.5127	11.5608	15.6801	19.9611	37.974	15.6728	59.1778	23.5369	40.4221	36.7067	13.5603	19.9609	42.5492	24.7105	34.9158	43.4993	27.1388	9.62278	20.6551	12.4243	20.4913	27.6763	25.5651	14.8322
FCN1	ENSG00000085265	protein_coding	1543.22	326.812	37.2891	175.36	9.01577	18.0451	20.0428	29.5935	22.651	31.0433	24.2097	17.2931	33.0488	114.358	46.4931	60.7552	131.536	13.9231	75.3018	15.4233	87.0766	29.7396	71.7387	107.747	9.50543	53.9136	80.6861	144.485	358.603	969.141	24.0068	145.315	23.3453	131.779	8.74827	73.707	93.1633	15.0065	32.2942	11.0578	192.61	73.6642	56.3049	209.41	184.528	264.513	40.8309
ATP2B1-AS1	ENSG00000271614	lncRNA	99.6992	129.028	26.4797	35.8173	27.5376	32.3398	34.4386	22.593	26.928	22.3323	42.2088	20.8048	35.6907	28.3993	9.4063	13.5057	14.9868	16.4456	40.7561	32.7247	16.6499	28.0668	22.5966	32.727	60.9611	23.9537	27.1166	47.6776	34.9716	52.5048	29.4326	36.1993	26.5721	15.3282	42.4952	36.7107	32.4823	56.9646	59.8205	35.117	15.1505	29.6499	14.6785	41.2269	24.28	35.0988	13.672
RBM24	ENSG00000112183	protein_coding	724.302	461.553	28.4475	63.4016	2.64012	9.48513	216.801	73.003	19.6453	22.4924	151.755	32.1064	215.316	46.7519	46.5784	830.272	26.8365	34.8921	112.278	13.7033	8.54684	105.825	19.9811	32.873	2.80107	34.4185	32.7612	12.8262	45.0436	81.0848	60.7025	75.8296	12.7537	36.2081	85.0941	14.0746	52.9152	44.6055	204.678	23.8356	2.86505	35.9118	9.06842	12.9008	51.9418	49.2518	19.1872
CEND1	ENSG00000184524	protein_coding	44.4632	93.2123	5.53899	6.79425	2.59137	0.928461	4.75287	9.1654	7.58118	3.70653	11.2883	11.2195	7.60768	13.4603	4.97139	6.0669	18.9437	4.76145	8.76647	2.51755	3.55673	45.7398	11.3475	10.9208	6.97992	7.43826	20.9482	18.564	10.6906	26.1598	8.03632	2.66459	60.1289	10.7109	8.60115	1.77528	6.97699	2.1539	5.44471	3.09739	4.11968	8.0662	4.55093	10.2477	9.83795	17.4337	6.5172
SOX15	ENSG00000129194	protein_coding	90.2954	127.361	34.8697	22.568	23.2462	16.1559	15.4436	10.4985	10.6528	50.4103	19.8228	13.3882	17.8026	17.1776	8.7792	57.0008	17.8591	21.4675	12.8064	6.81984	24.6172	40.9889	20.1088	25.8993	15.8566	16.4366	14.1953	35.6742	20.8851	26.5412	29.2108	18.8497	34.9883	20.1972	12.9417	13.974	14.732	17.352	33.7965	10.2822	11.4766	14.3452	14.6669	36.1606	15.029	19.5398	93.99
CDKL1	ENSG00000100490	protein_coding	271.72	253.502	65.0486	43.1981	29.986	34.2225	54.1129	105.71	18.1615	52.9553	85.9527	35.8308	43.275	49.5384	52.9847	89.9652	62.1495	68.2314	38.1488	102.548	125.756	37.0346	113.077	62.7567	107.8	34.4123	30.6051	17.6424	120.598	65.9464	60.7545	78.6846	63.5308	93.1194	58.2968	62.858	57.1542	42.3192	44.1734	74.2102	30.4521	157.419	82.1041	107.616	69.117	135.945	15.2923
AC053503.5	ENSG00000280323	TEC	84.9503	193.078	0.214355	3.67381	0.296699	0	0.307592	0.581707	7.36946	0.200954	0.123211	0.241422	1.63738	10.3195	3.08538	0.141537	0.141956	1.05961	0.996369	0.801735	0.184796	70.1149	1.7387	4.16175	0.320347	0	31.9279	0.362456	4.57779	12.4548	0.262426	0.95817	0.215897	0	0.125925	4.67134	0.578478	0	0	0	0	0	3.40892	8.73708	7.30714	2.83784	9.07598
LINC02289	ENSG00000258819	lncRNA	11.654	16.2841	3.36858	1.83806	0.187874	4.78522	2.22344	4.40101	1.57581	3.28426	5.35002	1.95874	0	3.46906	0	2.90839	0.0957481	2.46671	1.70658	2.58932	6.00508	0.0949497	5.33419	2.70742	0.201025	0.67251	1.3685	2.44312	2.32399	11.5085	0.168408	3.57226	1.85672	3.04625	0.0855306	0.104809	3.62083	0.681733	0.999326	0.736527	1.78618	1.78391	0.0278823	1.64388	4.82643	3.0377	0.401521
CILP	ENSG00000138615	protein_coding	2147.52	2003.12	10.9466	110.359	17.4673	0.929169	28.6825	28.1683	40.5577	24.2503	215.755	227.643	31.3439	882.419	132.877	74.0934	140.581	26.2117	19.8021	36.0896	144.471	269.515	142.385	69.7283	5.02513	38.8745	237.375	104.346	31.3677	2951.13	10.2893	33.6155	18.0587	23.0132	20.1236	56.973	216.852	6.689	21.0632	38.1787	36.5287	17.9177	40.5722	79.7532	145.407	201.554	123.594
RNF152	ENSG00000176641	protein_coding	905.533	1230.19	100.516	261.207	76.4319	37.0677	464.316	197.601	140.409	87.2456	134.173	400.882	103.564	196.851	51.5717	208.333	276.429	191.727	65.1781	33.5049	126.566	107.83	158.107	196.418	137.724	142.473	88.4764	87.6425	107.82	352.887	25.9805	384.25	924.626	236.025	266.979	202.303	228.085	17.2788	186.688	74.8827	99.0375	319.989	69.8213	143.198	200.718	320.555	186.889
RGMA	ENSG00000182175	protein_coding	1077.41	2992.28	223.436	332.68	72.2885	17.0948	132.134	86.9584	346.146	260.861	166.667	123.765	141.78	561.985	87.3629	173.065	514.408	112.886	103.47	85.1725	275.748	941.092	380.734	468.995	25.0368	114.656	337.308	931.805	282.613	575.859	174.593	57.1332	12.7414	162.504	436.009	213.179	389.104	16.5255	246.075	218.515	103.287	35.89	163.193	138.546	376.511	461.363	99.604
SFTPD	ENSG00000133661	protein_coding	18.0524	38.7994	5.06164	3.11833	2.31087	0.934142	5.96431	2.05799	3.02327	0.161039	0.100652	0.191609	1.65641	6.4124	3.18033	1.60805	0.11542	1.09367	3.54564	0	1.8007	1.60433	1.13204	1.46938	0.249653	0	5.09701	2.61773	12.2663	12.0158	0.207254	0.992969	1.94085	5.53781	4.20803	5.88903	2.79131	5.39457	0	0	0	0	9.95353	1.58525	1.88729	1.66669	3.32133
ST8SIA1	ENSG00000111728	protein_coding	271.05	426.371	28.4211	79.2409	21.5901	8.53408	13.5415	38.1692	65.5743	7.18969	32.5938	32.0699	30.5228	73.1955	44.0346	26.7931	40.0516	24.4138	36.4061	11.9813	44.4175	83.809	67.5101	28.7836	9.50328	29.9147	46.4069	72.0873	376.258	151.058	20.0315	52.19	18.0168	45.8196	35.6464	18.6514	74.941	10.4673	29.5514	54.2398	32.3216	35.917	60.7451	39.8637	60.5759	279.44	79.5082
EDIL3-DT	ENSG00000250320	lncRNA	33.9826	39.2539	3.69765	6.95681	0.298057	2.83755	8.30406	4.92453	4.554	1.96209	2.94892	7.33306	6.8129	10.3117	2.42432	5.91242	1.66385	4.22745	4.65315	0.801587	4.99338	7.29356	6.98609	0.110389	2.6039	1.39442	4.23251	19.1633	5.56938	7.21735	0.263582	5.12545	3.71064	4.08656	11.0778	3.21679	10.0527	5.2815	30.3131	5.57634	0.442884	3.56835	0.0396006	8.7308	6.61378	5.94721	0.910153
DPEP1	ENSG00000015413	protein_coding	9.26915	17.4543	9298.63	20801.3	12320.6	9038.62	14427.9	7525.05	20398.9	7223.58	19200.5	17152.4	1650.18	6627.79	26542.1	10171.2	11221.9	4834.5	16487.8	60028.3	3263.48	3508.88	3908.37	740.92	392.986	4126.34	1830.38	5774.43	8411.92	5848.26	20052	1789.56	785.654	6419.69	19323.5	12367.7	10220.6	8512.44	11373.8	11631.8	7860.12	4191.19	2231.3	6516.14	31482.7	2233.24	3562.8
HRK	ENSG00000135116	protein_coding	21.5682	48.3439	1.89881	1.80472	2.25507	4.77524	2.30253	11.2357	1.60489	0.148445	1.51059	2.0154	1.66418	1.56215	0	0.106581	1.58982	1.10838	1.04599	0	1.77213	2.95287	1.81352	0.0836984	0.228176	1.43403	1.34966	0.255035	27.441	6.70289	0.190187	2.2385	22.6739	3.63905	1.52204	0.117168	0	0.67259	0	0.728602	0	0	13.1837	10.5354	1.90865	8.25692	0
C14orf132	ENSG00000227051	protein_coding	780.476	1429.39	88.2384	219.08	55.401	12.3391	86.8213	69.2618	204.433	111.049	96.1295	86.3672	176.657	597.722	99.5501	106.58	260.192	105.552	71.0756	51.5901	144.568	309.389	258.491	143.308	42.7706	152.988	111.365	226.962	288.482	559.676	76.8167	137.006	56.8579	249.165	224.441	150.315	291.021	16.5222	137.815	138.743	108.85	88.0237	97.939	196.973	204.676	324.73	97.4293
AC135012.3	ENSG00000268505	lncRNA	70.8621	164.472	15.8475	29.785	6.77549	1.8781	6.93725	4.81853	16.4178	5.42791	4.42714	9.61688	16.1359	9.33303	3.65428	13.3724	16.2771	13.4629	0.976731	12.8919	10.0374	19.1051	17.0268	27.0651	0.429645	8.15809	12.0867	45.8785	14.3795	5.60451	11.9545	16.6434	2.12506	18.5162	19.8184	19.8314	29.8803	1.39385	27.1829	38.5558	12.1655	6.24633	6.8031	7.8257	33.2409	28.203	1.43981
ATP2B2	ENSG00000157087	protein_coding	16.95	21.3166	1.88273	7.34012	0.204258	0.936336	2.27594	2.84036	2.96828	0.142905	1.5028	1.99647	1.66789	0.975946	1.8546	0.102811	1.5805	4.46047	7.58027	0	0.132164	1.57527	1.82423	0.0808291	0.218847	1.43958	7.48804	0.244312	0.265858	7.50914	0.18273	0	0.152735	0.450897	1.51403	0.112965	0.605173	1.45549	1.58421	1.54983	1.11017	0	4.45343	1.0087	1.91895	2.99683	1.563
RND2	ENSG00000108830	protein_coding	127.253	203.113	97.6475	9.88058	8.91951	49.5131	7.0162	14.7858	19.473	3.76052	12.8449	2.28749	4.16915	31.3655	6.20985	7.61274	7.62107	32.0868	72.7738	5.9579	8.49517	33.728	13.7415	13.759	2.80087	1.37677	38.0393	31.0239	9.54187	40.3342	68.6121	17.1153	12.6217	14.1711	10.1231	12.4543	11.1783	37.992	7.63876	11.0861	15.8169	13.4457	29.2264	14.1361	23.0262	13.5306	22.7268
SPARCL1	ENSG00000152583	protein_coding	12633.9	22994.8	1185.49	2505.15	631.171	279.607	466.817	3247.81	1101.75	632.863	1232.23	933.301	2298.3	10564.5	1451.73	783.548	717.794	2006.19	1166.66	1518.84	2045.32	5385.53	3479.59	1808.95	368.673	1211.35	3495.41	1020.99	3247.39	12067.9	445.092	1866.56	738.012	2931.78	1459.59	1269.48	2541.41	619.801	1843.21	2185.47	2269.02	1303.88	940.711	3029.04	5194.02	5402.03	3428.99
ASB5	ENSG00000164122	protein_coding	436.603	526.172	0.275544	31.0906	0.392532	0.928104	0.408506	0.571989	30.9103	0.257117	0.153473	5.97644	1.62424	63.8587	4.29845	0.177414	0.177964	0	0	7.69659	30.6356	134.67	1.07861	8.31325	0.42736	0	33.1658	0.490784	23.0334	85.9294	0.343041	0.376393	0.277675	0	1.62027	0.19699	0.568724	0.64321	0.357534	0	0.432373	0.850938	3.43649	46.5071	18.4735	11.1938	4.77945
ROPN1	ENSG00000065371	protein_coding	29.9618	20.0926	0.100437	0.541031	0.132326	0	0.13633	0	0.0712804	1.68364	3.92036	1.8164	0	0	0	7.81576	1.48728	0.523565	0.489292	0	0.0882224	0.0691445	4.87098	0.0552013	0.140961	0.700488	0.65497	0.155819	0.318912	0.657828	0.119412	3.79716	0.101062	0.498396	0.0625088	1.53553	2.18489	0	0.450691	0.760064	0	0.88261	0.0208473	0	0.581407	0.496247	0
SCUBE2	ENSG00000175356	protein_coding	402.44	1288.68	70.5997	134.962	30.1087	15.1917	43.7238	44.4747	76.2761	65.0506	96.0437	32.235	50.8919	268.766	64.4024	100.572	78.5555	78.5369	218.864	53.3233	67.5327	122.407	107.079	83.3112	25.0367	48.6423	72.7824	53.8123	164.995	498.41	24.0161	75.586	30.4013	74.3375	290.692	258.434	129.914	68.7939	64.3019	59.7391	24.893	27.8035	32.6957	108.422	92.708	74.1375	61.933
GPR183	ENSG00000169508	protein_coding	1124.44	1735.64	140.885	573.03	57.521	83.6771	58.875	155.735	40.5674	43.0019	110.241	67.7397	174.092	156.583	95.6967	81.5118	142.161	85.8484	98.1904	97.2385	144.616	71.0281	121.481	121.537	64.9089	140.954	112.066	210.342	382.213	1275.34	16.1728	246.745	12.7486	244.923	181.946	453.088	353.181	33.9289	106.341	401.401	98.4095	229.162	156.428	134.592	435.333	864.792	86.3059
PCP4L1	ENSG00000248485	protein_coding	187.73	254.13	34.2535	9.30357	0.38845	20.9421	4.82194	0.572074	19.284	0.254805	3.01949	4.13448	2.47314	7.64393	1.73593	7.56213	0.176512	23.5515	149.098	1.65363	10.0133	21.9305	1.7047	0.13533	0.422764	13.4813	23.0023	0.485188	46.2914	9.95943	4.34759	4.38646	2.12214	3.97447	17.0067	74.4313	1.26723	13.6061	0.357597	4.69196	2.25336	1.74736	5.67975	135.791	4.44447	3.96244	2.54761
LRRC3B	ENSG00000179796	protein_coding	14.1404	7.7298	0.0748414	0.574396	0.0975838	0	0.10041	0	0.0536489	0.0708858	2.60168	0.0826026	0.83894	1.13287	0.588936	0.0523556	0.0524921	0.557731	0	0	0.0660119	0.0520804	0	0.0417853	0.103669	0	0	0.114071	0.912453	5.58762	0.0884265	0	0.0752918	0.533651	1.38476	2.75407	0.671839	0	0.48779	0.780299	0.554902	0	0.0159828	0	1.35607	0	1.12587
KCTD4	ENSG00000180332	protein_coding	31.0878	27.992	0.160491	4.51549	7.43901	0	2.31495	2.82184	0.111261	3.37447	10.5773	6.80685	0.798213	7.11975	0.506242	1.59234	2.96921	0	0	3.4563	1.77823	1.58874	1.14333	1.45802	0.23261	0.661811	2.09432	0.26014	1.73665	0.615308	0.193722	4.7547	0.161571	1.69014	1.52573	5.82692	2.06576	3.02841	8.42188	0.72744	2.40393	1.77471	1.1623	0.409653	1.21112	0	0.386463
NLGN4X	ENSG00000146938	protein_coding	154.757	514.006	16.1873	50.2278	17.3853	16.1457	15.6628	22.5424	77.3017	10.5934	21.3429	28.3238	45.8613	77.2294	52.4394	25.3011	61.9925	38.6527	555.075	24.918	6.90185	36.958	45.357	20.6192	18.2867	58.5688	17.0122	62.4276	30.1012	108.612	20.0017	30.2773	16.2459	35.062	25.732	35.3697	67.1878	10.4692	16.0445	16.6534	23.7257	42.227	40.5215	46.8097	34.7987	169.32	21.9965
BCL2	ENSG00000171791	protein_coding	1158.52	1379.38	202.371	286.819	236.306	185.459	93.3728	233.671	140.492	163.888	297.732	125.623	141.782	324.054	482.773	223.233	164.374	201.468	486.3	216.1	70.9186	194.787	314.494	112.025	433.711	219.751	118.48	85.3389	139.925	686.392	37.7337	273.648	203.087	244.83	194.783	396.759	261.198	55.1243	187.136	216.923	112.481	838.676	175.564	83.6973	316.568	457.814	730.112
ST6GALNAC6	ENSG00000160408	protein_coding	14703.6	10355.1	533.194	2728.71	782.937	539.268	7017.26	3347.81	545.049	2154.8	353.05	3519.5	710.823	1615.81	1733	3302.82	5652.01	1432.87	343.76	313.344	456.66	811.375	985.342	2809.98	1722.63	1221.13	799.386	2088.88	819.599	2196.05	392.211	8460.76	662.116	2782.36	3052.2	2047.96	5436.39	266.308	1474.34	595.724	314.491	3024.87	483.894	1848.42	4418.33	2272.16	812.225
TBC1D1	ENSG00000065882	protein_coding	3718	7650.41	1257.46	1608.35	1501.76	933.995	1685.68	3206.17	1379.25	1144.16	1680.88	1994.68	1127.87	2157.92	1756.66	1436.64	544.693	2476.47	1076.58	860.125	1213.2	1277.33	875.063	2755.4	534.904	2635.32	1267.43	554.416	1791.91	2208.25	2847.03	1417.41	3602.6	1733.03	2272.19	1664.81	2430.67	2964.32	1730.05	1533.81	2072.57	1595.97	1380.62	2314.93	1427.81	2380.34	1132.26
SCRG1	ENSG00000164106	protein_coding	157.815	190.16	0.255825	22.3342	4.63145	5.69035	10.7981	2.69608	9.0184	3.70171	22.1902	19.9266	1.62665	44.9177	4.97542	0.166058	0.166565	1.65543	0.400113	1.65572	0.219023	72.3894	1.71028	12.238	2.73544	2.88507	18.7674	0.447869	5.87477	139.248	0.316749	1.51223	0.257759	0	3.02761	7.77625	1.97618	0.644557	2.02875	5.51289	0	0	1.18291	4.39151	9.17256	9.46844	5.38595
KRT80	ENSG00000167767	protein_coding	18.6767	29.7726	1589.66	1620.92	1482.75	340.48	1036.36	2274.06	2174.58	2311.51	969.714	1080.85	714.223	367.205	700.198	680.076	1463.27	573.109	1856.01	1262.26	2819.57	1657.74	2679.41	886.845	931.568	827.286	880.138	1612.8	1411.93	1195.4	5027.3	463.284	1771.68	468.645	911.072	1729.16	950.798	1211.79	3898.56	2365.03	1041.33	760.201	3901.96	2779.75	1158.65	1642.24	277.034
RPH3A	ENSG00000089169	protein_coding	16.8896	33.174	3.51146	5.15569	0.230995	2.84871	5.95349	1.32275	3.02054	6.41924	2.86244	3.70552	8.66442	0.954205	1.15487	4.35466	0.114786	1.73885	4.83427	2.56321	4.77057	2.98635	4.49365	5.32529	2.41607	2.20003	8.91981	6.48329	3.24926	20.5236	0.205975	2.20864	0.171373	1.04863	0.102243	1.67208	3.53914	0.666906	2.75486	0	2.38183	0	1.16539	3.43137	4.69663	1.66829	2.72127
DOCK3	ENSG00000088538	protein_coding	97.815	383.326	28.2386	26.2879	15.2194	29.48	7.05885	20.4445	22.5222	17.3138	60.3644	13.47	12.6707	40.7923	20.3329	6.15834	7.64172	9.63802	42.512	12.8521	37.6828	41.1969	50.5894	15.1576	18.1714	5.86934	44.3852	12.7243	18.4293	27.189	12.1903	16.466	220.952	12.3218	11.567	9.46112	18.2477	50.8351	30.2355	23.0786	10.8316	5.33855	309.321	39.459	12.3424	29.6672	38.3229
RCAN2	ENSG00000172348	protein_coding	995.303	1652.63	212.941	404.286	459.09	55.1391	108.469	262.004	200.137	138.386	254.078	168.558	293.024	513.889	139.155	159.794	211.676	267.271	161.239	116.176	523.074	194.811	402.785	215.617	69.3741	267.029	272.922	256.433	184.66	793.948	80.7968	241.445	139.725	277.609	289.896	179.524	343.144	239.912	299.387	251.229	180.495	169.807	136.2	733.699	385.705	473.219	258.937
CTNND2	ENSG00000169862	protein_coding	92.6297	143.084	3.80838	8.11433	2.5705	0.928753	28.1857	1.98721	7.54248	6.96195	11.2351	12.8536	1.62792	7.74133	1.10544	4.60135	18.8313	1.04442	0.401099	0	0.213383	34.2355	20.551	10.8753	0.379815	4.40779	10.0138	2.9845	4.45558	7.84459	0.307652	9.16476	0.250816	28.1546	179.337	3.28431	14.2424	0.645374	14.785	1.49966	0	4.45598	11.2345	0.936064	14.6328	24.9748	2.00621
HPCAL4	ENSG00000116983	protein_coding	22.7581	44.3938	8.18944	5.11464	0.244389	0	2.39545	3.52982	0.123429	1.89156	0.104987	0.200953	0	10.6733	2.48219	0.120155	0.1205	1.72516	11.2453	1.67966	4.81908	1.61548	2.44253	1.47746	0.262711	0.65359	2.81389	0.294963	3.72431	16.553	0.21756	1.58259	1.96104	2.28879	2.90173	3.1242	5.75785	0.663192	0.95257	1.52985	0	1.76741	23.1005	2.78612	1.19275	4.19204	3.29342
AC007362.1	ENSG00000225216	lncRNA	5.72364	14.1249	0.0827161	0.563137	0.108194	0	0.11137	2.24055	0.0591118	0.0783001	1.39195	0.0913943	0	2.45302	0	5.19874	0.0578273	0.54619	0.512861	0	0.0728651	2.71192	3.49706	0.0459587	0.115036	0.716701	0	0.126755	1.45965	2.26526	0.0979177	0.492547	0.0832192	1.89827	0.0519488	1.49348	0	0	2.46578	0	0	0	0.0175095	2.50852	1.33696	2.60435	1.10276
CCDC80	ENSG00000091986	protein_coding	11125	14351.5	584.149	2076.68	268.446	52.2879	363.208	436.089	1486.61	295.319	1151.7	914.469	1056.54	4977.03	1095.84	730.296	1831.48	585.411	1098.42	388.257	1165.53	1147.52	1263.95	751.795	122.581	479.956	911.598	1274.38	2057.49	15596.2	339.328	345.107	180.411	942.358	932.356	808.058	1363.16	86.1639	657.41	1434.92	768.238	375.576	852.932	2148.32	1839.2	5034.25	842.211
RALYL	ENSG00000184672	protein_coding	8.0646	20.3048	0.0583608	1.33926	0.0755967	0	4.69912	0	1.40209	0.0553414	0.0364075	0.0642662	0	4.79728	0	0.0411066	0.0412121	0	0	0	1.50416	1.38942	0	0.032917	0.0801742	0.744069	0	0.0879676	0	0	0.0686814	0	0.0587042	0	1.35031	1.4305	0.694075	0	0	0	0.582824	0.901331	0.0126977	0	0.638052	0.560482	0
AC015908.3	ENSG00000264016	lncRNA	29.2992	31.3872	3.58905	5.75088	4.22705	2.84383	0.266027	4.25387	8.58507	3.4865	0.1095	7.07876	1.64806	3.28624	0	15.2648	3.03963	1.71353	0.420203	0	1.83308	1.62656	2.42658	1.48546	2.49394	0.65037	0	6.71951	2.17357	17.2255	0.228434	7.11057	0.189213	4.17232	8.23538	0.138255	3.49962	0.660033	4.51231	2.33985	1.07288	14.5826	11.093	2.76447	7.4396	4.16041	0
PALM	ENSG00000099864	protein_coding	917.793	2029.64	333.907	275.504	59.6476	109.358	170.855	113.886	358.051	167.294	177.94	161.066	130.736	550.275	171.788	158.301	507.005	167.63	101.703	87.7567	179.095	568.713	229.945	463.533	47.2182	179.211	314.427	422.279	346.998	1199.51	262.441	146.121	49.8264	186.366	308.307	135.112	184.88	64.2094	134.932	165.842	113.706	33.1942	123.824	158.552	323.811	290.583	124.585
CACNA1A	ENSG00000141837	protein_coding	189.12	68.8142	34.858	13.0448	17.1319	19.0141	40.282	44.1443	12.1265	18.8801	35.1086	15.2101	11.8321	26.2424	8.13659	28.0122	28.0407	9.04149	43.9177	7.68296	10.1198	10.5212	11.1915	25.8953	2.80179	28.547	16.3586	44.7889	13.7854	41.0449	12.1098	11.3005	19.5325	11.7563	17.152	16.9903	23.288	14.3033	20.1212	11.0842	7.77344	13.4445	47.1406	10.0894	11.0458	24.3654	14.8358
AC243562.2	ENSG00000259683	unprocessed_pseudogene	24.5314	43.2547	0.171977	7.19705	0.233569	0	0.241553	3.5467	3.02529	0.161737	0.101054	0.192471	0.794734	6.40708	0	0.115561	9.74299	0	0	5.21393	3.30671	7.04673	7.22554	2.77227	2.42404	0.656619	0.606515	2.62182	4.80419	2.08577	0.208204	4.06829	8.13474	3.58659	1.54014	5.8933	8.81005	0	6.44191	1.5347	0	3.59709	1.16592	2.80637	1.88619	3.57631	1.52683
GLTP	ENSG00000139433	protein_coding	3216.31	2820.42	1209.83	1354.25	1193.75	1426.71	2291.16	1031.77	855.394	1500.13	552.004	1301.17	1033.62	1318.69	1842.45	1046.46	1099.31	1504.29	1234.56	1430.21	642.06	991.19	993.603	1379.14	918.107	1236.2	805.855	832.174	1134.49	1267.86	801.315	1615.5	1614.46	1229.02	888.284	886.182	1285.53	1589.62	1470.56	1128.62	1002.2	1308.42	490.639	1387.78	1436.46	1592.45	1457.43
CLIP4	ENSG00000115295	protein_coding	728.832	1287.46	35.5611	185.921	9.00935	12.3386	28.6738	74.2573	62.8899	22.5439	76.3486	58.329	175.018	249.118	70.7983	31.2896	59.3833	45.2824	38.0747	64.5226	82.2649	185.617	91.274	46.5569	25.0393	54.6471	123.599	24.9388	153.738	610.457	47.4605	91.6796	46.2497	107.178	58.4453	99.7434	156.785	12.7371	62.0465	150.787	32.8573	79.0475	102.413	240.15	154.701	248.164	82.4948
ZCWPW2	ENSG00000206559	protein_coding	58.0481	66.1779	7.28231	29.9406	4.68237	6.64017	6.87082	9.13531	7.61801	7.05764	12.7177	7.74433	9.30749	25.4706	19.9726	8.98624	4.64484	9.7505	15.9756	8.5726	3.57366	6.08022	6.15739	4.25401	2.76302	7.41876	8.49476	0.472447	20.2735	26.7882	9.97936	10.836	19.1267	12.4909	8.63847	1.78085	14.8543	12.093	16.3462	29.7503	22.2815	13.4806	14.6172	9.02642	16.5224	15.5068	9.8918
TMEM130	ENSG00000166448	protein_coding	144.816	327.707	16.0699	21.2685	25.3727	2.82837	9.16622	2.68198	29.8093	18.9275	12.8656	20.7357	14.3834	143.774	10.058	17.8674	23.7236	7.17912	15.7659	2.51213	29.4975	77.2589	8.00875	23.2355	0.46363	14.1592	25.7088	115.899	15.648	120.047	4.39639	0.94043	0.297553	16.5541	32.6084	17.0215	26.8232	4.41471	12.7151	56.8533	14.5529	2.64405	10.1834	10.0775	15.0133	24.9265	13.6922
CALY	ENSG00000130643	protein_coding	60.3145	121.254	5.43664	7.52177	0.329296	34.4011	8.56086	37.9328	3.1675	3.64869	2.97957	7.50778	1.63097	7.80874	0.47617	10.2304	20.0536	4.81161	0	6.87622	9.72938	83.7422	0	18.6571	0.356536	7.49451	13.7633	5.16277	4.01125	3.47957	9.62909	0.381442	5.45549	1.00254	8.49909	10.583	4.14122	2.16471	0.915212	0.706578	0	0	1.18033	0.940652	10.6317	3.41322	3.72438
SYT5	ENSG00000129990	protein_coding	56.8371	82.4892	7.19844	8.74481	4.61587	3.78426	6.75669	16.4463	0.168942	5.34547	3.00064	9.40388	0.779867	6.00014	1.10443	14.6077	10.3521	11.0897	11.8371	0.796975	11.4309	21.6474	8.13414	6.90731	4.85533	10.5086	20.9973	14.0855	2.069	9.2981	0.312488	17.4832	7.22345	12.5926	7.19737	22.4227	8.43226	4.4474	2.03097	5.51697	1.64913	18.042	2.30759	5.5679	12.5702	16.8738	10.551
IL12A-AS1	ENSG00000244040	lncRNA	9.22428	26.4982	3.50946	4.47664	0.230351	3.80848	2.35516	2.8037	1.62348	0.159689	8.07601	2.05252	1.6572	4.5703	3.87089	1.60598	0.114508	3.7145	2.91256	0.811483	3.29855	1.60228	2.46209	2.7681	0.247332	2.20057	5.10197	2.60979	3.77116	6.64625	0.205417	7.24243	0.170928	4.24233	2.88066	4.49515	3.5402	2.22322	2.75614	2.35759	3.70035	0	0.0327201	3.43295	4.69832	1.04516	0.380587
EID3	ENSG00000255150	protein_coding	46.2257	95.4537	19.2939	22.0423	6.7976	23.7929	9.05055	14.1134	17.9113	7.1162	14.1824	11.4588	16.9804	22.9757	8.80865	10.4964	9.05225	9.0735	10.4699	5.9632	27.5897	17.7029	11.2338	13.7103	2.78828	12.694	20.0364	14.7143	22.4718	56.5355	11.9971	19.5398	22.76	23.9558	15.6753	31.806	26.9645	18.1702	13.3649	15.1292	8.41871	8.94843	7.92694	17.6936	27.8135	36.0507	10.9559
COL21A1	ENSG00000124749	protein_coding	230.523	452.215	47.4484	32.5421	21.5412	4.73001	17.7898	67.4141	80.2271	17.3719	11.5011	13.5166	45.0136	64.8617	16.4429	47.2772	23.8528	47.9484	24.5864	39.5922	29.73	29.6341	18.1041	31.4698	2.80529	28.4274	18.4476	55.331	23.0677	146.175	10.2848	33.7513	73.6541	32.0697	138.342	98.9997	62.9376	9.71189	207.526	44.6639	4.6926	34.1265	13.5647	42.2161	15.6266	141.749	17.5391
ARHGEF26	ENSG00000114790	protein_coding	550.962	1271.8	35.5808	203.332	110.075	98.8981	224.316	58.6283	150.855	156.974	279.272	242.848	83.1663	315.296	327.417	134.625	10.6024	200.322	265.783	352.278	61.0602	287.382	192.172	139.238	565.063	231.83	253.006	27.3651	81.6907	161.931	291.363	73.2208	297.842	241.365	140.793	168.695	201.198	102.09	392.32	74.0818	252.355	469.237	187.911	203.234	200.695	128.811	91.3092
PHF24	ENSG00000122733	protein_coding	33.8722	91.5709	3.69353	6.30165	9.96419	0	4.4943	2.01088	4.55045	1.96016	1.57085	5.63306	3.35608	6.15669	0	1.66064	5.9136	1.68416	0.409671	0	9.5395	11.4372	3.03672	2.84192	2.5997	5.23434	2.7635	0.36202	8.08531	31.2682	0.262141	0.38749	91.3283	1.6185	1.58407	3.21422	2.00312	0.652089	0.368685	3.13058	1.67642	0.855602	3.40879	2.11756	6.61824	22.4503	4.36117
TENT5C	ENSG00000183508	protein_coding	5208.37	3443.04	188.554	694.038	407.447	86.5266	957.94	264.008	273.382	269.706	564.607	992.419	401.679	355.549	652.401	424.339	797.402	525.891	305.509	278.05	120.176	363.008	960.389	510.292	523.503	350.204	469.331	208.678	367.567	2959.57	57.3052	1175.66	711.178	526.544	839.801	737.345	1148.74	309.475	1280.78	251.151	362.299	2384.33	1383.86	273.802	2526.35	1545.88	996.134
SGCE	ENSG00000127990	protein_coding	1060.48	1425.4	202.314	263.609	68.0615	281.545	125.625	97.5949	185.174	73.6664	124.354	121.862	160.483	450.945	56.04	102.192	121.507	152.272	107.611	214.389	161.035	210.947	354.306	189.681	56.0724	116.167	419.635	349.906	226.706	794.157	41.6497	151.887	104.452	216.825	137.991	210.065	245.681	171.009	151.232	361.433	127.816	241.736	265.528	504.01	344.952	350.754	242.909
SVIL2P	ENSG00000234814	transcribed_unprocessed_pseudogene	38.5292	175.229	19.3316	1.07216	20.9924	0.928049	11.1535	11.9541	25.2289	18.7607	11.4169	4.15638	19.539	32.0741	8.80199	3.19107	40.8889	5.96154	10.4601	1.65306	18.0817	32.1394	28.5296	13.7223	38.7097	37.7473	19.2963	21.5995	12.8985	38.2672	47.5463	18.3461	14.2698	20.8889	35.186	21.4023	3.37974	2.14759	19.6366	10.2983	22.0998	4.44288	6.80726	15.3459	11.0754	15.99	10.3812
OMG	ENSG00000126861	protein_coding	39.9058	33.0265	5.38113	8.8851	6.37411	5.70165	6.50859	2.0023	0.151981	8.39494	8.39023	10.8098	1.63399	6.10689	5.71395	1.67107	10.1642	1.05394	3.39993	2.52974	9.6359	5.93893	3.66852	6.81687	0.338029	2.91025	2.75137	5.07384	2.58411	23.5934	9.49807	2.70622	3.74528	4.06172	4.36201	21.9315	0.575725	9.93632	6.14219	4.74478	2.92032	9.92446	10.0764	6.86107	6.57723	9.65481	4.32773
AP001528.1	ENSG00000255471	lncRNA	39.8774	39.2259	5.41938	16.0723	4.50677	2.83442	0.336242	7.07242	11.7139	1.98922	12.4749	3.99882	9.3747	11.35	3.71266	0.152171	4.56368	2.29334	3.38567	0.799115	11.2326	4.54912	5.60593	1.51868	4.72969	6.73449	8.61122	0.398358	7.45412	34.6947	2.32856	3.87695	3.77049	9.63199	2.99735	1.75382	1.98926	2.93362	11.4127	8.80432	4.16894	3.55977	5.64735	6.8261	9.96714	7.73978	3.73202
SV2B	ENSG00000185518	protein_coding	103.119	301.945	21.1884	44.2208	0.419399	2.82841	0.436946	14.7795	18.0181	2.04379	14.2479	13.3897	22.0701	66.0139	6.85006	6.14734	16.402	21.4662	53.5007	11.1365	24.6197	48.2221	25.2145	13.7658	0.457707	20.2167	27.1791	21.8922	23.2551	167.463	4.39176	21.1761	16.0918	23.2167	10.128	13.9749	23.9973	0.643367	18.9784	7.87948	22.6287	16.1475	5.68885	44.8766	51.0359	122.427	31.7323
NKAPL	ENSG00000189134	protein_coding	21.0046	38.7742	0.190513	7.75832	4.24481	1.8867	2.44056	2.76817	3.07274	0.178922	0.110871	3.81036	3.37659	13.0016	1.1368	3.04266	1.6357	0.455528	2.23722	4.30531	1.83786	8.51724	3.08432	1.4878	2.50502	3.72913	8.04794	0.316051	5.20547	16.4348	0.231766	3.99703	1.98734	8.65802	0.11327	4.58162	3.49429	0.659126	1.52143	2.33752	4.2865	3.58356	0.0359401	9.54581	5.32279	4.78721	2.66768
COL14A1	ENSG00000187955	protein_coding	5717.68	8913.63	898.722	1753.51	451.857	105.55	298.461	715.871	1080.68	547.559	1304.01	794.8	1525.45	3132.68	762.875	991.774	1482.33	843.568	749.093	413.232	988.247	622.573	1674.96	875.876	224.574	750.797	482.147	1322.45	1343.17	6741.5	699.509	1135.23	866.63	1149.78	1379.81	1287.64	2382.15	145.956	1515.45	1043.27	1223.3	1177.21	508.639	599.791	1651.05	4940.11	522.745
FYCO1	ENSG00000163820	protein_coding	3260.79	6519.51	1202.93	1585.78	1286.69	575.412	1308.12	845.454	1398.62	1636.63	1480.49	1628.35	2364.62	2215.42	2033.45	1404.1	1384.86	987.328	1165.56	924.711	1211.52	2344.79	1558.24	908.661	1875.34	1044.1	1387.5	348.94	2230.65	1505.08	1183.14	1897.7	1881	1463.13	1163.97	1312.29	2150.4	1184.55	1434.01	955.485	1675.77	2889.2	1550.51	1516.16	1191.56	2114.74	1823.98
HOXD12	ENSG00000170178	protein_coding	293.778	9.8684	2.09573	15.8423	2.5869	6.64413	42.095	20.7844	1.71589	3.70189	0.143974	28.5953	1.62664	4.27729	0.472706	4.61699	45.8019	20.5989	0.400104	13.8099	0.219086	4.60675	17.8604	20.182	0.392084	1.37998	1.29132	0.448031	11.1921	2.73449	0.31685	3.24764	0.257836	26.164	3.02769	1.77391	29.4316	0.644549	14.1343	3.09849	0.433833	11.6893	13.4762	4.97449	38.3766	47.1481	1.44524
FGF2	ENSG00000138685	protein_coding	525.746	1014.29	23.2625	272.374	76.1818	15.1916	26.5041	57.964	61.3646	32.746	55.1985	48.9734	67.9023	199.473	29.2074	20.9477	16.5333	60.0825	32.7768	42.127	129.524	123.802	138.11	96.8782	2.78919	71.9458	92.1396	53.7475	304.199	405.874	25.9625	220.204	200.444	190.388	47.0778	143.899	155.451	26.3644	64.3293	134.057	88.1124	110.538	56.3062	59.7877	218.19	217.926	35.8264
IQCN	ENSG00000130518	protein_coding	251.099	385.417	49.3912	65.2673	15.3384	81.8099	160.078	33.8803	55.2894	170.957	31.2172	133.656	42.4231	34.4017	68.3943	120.772	148.777	14.5424	47.6164	26.6294	26.5521	126.376	28.8241	95.3232	33.7198	49.4573	13.4227	74.7525	77.381	70.2605	109.024	95.4242	54.8076	34.4	75.253	75.035	59.2772	40.0402	35.7185	20.6373	12.6492	26.9134	59.6435	30.0736	46.6361	34.9034	102.295
PRKG2	ENSG00000138669	protein_coding	160.072	374.272	16.1385	64.3149	33.7865	21.8609	21.9362	35.4106	19.5776	12.2642	7.26865	46.4822	6.71557	15.4214	30.632	38.3884	6.16628	27.5796	18.695	102.747	3.6077	9.08825	11.1602	17.8742	37.618	16.3994	24.2182	0.551398	17.9492	32.2309	6.36542	85.532	35.2932	22.5184	31.3049	21.628	34.5866	76.7425	80.1844	17.4679	15.7539	51.2663	9.065	34.2408	54.7984	19.4617	14.7763
LRMP	ENSG00000118308	protein_coding	821.815	315.078	51.2454	120.009	50.985	12.3383	11.407	45.9218	19.664	17.4237	27.0205	50.7684	47.508	58.9865	61.8994	48.9398	57.8309	16.3823	36.9253	24.8991	57.6269	16.4775	305.413	65.5529	25.0023	58.4428	28.4381	29.6992	86.6011	306.863	2.4101	148.898	23.3342	79.8079	55.5459	76.695	152.012	15.7642	53.6821	56.5735	64.2043	99.765	54.0473	62.1223	187.964	217.545	60.3345
FOSB	ENSG00000125740	protein_coding	15510.5	15229.3	206.15	5229.56	179.871	86.5273	499.084	76.33	137.587	48.0925	251.435	64.0143	42.3911	533.969	716.863	474.639	313.902	172.455	1152.7	173.855	262.975	952.824	74.7881	245.746	2189.2	227.152	476.433	2843.62	5953.29	16917.9	417.62	600.441	28.6068	112.974	2492.05	6616.24	1183.17	72.5383	383.802	2424.22	83.0622	320.76	229.605	135.629	340.01	3786.43	143.941
FAM49A	ENSG00000197872	protein_coding	634.928	1094.49	98.7113	285.842	28.017	18.0451	43.7668	132.388	46.5236	51.4979	77.7901	45.3172	79.7771	266.834	88.0524	90.3241	112.559	69.2641	137.192	57.6226	152.672	79.8319	163.841	92.8878	40.544	110.955	104.948	130.781	260.597	725.785	65.0675	202.041	48.0353	291.678	98.1886	154.836	226.736	36.2024	81.1151	148.348	102.131	176.144	187.882	174.726	376.228	476.237	163.054
ARL4D	ENSG00000175906	protein_coding	360.23	719.794	171.683	91.6136	6.89664	53.2461	37.2245	82.1169	53.906	36.1314	34.0688	39.6489	53.4547	211.912	131.782	112.233	72.5889	100.801	77.6876	24.0362	60.9228	208.815	43.3192	43.8069	13.9517	30.6304	70.6734	96.6744	186.772	252.803	37.6506	80.2563	624.786	88.7481	35.7253	58.4202	54.2549	135.599	26.1208	69.3477	31.6457	34.0994	111.371	38.0496	65.0525	84.9311	80.3541
AQP8	ENSG00000103375	protein_coding	6827.08	4913.32	30.3035	292.452	78.6098	5.68334	2095.04	4.81826	113.665	281.289	1.59545	1183.86	48.3296	1107.2	28.5601	254.242	2085.2	5.34522	0.994346	5.09994	13.4588	60.7251	1.0946	295.999	2.76903	8.12809	14.8565	73.2831	60.6976	185.547	6.3348	1318.97	0.327139	18.2556	34.3353	230.023	117.053	959.71	659.934	38.9727	13.8823	2.64926	6.81188	36.2995	18.2441	7.52468	42.4561
LRRK2	ENSG00000188906	protein_coding	506.401	824.095	37.2774	206.301	25.8782	8.53425	7.07052	34.5607	31.5871	25.936	28.4347	34.068	45.8022	187.244	32.4125	16.5146	46.0595	26.8375	36.3253	21.452	238.594	60.611	76.1809	32.917	16.1689	68.954	54.201	12.8436	161.47	364.297	10.3001	107.33	46.1918	145.585	32.8897	149.912	148.419	40.0085	102.631	77.338	112.116	106.051	45.0593	68.9742	232.816	280.138	56.9722
LINC01082	ENSG00000269186	lncRNA	164.256	218.225	24.6107	55.0726	4.76313	2.82842	15.4417	15.4949	19.4852	13.8736	5.84923	17.0362	25.4868	4.78859	3.64589	14.9253	16.4	23.3374	3.90847	23.2431	19.7969	4.6634	35.4465	27.2441	11.5574	21.7314	7.00445	90.2563	15.2022	12.7967	4.39132	29.3378	5.67027	19.5943	29.7576	21.5134	54.0136	3.65855	52.0809	79.4513	27.6002	9.84064	3.43947	9.51232	52.3785	46.1093	0.349341
SLC4A10	ENSG00000144290	protein_coding	87.9298	140.286	13.9862	11.271	0.372628	0	6.84044	8.42757	3.20845	0.245776	3.01132	37.5545	2.47532	3.13366	10.829	4.63191	0.170816	4.12856	4.53376	0.796246	1.93551	1.69424	14.5512	8.27513	17.3277	15.0508	4.15991	3.03285	4.89556	7.0776	0.326466	19.1446	0.265146	144.953	4.44089	4.81579	15.5994	5.20024	24.5154	11.96	6.60253	37.9509	7.90992	11.9797	27.3758	11.8725	28.8576
AP001065.3	ENSG00000274225	lncRNA	30.3991	53.9148	2.05652	9.51767	4.4888	26.7573	12.2962	10.7472	4.59588	3.62928	1.58253	27.6588	10.2465	4.34151	34.584	0.15032	3.12596	1.05191	4.00054	7.75969	3.48942	8.76595	0.464774	1.5168	0.345275	2.14511	4.94034	9.3564	8.46604	7.91019	7.77538	5.07681	2.06485	2.21198	8.4663	3.24693	5.60326	9.91915	2.62716	5.55187	2.91378	2.65642	5.64429	14.6718	5.1991	5.27323	0.90296
DIRC3	ENSG00000231672	lncRNA	28.0316	58.4303	0.203352	9.68804	0.280067	0	6.29853	9.40642	4.5149	3.544	10.9226	3.87263	5.96549	9.21444	1.1274	0.134884	3.07492	2.3307	1.6059	1.66963	3.41434	7.22986	3.71639	2.82596	2.55779	0	5.00064	0.340809	7.15946	52.7454	2.25327	11.9573	0.204796	6.65229	8.32682	7.48337	4.20295	0.655045	1.50604	2.32691	2.32074	3.57527	4.50993	5.1463	3.89643	9.8159	2.05931
MICU3	ENSG00000155970	protein_coding	147.274	153.671	9.11024	41.1113	2.63967	3.7796	0.430192	21.2391	10.6371	5.45605	19.7911	11.5272	36.6189	58.1879	12.015	9.06986	4.67598	12.156	12.2279	13.7357	19.7497	17.7716	24.6172	11.0492	2.79843	8.13843	12.0468	26.3467	82.608	106.57	6.32585	17.1335	7.40644	17.2059	15.7274	9.41846	24.7437	4.41742	14.4564	56.1577	9.01601	9.8435	13.5398	26.3407	28.389	56.5107	12.0444
MFSD4A	ENSG00000174514	protein_coding	5147.37	2758.08	90.0949	874.411	554.611	442.27	1570.85	424.858	300.188	109.492	55.2639	762.379	117.976	656.932	98.2112	125.881	516.348	316.937	151.162	52.4484	828.556	174.271	521.723	585.185	60.5186	327.725	585.197	160.309	83.9709	409.903	41.6376	2190.02	33.929	695.369	332.665	646.786	1625.76	625.271	266.115	379.62	330.498	842.083	384.842	286.977	947.146	641.184	54.659
AMER2	ENSG00000165566	protein_coding	9.24848	20.8499	0.0647946	0.59028	0.0841453	0	0.0865399	0.68756	0.0466296	0.0614142	6.12822	0.0714144	0.84601	0.501741	0	0.0455166	0.0456342	0	0	0	2.83103	1.40487	0	0.0364009	0.0892993	0	0.694957	0.0980879	0	0.697555	0.0763708	0	0.0651792	0	0.041069	0.0496289	0.684929	0	0	0	0	0	1.1175	0	1.38291	1.24701	0.497828
TEX11	ENSG00000120498	protein_coding	83.2739	102.092	3.85055	5.49668	16.609	0.928272	20.9568	9.14086	1.72117	2.02892	3.01337	20.1407	4.17893	3.13128	6.90561	1.69984	14.7377	4.748	23.8893	5.10824	8.37511	4.62588	10.0173	62.6562	4.92393	9.70362	1.28947	5.38167	14.4924	20.2145	0.329492	28.6087	10.691	26.6229	5.84461	24.1069	37.9844	2.15132	4.28623	8.72384	17.2613	11.6748	4.55487	2.64285	14.5145	7.59902	79.0091
PAK3	ENSG00000077264	protein_coding	76.2232	98.1746	8.95616	24.1715	4.66838	1.87865	4.78194	4.11798	3.20938	3.71955	7.18435	18.3505	3.32676	46.9703	6.25911	16.1404	10.4198	8.508	4.53241	4.2438	3.56797	7.51378	15.1925	1.53336	4.91641	4.39102	9.23033	7.65217	8.2403	54.7465	2.39071	19.1354	8.98732	10.677	18.305	10.7892	16.3157	1.39537	21.0178	20.8612	1.03556	3.54773	2.31003	11.3871	9.81237	44.4265	6.4976
PTPN21	ENSG00000070778	protein_coding	1283.51	1788.35	278.133	536.543	626.203	465.099	524.496	397.93	410.567	724.32	536.299	536.559	573.311	734.486	284.861	375.524	517.837	301.563	439.924	480.448	385.898	505.9	640.882	512.94	452.433	473.302	443.652	387.214	576.851	553.307	444.725	780.348	101.003	629.774	324.148	565.633	675.659	392.034	1013.43	393.181	317.629	1059.59	608.709	641.715	479.649	583.496	547.35
LRRC37A7P	ENSG00000265158	transcribed_processed_pseudogene	11.7253	10.0349	0.101109	2.65654	0.133248	0	0.137285	1.40997	0.0717386	0.0955839	0.0616635	0.112006	0	5.72367	0.555559	0.0699647	0.0701519	0.522787	2.49574	0	0.0888031	0.0695875	0.543694	0.0555478	2.07492	7.296	3.00291	0.156936	1.94794	4.61617	1.88755	0.467627	0.101739	0.497596	0.0629055	0.0765337	2.18317	0	1.07095	0.759593	0.519823	0	1.13791	1.0954	1.29791	1.15054	0.441558
AL356599.1	ENSG00000235652	lncRNA	92.0507	134.66	7.39996	72.8591	23.3054	3.77927	30.0685	12.6313	12.1393	2.04411	18.4467	22.5384	23.7695	36.9722	43.0384	7.62087	19.3371	19.5819	26.5107	21.505	8.50828	45.3871	14.9969	13.775	45.6995	16.4276	25.7174	10.285	34.6119	83.0737	27.3832	14.7674	23.0204	15.9583	18.5745	21.5414	30.3988	20.3921	32.6157	19.9	26.3296	17.9466	19.1559	11.8089	22.9945	34.5828	24.3741
FCRLA	ENSG00000132185	protein_coding	276.465	193.992	5.64068	47.5014	2.63971	0.928048	13.3015	7.65481	0.190091	5.45613	32.2793	56.5757	11.8373	9.28987	21.7255	3.19411	48.2539	9.05033	0.398894	0	3.60091	4.65992	47.6943	9.69813	5.01829	1.37667	5.57332	17.1754	10.9688	84.0038	0.360067	23.55	7.4066	6.35543	60.3526	15.4555	42.6306	1.3936	8.77665	8.68496	10.2528	17.0557	26.9779	1.49646	80.6018	70.4676	14.8575
TLL1	ENSG00000038295	protein_coding	172.487	209.233	2.12251	43.0045	2.64063	0.928052	15.4009	19.7993	4.72275	7.14745	14.2331	11.5365	11.8356	46.7517	4.92765	9.0735	10.5461	17.7517	10.4354	0.795679	11.7234	20.6814	59.2179	19.1443	5.02155	27.8083	8.44467	10.233	28.0544	173.49	4.38696	11.8905	0.29153	12.9715	12.9291	16.9703	34.027	3.65919	7.0763	19.1173	22.6564	14.3488	5.68783	28.6504	49.764	142.078	12.039
FCER2	ENSG00000104921	protein_coding	199.64	96.8944	3.85161	29.9632	2.60768	0.928262	10.9384	1.98029	6.1526	8.69978	20.9464	30.6817	0.778941	3.1308	18.0177	4.63717	66.0219	0	0.977588	0.796101	1.93762	3.16854	16.4706	17.6223	2.76006	2.87942	0	12.169	7.27269	40.7417	0.330115	12.6115	3.86646	1.58615	41.716	7.82149	22.0732	1.39506	6.56811	3.8949	0	8.05869	3.43369	2.6425	23.2816	32.6853	11.0382
KIF20A	ENSG00000112984	protein_coding	174.361	108.148	1278.28	318.595	1121.99	1746.31	1256	1439.81	1399.94	1593.73	1172.78	813.452	2083.55	682.886	964.232	1049.37	546.128	1371.58	1450.26	975.545	958.684	526.723	1534.44	878.588	918.011	1519.84	1410.47	691.979	1157.84	287.967	1030.23	835.134	764.305	1345.28	545.869	918.321	950.158	611.511	774.091	946.752	1596.94	1904.28	617.772	804.795	604.573	1191.91	1737.66
PLCE1	ENSG00000138193	protein_coding	2801.32	3120.02	608.623	617.398	1117.5	515.497	1790.17	868.93	513.627	980.216	800.249	906.706	677.738	954.043	660.662	1405.25	553.481	787.71	469.872	482.131	789.599	1126.66	1313.31	1661.22	337.557	726.831	890.253	179.695	772.282	601.24	501.718	2011.77	173.353	1408.59	886.756	1216.97	1388.75	734.945	1963.27	610.127	767.726	584.083	780.891	489.059	623.696	592.854	1185.22
SEZ6L	ENSG00000100095	protein_coding	48.5535	119.605	0.236399	8.82216	21.5468	1.88073	0.343152	1.9943	3.16891	5.27733	4.35773	4.01557	3.34062	14.2509	0	5.99492	6.0011	0	2.7744	1.6596	6.64187	42.2509	4.29411	4.20611	0.357941	1.38557	15.2364	2.93544	53.9522	51.7667	0.291142	3.27715	2.07704	1.60043	0.13735	4.74392	13.5957	1.40243	4.34776	3.91936	2.27897	1.75205	0.0425852	3.25879	17.4794	16.4329	13.0038
ZNF781	ENSG00000196381	protein_coding	38.6101	71.3125	8.91796	17.7592	0.365679	13.323	2.66179	4.84077	6.13128	3.70845	7.1682	11.2293	19.6336	32.5914	12.1639	6.06946	1.69866	7.89865	3.34486	6.84756	17.7479	13.2113	6.82135	10.925	0.397183	7.43637	17.2801	3.01888	14.5653	21.7394	11.7314	12.6631	12.3049	16.2394	8.60471	6.30104	14.9048	5.20584	3.72746	29.8277	4.74092	7.1612	7.90503	15.553	9.83421	12.5135	19.132
KIF1A	ENSG00000130294	protein_coding	317.92	1074.4	16.1923	34.4216	0.447434	7.58303	11.3851	7.63365	13.6819	13.9918	21.3473	22.7933	9.26256	78.8888	4.92082	19.4299	23.864	13.3203	52.4512	0.796783	16.7218	235.381	11.7784	30.1262	0.489541	8.86814	57.9241	5.55884	1342.52	20.659	20.0109	10.6736	82.4199	17.0819	7.32758	4.87455	51.5495	0	14.3535	30.2461	0	8.03365	234.619	12.3353	31.4829	51.7149	33.7115
POU3F4	ENSG00000196767	protein_coding	9.24557	21.4153	0.0550565	0.607553	0.0712235	0.954109	0.0732163	0	0.0397725	1.53382	0.0344065	0.0606	0	0.521445	0	0.0388324	0.0389317	0	18.9767	0.865436	0.0487155	1.38132	0	0.0311168	0.0755108	0	0.708687	0.0828042	1.61256	0.711188	0.0647417	0	0.055379	0	0.0350716	0.0423036	0	3.32382	0	0	0	0	1.11116	2.68322	0	0	0
AL590113.1	ENSG00000223254	misc_RNA	2.13712	28.324	0.133347	8.91985	0.178114	3.82488	5.55103	0	2.91202	0.125765	0.0799558	3.49804	0.808035	1.61374	1.89141	1.54814	0.0912988	4.55516	0.45571	1.70616	0.116505	0.0905422	0.512856	0.0718335	0.190431	3.86114	0	0.211817	0	3.69635	2.01661	1.66933	0.134214	1.74516	0.0816104	1.60563	1.35703	3.08265	2.88363	0.740029	2.47758	2.70817	1.15238	1.03491	0.551362	3.0644	4.76055
PPP1R3C	ENSG00000119938	protein_coding	317.94	849.424	31.9951	72.1419	32.1349	10.4361	24.3182	31.0248	295.484	17.4203	69.1955	26.5967	177.714	174.54	38.8344	29.7829	53.3901	45.9537	73.6059	7.67537	114.606	133.87	88.8937	42.4242	11.7307	36.651	53.5101	141.494	243.334	129.914	70.5869	29.0527	28.5979	69.066	82.4006	44.6428	55.6972	3.66172	82.4341	48.5911	25.5218	27.8087	110.217	148.822	68.3947	82.611	40.8648
DPYSL5	ENSG00000157851	protein_coding	35.0578	84.2594	0.200264	5.03182	4.30992	0.931526	6.2673	1.29985	1.66449	0.187943	14.8456	0.225074	1.64269	12.2698	1.78422	3.06487	0.133393	3.62287	3.45708	0	1.85502	26.225	3.72418	1.49613	0.296847	0.646229	8.0022	0.334806	2.14593	5.02501	5.76774	0.392661	0.201681	1.02237	1.5712	1.71663	3.47544	0	0.93507	0.714095	0.448247	0	3.39962	1.54555	1.85027	112.437	5.59811
CAV1	ENSG00000105974	protein_coding	6841.01	13857.4	1058.79	1219.23	894.623	159.764	421.477	918.405	1125.54	378.85	955.595	531.38	1409.88	1739.12	582.609	681.548	1279.84	1202.43	1013.56	510.528	1106.5	1498.48	1744.79	1020.5	311.032	1489.73	1085.94	2588.71	1527.91	4502.21	509.688	1402.52	891.432	2149.6	1192.38	1342.94	1325.01	418.456	994.95	1820.2	1234.85	1312.89	1016.08	1442.5	1957.63	2522.44	722.389
RAB3C	ENSG00000152932	protein_coding	170.143	201.937	7.36113	36.7228	10.9092	10.4453	13.2371	24.8629	7.67342	5.44583	5.83777	11.4873	5.87361	30.3479	3.64963	9.05406	7.60317	20.2956	9.85997	1.65304	8.46696	36.4712	43.3034	5.62871	0.442153	8.14568	24.3605	12.4783	22.9028	123.561	6.3082	12.5006	0.285845	12.3958	1.622	15.4177	33.3837	0	20.7732	4.68518	11.5102	15.2593	1.18465	3.7764	47.2145	82.8426	18.8467
AVPI1	ENSG00000119986	protein_coding	3884.29	2386.75	671.926	610.475	595.107	1149.93	1176.05	960.994	864.265	1169.39	388.303	437.852	890.94	668.413	712.418	777.487	1179.06	768.627	314.324	388.265	1166.95	1614.65	696.171	878.554	1052.97	563.256	923.104	1145.86	257.166	784.747	1255.12	1178.35	1261.52	615.879	1294.47	1783.9	1005.97	1133.92	711.314	974.695	757.288	1179.03	443.377	235.532	843.514	637.411	741.897
GALNT16	ENSG00000100626	protein_coding	326.208	561.017	241.353	52.0814	6.90371	174.181	9.23811	18.9813	10.7071	8.89547	97.0345	26.5151	9.26214	64.7742	17.0747	15.0208	29.7592	18.8636	19.8329	1.65478	19.9949	137.828	36.449	46.4204	5.05315	7.36732	172.185	29.5172	42.7418	298.255	37.447	59.7117	124.216	54.8238	8.74948	36.9263	46.5616	2.15021	10.9781	16.6494	4.08304	13.4269	143.793	10.617	36.7599	61.8583	13.6321
MYADM	ENSG00000179820	protein_coding	11111.5	21122.9	3567.92	4333.17	3703.49	3822.61	1034.42	3239.87	3516.61	1959.15	1585.09	1983.92	6551.02	4287.79	2770.69	3021.02	4317.1	4872.82	4685.65	1510.2	2641.26	3653.24	8647.97	1187	6424	1597.66	3509.54	7458.02	7622.45	10650.1	2217.34	3706.3	4183.97	4562.31	3673.53	7961.61	3163.27	2157.17	6838.12	5616.95	3536.37	4043.86	1000.35	7535.61	4086.85	5972.08	4329.98
GPR88	ENSG00000181656	protein_coding	19.2124	46.6737	3.58924	2.41503	2.37614	0	4.31274	4.25376	1.64895	5.02969	0.109523	2.10467	2.51182	6.30149	1.13886	0.125461	8.52186	4.96917	2.86478	0	3.36352	1.62661	11.8921	2.80091	0.27663	0	0	2.70688	2.6742	23.3428	0.228489	5.24283	0.189256	1.032	6.91597	0.138284	10.2165	0	3.9078	4.80715	2.34656	1.76447	4.49483	5.83456	5.33258	10.5971	1.50345
KCNQ5	ENSG00000185760	protein_coding	39.202	69.6227	2.03206	10.2669	0.298426	0	8.3072	0.581388	1.68172	0.202001	5.65872	3.92826	2.49451	33.7765	4.41077	3.09689	3.10027	0.445998	2.19811	1.66545	4.99447	11.4488	6.3228	0.110497	0.322259	1.3943	7.93702	4.99414	8.07415	23.7135	0.263897	0.957501	0.217043	1.61722	0.126521	0.157125	5.63921	0.651748	7.37577	1.51081	0.442807	2.66136	2.29573	4.49681	6.61281	11.6182	13.8233
FOXQ1	ENSG00000164379	protein_coding	6.29459	18.0772	2401.86	1204.75	4943.86	5560.43	1299.64	577.016	1156.93	2814.4	211.918	34.0641	3375.37	396.198	554.48	179.087	2655.52	1080.09	1387.61	2753.67	5092.32	5109.55	2069.27	196.635	89.2955	1544.46	2560.81	3594.26	4250.17	2004.64	3146.72	3144.97	3144.17	876.768	125.275	1416.58	480.591	3510.09	302.493	1235.46	1965.96	82.6232	1487.52	519.249	1411.99	305.771	1527.15
AC005180.2	ENSG00000267505	lncRNA	90.3001	123.429	0.235512	13.4101	0.329182	0.92932	2.59918	2.71236	6.05026	0.220435	1.58701	0.266107	3.34116	32.0004	8.9924	0.154157	1.68256	1.66676	1.57736	0	3.50623	19.9971	8.2086	2.86957	0.356409	2.14107	9.3348	7.32874	3.52742	44.3285	2.33626	2.10484	0.237251	3.42379	3.00216	1.75707	4.14134	0	4.35007	0.70659	0.437384	3.55824	4.53656	15.2018	7.90119	7.72322	1.45623
OTOP3	ENSG00000182938	protein_coding	10.389	32.6844	1.62313	1.30314	0.0913498	0	0.0939738	2.28018	0.0504068	0.0665034	0.0435135	0.0774199	0	0	0.595895	0.0491972	2.67036	1.27475	0.532575	0	0.0619564	0.0489398	0.584744	0.0393014	0.0969992	33.4456	0	0.106645	0	0	0.0828388	0.512746	0.0706107	0	1.3753	0.053668	0	0.737866	0.495793	0	0	0	0.0150683	0	0	0	0
AC105384.1	ENSG00000249706	lncRNA	7.66934	4.37697	2.98315	0	0.0907586	0	0.0933637	0.680976	0.0500981	1.58477	0.0432497	0.0769278	0.842444	0	0.596575	0.0488964	0.0490233	0	0	2.67931	2.85646	0.0486407	1.30993	0.0390646	0.096367	0.730444	0.688499	0.105942	0.369356	1.48991	0.0823085	1.18547	2.9897	1.95246	1.37439	0.0533378	0.678302	0	1.84217	0	0.562963	0.895597	2.19427	0	2.13898	1.23137	0
LINC01013	ENSG00000228495	lncRNA	17.546	20.7451	0.158195	7.98723	2.25725	0	0.220696	5.09949	2.98707	1.84256	2.83533	0.176689	0.798954	1.56119	3.21736	1.58885	0.10721	3.75641	1.67086	1.69058	0.137654	1.58527	3.85535	0.0839476	2.36064	1.43356	1.34914	0.255974	2.77935	9.02168	2.10806	1.61738	4.98906	4.95208	1.52272	3.06088	7.36962	0.672341	2.1785	0.728386	3.07372	0	0.0308601	1.00064	10.5202	7.58685	3.98682
ACTL6B	ENSG00000077080	protein_coding	8.66435	19.163	0.0913656	0	0.119928	3.84899	0.123502	2.21573	0.0650727	0.0864339	0.0560089	6.06751	0	1.08692	0.566875	1.467	0.0636468	0.534611	0	0	1.60462	7.72481	0.555199	1.36518	0.12763	0	2.23449	0.14085	0.331915	0.666648	0.108385	1.79383	0.0919278	0	0.0571275	1.51439	1.42266	0	0	0	0	0.886114	0.0191553	0.476437	3.58138	5.42066	1.07974
ESM1	ENSG00000164283	protein_coding	4.06033	4.46073	128.717	194.415	160.73	223.504	71.8465	747.555	133.066	94.1298	161.054	343.923	122.233	388.728	124.438	229.197	188.059	358.899	193.649	358.211	175.871	78.4201	801.473	112.04	171.167	104.892	292.205	290.258	236.846	334.001	100.369	912.406	865.002	829.997	143.713	204.044	437.088	408.813	264.545	466.705	109.402	228.229	109.205	666.111	209.803	611.782	993.155
THBS4	ENSG00000113296	protein_coding	2252.41	7520.34	23.2583	336.363	15.3255	25.6546	56.7482	85.5346	131.58	27.6528	514.904	245.111	52.5762	2550.06	256.172	20.9408	188.069	69.84	8.63389	42.9761	575.673	965.038	69.7404	202.017	2.76598	23.8718	2309.85	24.9261	501.665	3605.69	45.568	25.0138	16.2724	34.9299	86.9088	98.3843	203.92	22.5799	20.5126	52.5322	29.1803	17.9203	78.83	718.082	973.248	142.414	304.414
FGF14-AS2	ENSG00000272143	lncRNA	64.5159	68.4089	0.24984	9.4042	0.351564	14.2865	6.7336	1.27717	10.4224	6.96697	4.38488	4.065	6.76052	14.695	4.33513	4.60343	7.48092	9.20151	27.8261	2.51995	8.28161	7.45773	11.3956	1.52788	0.381381	2.13349	5.6291	0.435149	7.83513	33.6482	49.0816	11.5407	2.09679	17.5691	12.6863	3.28579	6.27669	16.8089	4.89098	14.4417	14.8737	1.74983	1.18225	13.2644	13.9463	10.1152	3.69622
FIGN	ENSG00000182263	protein_coding	67.3378	160.55	17.6918	36.0164	6.83329	11.3961	9.10774	8.36921	36.9733	8.82074	22.5603	18.783	18.6697	46.2374	6.85746	10.5267	7.61308	17.7663	3.91091	5.09673	24.5374	19.2128	25.9074	27.193	2.79745	8.89444	7.01022	12.5362	24.277	71.6604	12.0685	24.145	10.8688	32.9761	18.5205	21.4587	34.0522	2.90281	29.3058	11.8949	15.8372	22.4709	11.2968	25.189	21.7206	52.897	8.11804
DIP2C	ENSG00000151240	protein_coding	1467.16	3044.96	550.402	554.111	106.055	356.66	515.92	274.653	526.914	569.407	296.534	549.658	772.951	1129.56	679.988	264.755	752.897	551.788	521.249	78.2787	372.793	1018.72	574.032	436.603	140.315	427.519	432.207	449.981	1065.21	954.86	188.493	539.786	1121.52	551.063	635.17	366.533	530.854	371.584	235.818	307.009	250.856	502.327	708.834	455.467	488.855	558.508	349.78
RERG	ENSG00000134533	protein_coding	752.923	1096.7	215.771	163.256	23.7961	95.1022	24.3642	23.9194	79.2671	31.0604	202.992	54.6075	52.5894	307.322	56.0727	37.1948	118.394	56.3599	476.588	33.5075	168.876	151.829	113.379	39.7455	11.7256	21.6174	217.403	82.6393	239.766	691.653	14.2215	47.9815	33.9283	125.695	30.0669	70.7135	129.896	14.2503	86.2099	163.566	89.2872	35.8927	160.871	118.706	212.099	245.768	55.8108
UST	ENSG00000111962	protein_coding	453.047	511.014	14.4671	63.9897	11.1318	0.928666	32.8462	21.808	52.3389	12.3085	38.2521	56.2177	27.1094	103.38	33.0811	87.0704	173.785	38.5746	16.2751	24.042	37.9835	53.1843	127.613	43.7618	0.49939	31.3993	44.931	17.6514	74.5371	238.021	20.0668	61.9203	12.7582	136.251	38.5183	56.7961	84.074	16.5246	223.113	59.8003	29.8307	53.0001	407.703	66.7835	102.822	107.78	303.448
ADRB2	ENSG00000169252	protein_coding	106.746	134.633	9.09614	20.0784	8.88307	3.77979	9.09342	16.9563	13.5632	10.4845	5.84073	6.01355	4.17046	22.9123	12.0257	9.06091	27.9476	12.1677	10.4494	2.51251	27.6956	17.7486	82.5035	13.7355	5.00963	12.6778	7.0127	26.2402	25.2597	73.1693	8.2368	24.7521	3.90301	20.8619	15.71	52.8014	32.6424	5.17794	8.21769	50.5541	7.78637	16.1583	24.7297	9.53303	31.0971	44.4473	7.56223
CRY2	ENSG00000121671	protein_coding	1603.92	3139.19	708.842	1193.01	607.764	517.398	1089.85	988.614	1014.96	1131.93	805.93	955.371	811.939	1065.55	1134.94	880.909	1273.71	704.081	813.354	1104.73	615.751	1119.36	1092.63	815.83	820.472	667.54	935.961	730.548	1139.26	1496.63	828.588	917.225	847.144	596.208	919.473	930.537	955.832	725.083	1061.26	863.801	765.243	646.986	1000.29	846.511	1139.04	1061.78	936.057
SLC8A2	ENSG00000118160	protein_coding	168.255	572.91	107.351	16.1615	4.77961	1.87805	34.5438	4.09541	1.72829	47.4967	33.8815	15.3227	12.6695	21.0453	19.0398	3.19732	3.20118	4.71133	111.115	8.53907	37.7062	245.893	32.1102	32.759	2.80681	15.647	35.7314	17.4683	83.646	84.9953	12.1969	6.08399	35.2853	10.5225	11.5697	15.5532	2.67248	111.085	31.9233	4.67906	18.8381	9.83415	13.5589	41.1743	3.11201	4.53811	32.6951
LINC02613	ENSG00000231367	lncRNA	25.7245	39.3028	1.97027	5.08544	2.36996	0	2.42382	0	3.06241	6.54319	1.54426	0.208963	4.25065	8.75438	1.80094	0.124457	0.124816	1.71561	17.6401	0.807311	3.3579	7.13303	0	0.0972141	6.25687	0.650945	8.06861	6.69845	1.68051	11.8974	2.20199	2.17546	0.187612	0	4.25593	1.69706	0.588145	5.35143	0.380225	5.63746	2.9965	1.76501	3.38939	4.60658	1.18686	3.53005	0.371527
TTC28	ENSG00000100154	protein_coding	854.426	1596	414.721	379.749	198.578	335.755	142.942	179.777	355.16	136.697	173.739	241.331	134.128	508.81	128.278	174.568	338.751	362.607	239.06	73.1142	216.832	292.039	429.249	252.426	69.3789	193.455	217.133	128.793	651.946	620.261	160.967	321.263	118.594	476.83	294.177	574.368	405.306	168.706	266.803	137.9	213.578	220.141	358.912	157.385	377.772	557.668	149.545
PLPP1	ENSG00000067113	protein_coding	2297.72	2917.54	580.487	793.186	426.467	505.987	837.432	807.313	964.151	917.148	427.792	1244.7	929.187	1532.03	902.315	514.483	1008.92	703.509	562.977	1341.59	540.232	690.308	681.708	972.594	248.927	582.03	527.916	1307.31	570.147	2394.38	558.446	688.304	444.991	719.613	774.522	706.768	977.068	497.221	788.757	938.824	341.461	611.946	345.489	666.673	1108.18	1092.77	720.86
NAP1L5	ENSG00000177432	protein_coding	285.118	512.783	26.7549	111.188	67.6824	70.3767	41.4774	44.5029	34.554	63.2332	52.3495	30.3296	104.502	136.32	66.3899	47.4662	25.3941	95.9064	55.8375	53.3415	54.3604	328.818	48.3871	75.0654	112.676	132.915	102.946	22.4904	81.4538	240.667	37.6266	31.3466	28.6088	41.5374	88.0907	102.6	71.2592	161.454	72.8257	98.1386	142.927	97.9665	18.0698	74.7371	87.5256	145.27	101.012
NKAIN3-IT1	ENSG00000274956	lncRNA	42.0559	173.533	3.73653	4.29794	0.314708	0	2.56973	0	1.69241	1.98005	5.69414	0.25515	34.5603	6.10098	1.11427	1.6723	1.67441	4.83728	0	0	1.89488	54.2951	2.37069	0.115228	0.340315	1.3895	0.587789	0.386096	0.683196	11.6351	0.277732	3.29638	42.1536	7.79233	1.59392	0.164314	7.06899	20.8918	4.37597	0	2.29004	0	6.75203	7.45485	1.16139	2.20808	0.35623
TNFRSF13B	ENSG00000240505	protein_coding	127.897	140.779	0.270195	20.8692	4.69453	4.73373	15.0551	4.82575	1.72337	3.73185	14.1149	22.0135	6.73737	9.36239	17.325	7.55249	49.1163	6.60943	2.74005	1.65388	1.94065	0.173269	17.7257	12.3161	0.417664	3.63059	4.8732	3.0535	4.40554	30.4133	2.39973	36.8139	3.87596	3.97776	40.4472	3.31485	25.6366	0.643422	7.12652	9.52005	1.64283	10.7644	19.0899	1.49786	57.6854	29.5359	9.309
LINC02731	ENSG00000204241	lncRNA	33.9122	64.0234	10.2831	4.29293	8.2993	1.88156	0.329924	2.71951	13.088	1.98335	2.96918	22.6238	6.79134	7.26286	3.71987	0.149858	4.55289	4.83128	8.92694	1.66167	8.13495	15.7297	3.01359	5.51245	0.343942	1.38863	6.41293	2.90098	45.7948	18.3253	2.31931	3.88604	2.06351	4.67136	1.59553	7.63275	5.6052	2.16924	3.78716	12.9055	6.08585	5.37493	6.75467	2.0999	7.93236	4.0413	0.355651
CHRNA3	ENSG00000080644	protein_coding	309.151	717.576	10.951	151.856	15.3302	9.48514	45.556	33.1795	77.4713	5.47904	21.3654	33.954	62.8593	271.121	36.9496	34.1583	10.6109	22.5543	21.597	22.3217	42.8295	400.862	49.0923	41.0199	16.1353	16.3742	166.317	7.99217	157.372	38.6193	18.1024	10.6697	7.46074	8.1226	48.3845	56.7399	70.6476	34.736	12.6598	15.8478	13.2639	20.6195	43.9101	98.4697	119.455	69.5833	98.4498
RECK	ENSG00000122707	protein_coding	582.681	1090.57	158.395	277.518	78.5516	269.188	71.7856	97.6086	118.083	60.0303	152.505	88.2505	318.593	299.644	216.658	140.526	161.344	184.316	116.482	95.5176	165.88	140.232	156.196	154.222	25.0446	161.235	114.932	217.484	367.789	644.317	45.5577	112.28	85.0473	253.9	159.235	161.049	255.634	22.5759	174.303	215.375	124.166	205.791	175.542	174.634	300.224	419.953	275.784
GSTM2	ENSG00000213366	protein_coding	418.955	658.046	144.122	141.852	42.7334	46.5817	78.0911	150.884	107.546	168.587	72.1295	175.453	37.2926	151.167	36.8751	100.599	121.351	79.7535	279.088	56.7667	119.876	103.329	60.3304	92.8553	36.1016	58.3999	70.6258	178.433	109.791	140.494	57.2205	139.996	149.894	71.3378	178.908	292.106	158.896	284.906	96.8855	72.5089	31.6307	89.8359	259.79	54.0337	134.899	111.052	117.523
PLPP3	ENSG00000162407	protein_coding	3024.88	4689.63	1598.19	1577.73	626.815	214.93	762.251	1325.03	534.568	654.928	796.101	1620.61	1098.18	1596.47	1845.02	835.17	1041.62	1509.22	1222.2	1246.79	646.976	854.062	1415.9	769.501	446.196	978.12	883.038	1088.2	1784.69	2816.34	1124.24	1183.42	1332.25	1183.74	1394.03	757.448	1570.1	416.193	1004.55	1327.26	657.42	987.583	945.179	1193.07	1660.26	2353.85	1023.64
FOXF1	ENSG00000103241	protein_coding	1698.97	4490.02	706.878	990.409	350.544	232.052	524.719	376.641	676.159	394.073	433.404	389.181	795.848	780.1	407.567	554.316	1134.46	565.862	172.95	593.24	569.685	895.102	618.724	945.236	355.199	467.258	357.13	2438.09	772.401	997.782	401.827	736.01	254.482	875.854	1004.52	832.292	1076.02	317.049	571.756	729.835	430.906	603.871	298.23	390.876	842.31	1179.1	187.759
AL161658.1	ENSG00000280229	TEC	26.0101	5.40066	0.0610954	0	0.0792247	0	1.82529	19.1542	0.044031	0.0579232	0.0380581	0.0673028	0	0	0	1.3983	1.39942	0	0.548828	0	0.0540065	0.0427611	0	1.31282	1.85686	0.740651	0	0.0922582	0.963641	0	0.0719467	1.21449	0.0614562	0	0.0387979	0.0468517	0	0.748304	1.18556	0	0	0.899903	0.0132514	0	0	0	0
DES	ENSG00000175084	protein_coding	88887.3	152145	308.108	3714.91	555.248	29.4632	665.366	1200.92	5788.28	598.769	242.949	826.791	1764	22910.6	6211.91	1763.42	1791.89	1085.57	800.25	2289.45	6752.79	106011	3007.34	6374.69	111.423	359.933	28058.5	1976.1	4937.55	23623.7	43.5212	1161.41	130.95	602.092	1453.98	1084.07	827.915	206.523	1152.39	417.851	162.061	169.793	3537.62	8894.65	8376.5	3368.75	7229.81
PGM5P4-AS1	ENSG00000231943	lncRNA	7.54646	10.6733	0.0577101	2.10297	0.0747346	0	0.0768354	0.697598	0.0416463	0.054727	0.036014	0.063544	0	0.515827	0	0.0406593	0.0407635	0	0	1.77795	0.0510418	0.0404492	0.60575	0.0325631	0.0792547	0	0	0.086949	0	7.4124	0.0679051	0.536139	0.0580494	0.563718	0.0367119	0.0443044	0	0	0	2.55069	0	0	0.0125655	0.532622	1.40369	0	0
ZBTB16	ENSG00000109906	protein_coding	224.813	159.776	9.03807	16.9637	4.71602	0.9281	4.83332	10.5447	3.22183	25.2103	4.42599	7.7987	5.87876	66.1483	4.94231	133.529	33.532	1.03983	1.56036	7.69628	0.23538	67.7198	40.2532	8.31414	9.2489	3.62722	5.58676	0.491484	35.074	55.9179	0.343464	6.70462	0.277994	14.2621	7.2701	0.197196	21.2655	2.14868	23.1658	0.702751	3.47999	5.34561	3.43656	3.209	21.1555	25.7799	15.5171
ZNF790-AS1	ENSG00000267254	lncRNA	29.8731	34.7674	3.74351	8.8661	10.1761	4.74469	4.58457	4.89537	8.85875	1.98322	4.33941	10.854	10.2487	12.567	5.70301	4.54787	3.12441	2.2977	2.78626	4.26805	0.196261	10.1592	6.92957	5.51222	0.343802	2.90695	8.62704	9.34223	5.01315	21.311	4.17105	11.109	2.06337	10.9121	1.59547	3.24514	12.9178	2.16929	2.62846	7.18297	8.64559	1.75367	1.17914	3.27398	6.56502	9.0073	4.31791
ELMOD1	ENSG00000110675	protein_coding	16.3277	26.4086	3.4113	2.50009	0.200229	0.936684	0.206811	2.09147	4.30495	0.140284	2.81326	1.98737	3.4237	8.50102	0.513689	0.101022	1.57598	0.47925	1.68852	0	1.75261	9.51557	0	1.44487	0.214459	0	12.1804	0.239279	12.6966	9.86586	0.179213	0	0.1499	4.33782	4.13114	3.03119	0.606839	0.676997	1.58986	0	0.476144	1.77979	1.1583	5.44131	4.78565	1.06956	3.40986
HAND1	ENSG00000113196	protein_coding	545.663	1493.97	0.300265	119.693	0.432969	0.928185	2.71931	2.68231	29.8878	0.279651	17.0887	6.05136	5.86635	126.298	30.0091	0.19138	0.191984	0	0.40018	10.2647	32.8255	377.377	0	13.7989	0.473095	33.0087	121.602	0.546903	44.885	102.423	0.376441	0	0.302655	0	4.48017	0.212927	0	0	0	0	0	0	7.94002	26.7643	138.095	4.53841	37.2138
ADCY5	ENSG00000173175	protein_coding	967.665	2472.82	186.459	125.384	17.4593	35.1653	86.8573	63.5869	49.5184	128.089	51.0257	250.338	70.42	1559.76	148.803	1449.31	232.221	84.6189	52.7929	21.4509	79.0937	684.571	265.377	240.035	18.3818	42.6216	180.734	70.8188	138.116	634.225	49.4724	92.1693	37.4735	87.3919	325.183	107.515	331.267	17.2796	209.115	106.802	40.8103	30.4981	106.942	73.4295	149.284	299.044	95.7463
WNT9A	ENSG00000143816	protein_coding	232.835	629.531	45.9476	76.5833	44.6376	3.77975	139.183	29.6111	68.6785	41.1625	24.1935	41.431	38.1629	193.171	42.0514	29.774	165.049	50.9049	49.9593	18.009	29.834	236.252	42.0903	60.0754	49.0983	47.1856	99.4211	216.923	174.933	163.072	20.073	45.1855	37.3524	48.1429	88.0166	114.656	62.0878	5.17166	30.0751	42.2051	18.7775	176.289	97.8469	66.1891	88.2474	71.8944	33.0833
CHMP1B	ENSG00000255112	protein_coding	4978.2	5685.27	1320.8	2170.69	2326.05	2495.79	1985.64	1899.33	1531.5	2006.59	1189.87	1161.28	1283.3	1137.3	1223.6	3063.52	2290.17	1573.59	1391.14	1551.57	994.971	2150.29	1186.99	1892.11	1964.22	1961.58	1468.92	2101.08	1714.55	2582.39	868.028	2138.58	2228.67	1508.95	1381.4	2926.15	1975.23	1966.51	2580.07	2005.23	1408.71	2575.52	3358.58	1299.13	2485.35	1900.11	1576.51
LINC01345	ENSG00000226374	lncRNA	8.11728	12.9374	1.65014	3.51559	1.88336	2.88665	0.104426	0.671057	0.0556591	6.9258	1.3824	4.54005	0.837019	1.7958	1.30769	0.0543135	0.0544555	1.25356	0	0	2.89674	1.43466	0	2.54831	3.49268	0.721777	2.27376	0.118713	0	1.47253	0.0919078	0	0.078203	0	0.0489442	0.0592893	0.668317	1.55415	1.13122	1.63429	0.550527	0	0.0165466	0	0.608794	1.20801	0.474995
PI16	ENSG00000164530	protein_coding	1501.9	1452.27	5.66536	45.0639	0.457591	3.77977	24.3064	7.63381	1.7231	14.0134	36.8568	17.28	9.26161	18.7256	24.7442	10.6012	15.0495	9.62305	5.6736	17.1474	6.9013	17.9462	6.10537	51.9276	2.79718	2.12861	13.4213	7.99217	7.62713	3233.79	0.396599	0.948403	5.68732	28.4073	5.90309	9.48166	5.49333	0	4.25805	40.6054	17.5505	4.44108	2.31104	0.37757	16.9265	107.137	7.5249
NFE2L3	ENSG00000050344	protein_coding	673.158	692.747	5946.87	6330.07	7355.7	2948.5	4808.73	3718.59	5344.95	6169.66	6654.19	2271.84	10408.8	4078.6	6586.46	7476.69	3499.1	6936.28	6433.89	6091.05	4825.85	8117.28	2316.11	2484.28	4380.81	3187.96	7669.47	2309.68	8518.52	3660.89	2943.91	4134.21	916.261	4970.35	4570.23	5837.38	5031.96	2042.86	11710.7	6885.16	7467.31	3979.14	3621.99	1332.15	3631.43	7778.36	8430.06
DCLK2	ENSG00000170390	protein_coding	248.123	519.541	56.4921	82.1907	23.7683	29.4611	37.203	76.4531	96.9631	34.4216	80.4706	65.6163	65.3668	210.884	36.9013	72.488	62.2542	50.2524	42.24	26.622	103.293	144.218	266.752	61.4778	36.0181	30.6337	106.522	94.1833	80.5067	198.198	23.9935	46.3034	60.1973	65.4468	95.1731	98.0422	79.7508	16.5213	290.994	56.5719	32.2647	83.57	56.2962	198.099	100.728	156.002	86.5106
ANO5	ENSG00000171714	protein_coding	526.354	865.608	23.215	105.057	2.63949	34.223	73.1916	72.2794	28.5674	10.6028	3.02633	67.238	96.9075	48.9852	7.47426	10.6	25.3679	38.5897	242.841	33.5288	182.501	37.0293	37.6853	131.902	2.80039	12.6186	96.6125	5.55718	16.4815	118.519	2.41538	104.118	0.315397	323.085	15.8499	47.629	108.229	1.39793	27.2776	9.46254	4.69492	35.0106	133.747	13.4716	94.2684	87.5028	63.2268
PCDH7	ENSG00000169851	protein_coding	933.013	3114.6	163.831	612.22	57.5472	13.2911	86.9372	133.714	368.587	94.1288	208.991	90.1887	287.914	879.061	138.507	155.38	477.621	189.743	345.201	397.838	284.024	440.789	316.946	185.651	38.349	172.436	185.669	684.904	271.351	491.826	360.222	207.536	1716.47	207.8	339.605	358.636	407.415	8.96344	308.332	304.687	77.55	207.555	205.945	397.997	594.494	423.776	385.514
NLRP3	ENSG00000162711	protein_coding	306.82	613.213	44.2462	99.8533	71.8346	10.4362	22.1787	33.1498	25.6215	97.0592	39.6865	21.0169	34.7549	72.4367	37.5465	40.1003	60.7681	31.155	58.7994	18.869	69.0334	20.8959	55.9776	75.0584	40.3988	75.7443	57.8001	46.4466	328.157	499.815	23.9884	125.851	9.2282	92.9857	58.3701	88.873	122.268	18.0365	72.2706	50.184	74.6627	64.6826	54.0454	149.346	113.301	212.803	56.444
CALD1	ENSG00000122786	protein_coding	27924.4	49142.6	4463.02	10807.8	1932.37	1128.97	1133.71	5292.21	7213.58	1604.61	3608.83	3303.74	8710.01	18870.6	3394.98	2472.8	3129.28	5113.58	6017.37	2025.11	6385.13	11053.5	8246.32	3782.91	714.499	6394.86	6606.21	3385.52	11729.2	19022.2	1631.89	4643.03	2137.35	9668.13	5371.7	4695.5	7827.6	804.492	6424.14	10179.4	4051.24	3733.8	4032.69	11471.1	8086.32	16299.8	6282.02
WFIKKN2	ENSG00000173714	protein_coding	27.4675	47.7403	1.97865	1.7564	2.38375	2.8433	0.269235	1.30686	3.07142	3.49445	2.90338	0.213178	1.64711	3.87751	3.13417	1.63307	3.04455	3.00001	5.37899	0	0.16444	5.79005	1.76533	0.0989045	0.279933	0.649635	1.32224	0.315017	9.86997	25.6065	3.97161	2.16868	0.191298	0.428911	8.24793	0.139681	0.586689	2.98167	0	2.338	1.07117	4.49669	0.0358578	18.3309	3.93071	2.26143	0.928039
CAMK4	ENSG00000152495	protein_coding	219.995	329.878	51.1488	135.945	57.0869	18.9977	58.4048	58.0366	27.0906	41.1412	66.3345	56.2082	39.0177	59.6181	45.2712	43.0033	51.8754	45.9826	30.4523	56.8104	42.8701	23.8252	97.8341	50.5508	66.5154	38.9204	37.0493	27.235	54.8504	160.965	22.0122	85.0107	10.9943	70.9175	85.1553	79.6179	120.957	38.5188	75.7381	95.0003	43.9706	118.699	52.9064	41.5362	94.2307	140.089	56.5035
AL158211.5	ENSG00000279631	TEC	39.9206	30.2073	3.6965	3.02117	4.40387	1.88314	2.53185	2.01019	3.12794	5.17482	0.123509	0.2421	5.94738	10.3144	0.48164	3.09578	7.31305	2.31404	7.13962	0.801639	1.87868	3.08898	7.65097	14.5615	0.321328	9.11238	4.23312	2.84073	3.58565	12.451	11.1035	6.33902	8.56826	8.48624	7.04528	11.8366	7.84384	2.17871	2.06994	4.75961	0	8.11799	0.0395559	6.91188	10.0708	7.83319	5.52985
AL513542.1	ENSG00000228778	lncRNA	11.065	15.7257	1.79377	0.51986	0.160976	1.90197	2.13282	0	0.0852795	0.114352	0.0731026	3.42507	4.35573	1.02311	1.21831	0.0831308	8.00067	1.83813	0	1.71504	0.106049	0.0826743	2.5934	1.40946	2.17891	3.89765	0.637393	2.33068	1.86043	0	0.144767	1.06216	0.121913	3.80767	2.75737	1.58082	5.24694	0	1.65545	0.746785	3.9092	0	0.0245828	0	6.41806	4.4834	0
STARD9	ENSG00000159433	protein_coding	570.347	1145	207.527	153.023	108.012	398.567	119.14	361.367	197.065	112.797	129.98	259.704	115.451	405.753	248.627	122.843	189.43	104.913	201.414	71.3967	200.302	343.364	312.06	135.169	120.166	189.002	293.037	111.786	286.011	309.737	84.6666	215.688	51.5834	286.085	204.659	469.963	247.118	111.172	172.027	59.7157	79.4054	250.734	334.112	173.461	160.474	375.81	304.07
TACR1	ENSG00000115353	protein_coding	83.848	111.644	0.253247	11.9749	4.619	0	8.76962	5.5691	6.11352	3.6956	9.89312	11.1653	0	17.5651	6.28661	1.69318	7.49532	9.81804	2.75433	4.24986	0.21691	17.4169	9.42745	4.23456	0.387388	1.38059	8.53613	3.00002	5.88448	152.025	6.14856	5.59573	2.10125	6.44114	4.42354	9.24176	11.3197	0.644843	2.03051	0.704256	3.50431	3.55115	1.18264	0	12.5662	42.2666	2.5631
EMILIN3	ENSG00000183798	protein_coding	43.8807	88.7184	17.3173	9.9873	4.66303	14.274	4.7762	7.70873	16.2803	5.38304	8.56135	4.10634	5.0346	9.39927	4.31454	11.8365	19.0017	2.88663	5.73358	1.65473	3.56577	13.242	18.4427	30.8507	2.7527	7.42792	4.16038	20.9014	44.7496	21.7033	4.31444	16.7777	0.264701	18.6609	12.7748	16.6971	27.1673	5.20078	7.15183	6.31	15.3954	6.25473	5.67304	2.64496	11.163	10.6541	1.9972
PDLIM3	ENSG00000154553	protein_coding	4126.54	6116.13	684.119	1103.36	108.165	60.8466	209.966	441.797	847.759	320.837	221.79	221.059	583.459	2509.05	559.688	242.628	921.641	335.94	296.075	303.882	656.673	1526.01	798.345	769.394	102.644	164.142	914.589	1825.95	1527.52	3895.91	133.701	515.007	111.592	773.277	554.33	939.599	826.672	117.948	450.577	857.463	285.737	212.025	347.737	852.314	1159.56	781.91	464.562
CAVIN1	ENSG00000177469	protein_coding	9770.89	23814.9	2880.47	3537.4	1778.36	3955.77	1336.55	3816.38	6595.44	1838.11	2349.96	2464.3	3246.14	8129.96	2722.12	2755.01	5037.51	3162.61	6654.94	1526.57	4356.31	6304.69	10670.2	2643.84	962.787	3263.76	4840.73	4804.06	4957.77	14091.3	2738.19	2808.47	3035.35	5634.19	4800.32	2564.77	3586.87	1055.04	3032.84	3681.82	3540.67	1791.84	4208.18	4439	5025.25	7809.45	3311.73
CLDN1	ENSG00000163347	protein_coding	97.9578	112.177	3864.95	3400.62	2330.76	1705.36	553.148	3230.7	6361.03	1478.41	2785.99	1557.69	11688.9	10100.8	4101.91	1178.15	3327.38	2188.62	5911.02	8259.32	3957.43	2728.56	1401.81	133.869	3181.41	1990.75	3804.68	7044.3	2272.19	4868.72	3098.4	1332.38	2109.01	4312.13	2558.04	6393.48	5418.27	348.817	789.674	8156.78	5228.28	4135.54	5583.09	5224.07	2323.31	2764.55	2779.34
AC008878.3	ENSG00000268861	protein_coding	3.34158	14.1908	0.0640617	1.32124	0.0831692	0	0.085533	0	0.0461154	0.0607227	0.0398431	0.0705994	0	5.45652	0	0.0450155	0.0451316	0	0	0.859011	0.0566018	0.0447814	0	0.0360054	0.0882568	0.737051	0.695942	0.0969305	0.951726	2.32441	0.0754936	1.20419	0.0644416	1.25288	0.0406197	0.0490792	2.29526	0	0	0	0	0	1.11704	0	0.628775	1.97398	0
CPXM2	ENSG00000121898	protein_coding	1548.7	4499.01	167.372	226.427	129.187	14.2423	65.3802	123.079	583.28	68.5774	122.987	592.045	121.38	1621.61	455.721	115.521	125.991	144.836	191.862	98.9472	200.488	1663.05	243.75	139.316	58.3053	86.1308	684.043	116.77	620.992	2739.47	25.9659	86.9662	58.6518	173.196	180.646	69.2728	140.344	11.2333	134.898	483.433	146.152	79.0252	86.706	349.356	388.911	430.851	490.951
BMP2	ENSG00000125845	protein_coding	2462.63	3422.97	337.906	619.377	921.108	110.305	783.176	592.733	841.655	281.607	343.101	1242.34	970.875	156.443	102.684	628.123	602.165	230.239	161.171	244.471	261.282	189.025	263.215	1707.24	1264.57	508.544	692.369	681.724	2049.79	554.705	170.89	1195.31	367.313	733.438	423.599	821.495	767.425	448.802	1592.32	439.439	441.953	799.813	421.979	305.228	471.055	1235.08	179.998
RTN1	ENSG00000139970	protein_coding	434.829	568.82	59.986	131.346	40.5367	11.3872	131.074	40.2421	24.1351	59.8556	46.7275	32.194	72.1712	115.001	58.6901	56.3033	115.247	31.1514	92.5012	76.6184	65.792	106.088	54.0719	125.343	13.9505	92.2809	87.1694	77.5076	86.5924	519.145	8.33618	67.0322	56.6924	72.6236	37.1354	41.61	120.121	9.70934	85.7704	63.7636	23.6764	38.5971	131.582	35.7679	543.688	126.741	77.5959
TAFA2	ENSG00000198673	protein_coding	85.1032	68.9233	3.88735	32.2146	6.82334	27.5993	17.4015	26.2834	4.71816	10.4831	22.5396	15.1329	14.4038	21.2087	31.5028	10.5182	6.14254	16.5329	25.4253	25.0002	13.3043	20.6394	16.3241	17.7708	17.8559	15.707	12.7776	17.1073	20.9694	39.6859	8.23549	25.3402	19.4371	13.5962	10.105	18.435	23.3376	22.7356	20.7546	17.5254	24.5671	12.5506	5.68619	16.4896	26.417	26.2553	9.24647
NR4A2	ENSG00000153234	protein_coding	3709.3	3779.68	125.259	1036.36	253.578	438.462	171.106	314.32	164.443	349.731	368.481	278.927	537.618	194.93	254.167	270.67	367.064	236.391	314.375	253.084	446.606	466.138	373.537	222.532	1806.21	275.94	442.922	503.103	935.146	2243.5	143.48	404.88	622.877	206.526	667.851	1969.95	858.563	168.67	295.266	377.215	170.007	5284.99	173.343	650.816	478.969	1967.74	181.666
SPART	ENSG00000133104	protein_coding	1385.04	2000.96	723.378	470.851	65.9781	39.9209	95.5559	242.142	221.025	104.346	251.28	202.165	281.118	645.069	155.775	139.136	157.017	207.582	165.945	128.232	238.138	246.384	310.013	296.036	47.2201	179.943	198.541	150.497	418.252	1205.02	86.6726	252.335	100.97	553.785	184.882	179.541	589.035	45.2827	194.395	413.237	202.544	212.949	175.574	391.146	416.633	724.869	214.495
TRAV8-5	ENSG00000256379	TR_V_pseudogene	8.83369	5.50688	0.0695467	0.58254	0.090488	0	1.8705	0	0.0499567	0.065896	0.0431289	0.0767025	0.842587	0.492972	0.596888	0.0487587	2.66785	1.27665	0	0	2.85543	0.0485037	0	0.0389561	0.0960777	0.730672	1.48591	2.01368	0.930997	2.30594	0.0820657	2.59616	0.0699622	1.23552	0.0439737	1.46019	0	0	0	0	0.563293	0	1.12046	4.0256	1.36985	1.94845	0.48902
ZNF135	ENSG00000176293	protein_coding	132.545	197.491	35.1193	45.9545	2.6459	4.73008	23.9979	21.8738	47.5518	29.0508	28.2742	18.9849	27.1569	83.2353	19.0491	19.3693	57.3477	15.8214	12.7712	6.81604	32.8271	39.7276	43.5939	34.0902	5.04722	16.4054	19.1962	52.3872	40.6249	73.466	8.3102	36.7627	9.19889	41.2058	73.3655	33.7105	37.4546	5.17042	24.575	27.8913	31.8291	12.5346	12.4341	31.3823	35.5599	68.7832	20.3815
AC105046.1	ENSG00000261026	lncRNA	9.20681	32.7006	0.135839	12.4724	0.181634	0	2.20289	0.618263	0.0950815	0.128092	0.0813435	0.151227	0	0.4095	0	1.55246	1.5541	0	1.71638	0	3.16399	1.54916	1.85606	0.0730653	0.19425	1.45599	4.45465	6.0188	3.42841	13.1327	0.162937	1.03788	1.84387	3.06307	2.79752	9.65224	0.615213	0	2.24218	0.738738	0	5.47961	1.15337	2.2878	0.549461	2.39082	0.405246
PPP1R14A	ENSG00000167641	protein_coding	1193.67	2137.87	2074.02	107.134	145.943	155.969	138.593	151.443	219.494	116.246	98.991	181.59	210.606	220.727	114.859	168.639	199.84	133.181	303.389	131.682	193.849	980.836	145.412	458.101	53.8663	68.8788	302.261	1599.57	212.654	552.176	186.313	96.7372	109.763	191.133	248.72	93.7732	131.889	282.346	191.618	182.599	57.3421	38.5858	117.075	99.691	297.449	116.272	105.154
MLLT11	ENSG00000213190	protein_coding	256.895	726.584	121.388	148.141	95.1748	111.276	58.781	197.016	85.2268	71.8676	150.955	76.9532	104.44	162.352	54.1503	116.808	91.8543	142.585	173.294	63.6592	132.954	135.675	112.74	56.0947	49.3526	95.2052	106.409	82.6568	181.761	198.67	102.033	144.021	104.258	200.977	96.732	240.228	134.84	54.3876	124.433	94.8676	94.1913	145.589	66.4363	356.431	161.282	183.75	103.06
CPM	ENSG00000135678	protein_coding	4015.14	2967.93	155.137	1018.83	447.288	129.328	810.962	536.796	195.771	128.241	406.549	657.903	439.08	675.884	263.124	721.087	288.685	418.374	323.226	361.598	102.12	140.363	269.532	331.612	304.17	581.363	307.841	310.003	3849.84	1189.38	35.755	1647.32	90.4161	891.502	270.178	305.252	862.127	1602.95	2463.45	184.948	91.6263	395.375	475.967	469.185	920.783	1261.37	455.777
CALB2	ENSG00000172137	protein_coding	469.405	883.583	75.505	74.7264	9.02013	17.095	37.0998	16.1348	232.942	2.03801	19.9646	33.9865	7.56342	59.6253	30.5204	9.12216	28.3208	44.7524	159.066	6.81439	720.849	217.07	18.7133	60.0503	0.498456	2.87517	24.8727	27.2282	75.9654	293.547	18.114	64.8183	272.559	14.0822	186.743	70.4785	37.3109	1.39821	13.7802	22.2343	9.58658	6.23681	66.3843	88.054	21.5446	103.02	30.8682
LIMS2	ENSG00000072163	protein_coding	3666.35	7346.92	626.211	1960.24	544.506	258.683	335.1	427.615	1164.1	581.573	410.872	402.337	349.005	1410.34	346.174	8576.02	1544.26	954.897	494.023	548.437	604.241	4062.82	996.851	811.715	144.767	251.911	811.627	2019.6	445.307	1494.52	1339.17	230.379	235.105	370.368	2283.01	587.285	399.431	645.601	830.229	612.517	358.601	122.159	438.874	477.633	660.548	602.356	340.28
AC079313.1	ENSG00000258086	lncRNA	8.68733	15.7645	0.105596	0	0.139419	0	0.143675	4.54768	0.0747908	0.099793	2.69732	1.83582	1.70373	5.00356	0.550717	0.0729336	7.86645	0	0.483235	0	0.0926764	2.79287	0	1.38719	0.1486	0.696254	1.41642	3.94897	3.0682	4.59469	0.125706	0.46227	1.74986	0.492397	2.7122	1.5472	0	0	0.444409	1.59613	0	0	3.30977	2.39878	0	1.14109	1.0465
NPY2R	ENSG00000185149	protein_coding	37.9682	117.396	0.166954	4.48812	0.226249	0	0.233917	0	0.115449	1.86347	0.0983602	2.04404	0	0	0	4.34212	0.112738	1.74405	0.431428	0	0.145066	2.97784	0	0.0881292	0.242846	8.54673	0.608922	4.5486	0	0.61204	0.20186	13.6933	0.168087	2.9576	1.53396	4.48284	6.56382	0	12.1421	0	0	15.5738	0.0322716	0.405555	18.3864	5.54677	0
PDE1C	ENSG00000154678	protein_coding	191.766	448.318	54.6139	62.1141	42.4973	7.58297	51.9955	68.0002	21.1385	32.6692	39.6481	45.091	33.9157	46.7317	22.1893	37.1148	37.1536	91.0966	22.1816	14.5641	34.7094	41.4379	209.48	49.1846	53.3909	53.9732	27.0223	31.9971	45.0205	81.0578	23.9517	176.91	51.3113	161.5	82.3121	99.3592	169.231	41.5587	90.4312	50.2113	20.0094	116.906	9.0685	34.0872	127.998	106.62	31.9844
C2orf74	ENSG00000237651	protein_coding	58.6724	53.2359	2.08304	16.5842	0.345762	4.73931	2.62981	5.58316	1.7093	5.31938	7.12505	9.34065	6.76535	15.9007	9.60031	11.718	8.88964	1.6602	2.1647	7.7329	1.9195	3.1432	8.16078	5.55794	0.374898	0.635835	13.6968	11.7889	15.2102	52.9921	4.25111	7.39538	2.0917	1.59449	4.40971	4.77238	20.8144	7.5367	5.47846	7.14514	6.02526	2.65127	3.42603	3.24289	13.9735	31.2515	7.1351
RGS13	ENSG00000127074	protein_coding	190.915	54.7696	3.83644	13.8725	10.6179	9.5047	0.381344	11.3279	0.173079	0.242432	3.00783	4.09662	0.779331	4.83888	12.8161	3.16865	0.168697	2.88942	3.344	5.11235	11.493	0.167145	15.2275	6.9267	0.398457	4.39557	3.44216	3.02122	3.95252	19.5299	0.321609	19.1889	0.261457	7.64188	5.83036	4.80719	11.2914	0	1.46511	3.09656	1.64619	8.96904	4.55179	24.429	23.3581	16.8029	2.55728
C2orf88	ENSG00000187699	protein_coding	2395.85	1548.13	214.698	519.91	44.8943	69.4066	1167.89	646.246	65.939	390.163	93.3539	768.667	260.733	187.213	128.922	168.652	450.97	130.099	82.2473	330.66	111.922	121.154	58.3982	252.41	80.4447	293.304	57.7181	150.465	63.9567	173.349	108.176	948.185	507.624	161.3	224.613	159.624	595.439	118.727	464.461	84.4433	35.2993	426.002	131.701	157.965	400.855	245.928	69.0803
EIF4E3	ENSG00000163412	protein_coding	2078.22	2548.42	380.05	901.972	508.405	224.444	718.465	689.107	544.83	545.595	345.913	381.645	1323.47	543.049	525.238	103.718	387.765	401.758	362.108	248.778	707.335	318.747	349.581	358.894	425.946	689.408	966.89	189.313	248.36	1030.13	23.9855	761.926	520.652	556.412	308.539	453.86	843.728	478.342	638.015	986.003	571.842	1771.44	579.471	390.338	719.27	449.1	781.51
PRRG3	ENSG00000130032	protein_coding	50.9534	81.9467	12.4068	29.8595	8.76901	5.68588	15.0922	7.68595	23.6163	10.3906	11.3654	29.1345	7.58992	15.6365	4.30228	29.1264	21.9843	6.60473	1.56101	7.70014	13.1878	13.312	13.2009	21.675	4.9559	8.16753	7.75848	14.5332	7.24725	39.1675	26.7178	10.8091	22.5834	13.0695	14.2238	27.1815	16.2634	1.39426	4.84323	7.90614	17.2007	11.6653	15.7454	7.25996	13.1298	26.446	3.66396
MEF2D	ENSG00000116604	protein_coding	4087.17	8840.76	1874.63	2237.15	2178.7	990.108	3547.71	2203.13	1700.19	2214.64	1706.37	2486.45	2031.59	2181.2	2577.82	2058.84	3386.35	1621.48	2093.89	1318.21	1267.44	4244.25	2168.78	3099.27	3393.66	1864.01	1838.32	2659.56	2380.35	2920.65	1561.19	3362.3	1937.72	2276.94	2361.84	3727.84	3380.87	1257.17	2766.69	1377.43	2163.08	3537.97	1813.82	2160.63	2984.77	2763.49	1286.39
SPINK2	ENSG00000128040	protein_coding	35.1282	48.8231	1.9907	5.0499	0.268109	2.84196	0.277643	18.4643	0.13361	1.92507	1.55358	8.78427	1.64473	0.931203	3.79446	27.5089	5.83131	6.25124	2.8476	0.805312	0.168962	1.63572	11.8199	7.9891	0.28878	0	0	2.74506	4.16059	9.5602	0.23798	2.15915	0.196744	5.41803	2.93446	6.02057	7.18656	0	6.8985	0.715445	1.06692	9.06274	2.287	2.14647	7.39942	2.25198	2.65644
ANTXR2	ENSG00000163297	protein_coding	5300.97	7653.71	549.015	2024.48	2604.12	654.357	1897.08	1805.86	1188.25	1271.99	1079.79	1918.08	1878.74	2779.76	1536.15	1480.97	1186.68	1555.79	462.158	2176.75	1095.05	2033.75	1070.42	2250.77	1060.11	2298.46	1134.52	755.025	1953.03	2798.91	282.542	2622.33	3692.57	1364.78	1826.08	1203.51	3166.38	1746.24	2560.51	1172.45	1084.19	3166.87	707.799	3001.26	1911.52	2943.13	1611.49
DLC1	ENSG00000164741	protein_coding	1409.04	3295.73	344.914	1113.6	354.683	260.589	248.73	487.892	556.761	189.594	558.896	424.593	519.778	896.26	220.287	484.84	401.071	607.109	396.29	393.457	494.165	320.221	787.123	324.805	226.706	404.251	326.416	568.248	857.787	1867.72	274.596	499.589	508.313	1005.92	924.879	695.863	910.829	113.407	479.814	934.139	539.373	618.266	333.099	495.439	1008.97	1712.63	441.327
TSHZ3	ENSG00000121297	protein_coding	479.348	1222.45	109.309	278.138	170.981	21.8496	80.3968	123.836	277.441	77.0528	145.465	132.99	246.34	362.229	88.0233	91.84	325.19	142.459	111.76	98.1012	196.986	244.727	223.094	147.415	186.308	140.208	158.562	483.878	344.894	379.398	86.6033	196.751	97.3747	232.402	208.885	177.879	267.646	38.4711	118.698	164.277	117.418	120.383	138.431	242.124	246.824	430.657	158.518
PHLDB2	ENSG00000144824	protein_coding	1301.66	2417.23	135.753	500.325	167.067	47.5299	43.7968	367.569	313.478	65.1678	145.55	107.005	257.317	974.445	139.139	124.379	139.293	212.484	206.607	116.172	293.894	467.349	420.366	143.402	184.465	256.49	367.27	179.473	503.053	894.962	186.412	219.004	136.235	393.258	231.751	286.735	408.093	33.9305	270.698	358.144	207.429	421.484	162.079	417.961	662.949	746.189	248.891
ACSBG1	ENSG00000103740	protein_coding	20.3409	86.024	7.29876	17.0087	8.75253	21.9	15.0579	19.935	10.5476	26.713	19.6219	9.5643	11.0145	11.6453	5.59695	4.64525	4.65048	19.1697	8.71343	5.10513	30.5019	17.602	15.7891	10.9788	9.19043	12.7313	25.2133	14.4939	7.73104	8.51416	8.1342	8.47347	19.183	8.2112	14.2114	19.7482	6.23503	4.42939	8.26974	4.69398	7.82862	15.2835	14.6243	11.9328	7.78007	10.0066	12.1484
LINC00641	ENSG00000258441	lncRNA	305.605	910.585	89.9569	202.159	244.077	76.07	129.698	92.6681	70.3708	301.126	248.168	112.399	106.973	130.398	145.665	190.571	56.4555	231.207	55.753	42.1178	119.968	143.108	91.2315	129.658	157.429	219.877	108.522	24.9458	204.983	209.362	261.833	142.794	337.935	197.879	133.646	193.05	127.015	77.8629	183.941	48.5512	148.752	127.588	346.405	113.489	126.271	129.456	287.617
MRGPRF-AS1	ENSG00000256508	lncRNA	13.3713	25.8771	1.86522	2.50937	0.195225	0	0.201604	0.612063	2.94943	1.81049	1.49424	1.97591	0.803377	2.81973	1.86653	0.0987887	12.1068	0.48177	0.445998	0	4.63161	6.87606	2.52055	5.22898	0.209015	0	2.88105	9.68807	1.77782	4.43318	0.174841	3.54865	0.146369	1.71885	2.82231	0.108486	2.09	0	4.09695	0	0	0.868613	1.15703	1.63275	4.80179	5.68068	0
KAT2B	ENSG00000114166	protein_coding	1332.26	1465.76	109.406	884.22	207.05	83.6737	433.511	353.392	156.935	129.904	232.978	295.489	1077.32	374.734	267.68	99.27	161.467	413.618	342.808	199.714	164.412	268.512	174.391	226.555	164.562	387.098	514.578	107.108	262.928	547.741	205.96	561.881	261.326	330.035	190.579	280.613	736.66	263.364	242.075	306.269	255.84	568.006	159.829	346.514	533.835	468.348	204.48
UBE2C	ENSG00000175063	protein_coding	327.373	603.662	3710.3	1776.4	2164.22	14389.9	5682.25	6121.68	3697.17	4284.18	2352.78	2185.78	4539.73	2559.16	4361.98	2799.33	1000.38	6621.19	3450.99	3687.84	4499.08	4756.28	5189.03	5793.4	3595.94	6710.07	5298.04	3900.04	2545.48	1979.45	5240.53	2878.47	1810.85	3709.14	2158.77	2195.36	1838.15	4831.57	3629.4	5898.54	5971.59	1750.5	3369.94	2391.74	3651.89	3449.65	2895.23
LINC02078	ENSG00000267719	lncRNA	3.35415	11.922	1.64767	0	0.100533	0.948812	0.103455	2.25795	1.44735	0.0729521	0.0475835	1.72479	0	0.480145	0	0.0538412	1.43683	1.97948	1.19833	0	0.0679228	1.4331	0	2.54629	0.106826	2.37555	1.46942	0.11759	1.48651	1.47399	0.0910668	0.501344	0.0775	1.21356	0.0485219	0.05877	0.669158	0	0	0	0.551571	0.892209	1.12493	0	1.35059	6.3066	0
NR3C2	ENSG00000151623	protein_coding	3912.38	3846.99	98.8874	904.44	689.55	35.1666	1618.93	474.416	207.719	555.855	604.057	1326.36	515.522	931.361	861.524	871.809	443.969	528.387	132.893	250.498	111.969	314.337	449.17	615.245	1021.26	666.875	274.235	56.3712	461.698	605.609	65.148	1383.02	213.905	496.183	643.743	512.095	1992.17	1132.57	1200.12	97.9967	539.35	1776.8	69.8294	134.488	1100.44	886.052	251.003
CAMK2G	ENSG00000148660	protein_coding	3481.51	5223.09	2653.17	1610.84	1607.21	2125.79	2123.64	3019.14	1656.84	2009.97	1338.02	1193.03	1751.32	1944.28	1525.91	1749.92	1392.3	1475.27	2502.25	2379.96	1613.62	2423.05	1736.54	2499.03	1372.58	1413.93	1361.75	1349.54	1875.69	1669.9	3769.09	1872.38	780.327	1184.22	1297.56	2285.52	2411.58	1387.4	2257.67	1428.5	1366.47	1788.28	1530.27	2120.19	2016.79	1049.14	1532.15
LINC02023	ENSG00000239205	lncRNA	58.0481	66.1779	3.61328	6.39486	0.265618	0	11.6109	11.711	1.65639	0.181872	10.8488	8.76462	5.9818	0.932518	0	1.63767	1.63964	0	0.417555	0	0.167564	0.12824	1.11232	5.40773	2.51839	5.28339	9.54127	0.322148	0.240185	0	0.235841	38.5736	0.19506	3.51892	0.11498	0.142249	15.4256	0	8.12721	0	4.92762	3.58142	0.0364225	15.1313	4.61479	2.25484	0.368025
ZDHHC15	ENSG00000102383	protein_coding	58.5513	120.135	3.86424	33.0876	0.386473	1.87828	6.9035	4.82391	23.6114	5.41308	15.5048	13.1605	13.5805	47.2857	4.30267	7.55797	13.3506	6.60552	3.33122	3.37663	16.3534	14.7466	22.8751	5.6106	0.420539	5.89544	12.8323	10.0134	17.7943	61.1474	4.34393	7.8832	2.12111	9.42028	10.0498	10.8394	19.1412	0.643347	8.26416	24.0485	8.44697	3.54564	6.7993	14.2632	17.8322	25.2289	11.0031
BMERB1	ENSG00000166780	protein_coding	789.869	1428.26	155.005	240.944	118.591	103.651	114.908	169.874	359.542	126.455	144.108	155.472	272.641	463.688	117.419	164.206	538.013	390.987	245.001	128.237	244.619	294.918	241.931	261.922	71.5801	186.717	200.711	953.312	257.902	593.811	258.539	243.769	189.008	363.557	326.753	222.354	269.676	86.925	169.17	203.353	179.897	96.1046	114.825	235.719	375.861	378.058	144.571
TNS2	ENSG00000111077	protein_coding	3200.39	4551.06	881.159	1768.56	1250.62	931.15	594.015	1173.44	1377.61	886.688	961.18	1256.31	734.624	1917.75	824.869	1557.63	2337.14	1093.72	666.017	615.589	911.145	1061.95	1225.55	1315.03	827.263	1167.18	838.017	2097.73	1250.47	2133.86	591.86	1154.73	2074.7	1097.33	1453.69	1810.16	1349.08	665.253	1095.4	699.444	593.731	821.324	554.77	1906.31	1264.03	1833.77	554.913
GPR15	ENSG00000154165	protein_coding	436.01	543.007	3.9014	65.5629	11.081	0	32.4821	23.9962	0.19865	13.9577	0.166367	15.3319	25.4424	0	3.6446	14.9895	187.118	4.71119	3.31901	0	1.94931	0.191619	27.0143	50.3411	13.8498	17.9038	0	33.9347	4.37118	7.01777	2.42143	122.717	0.305309	7.532	49.593	134.856	177.786	8.19975	16.6342	15.0653	5.91655	112.558	0.0511765	0	356.342	36.8439	13.6568
AC007541.1	ENSG00000260329	lncRNA	40.4391	46.5458	12.1645	13.9436	4.60343	13.3309	4.71227	9.19325	4.65189	2.01312	7.1391	12.87	3.33296	12.9483	6.95108	3.15624	3.15989	6.66793	19.8235	5.98821	3.54057	18.792	4.26745	8.22944	8.95382	16.6583	10.0091	16.1741	11.2427	27.7304	0.309183	4.42731	8.88021	6.45143	5.80573	1.76966	10.6105	3.68404	6.04372	5.52025	6.64241	8.07423	4.54634	9.11189	14.6239	9.49873	6.54524
CNTN4	ENSG00000144619	protein_coding	204.66	572.88	37.2287	108.104	25.8425	27.5597	11.4058	45.2285	90.9429	25.9131	63.5611	17.2812	97.7197	210.532	36.9174	41.5543	56.3205	41.0282	60.0102	49.0396	57.5755	32.6538	112.347	45.1359	24.9786	73.5105	35.6061	67.8115	52.4727	271.042	35.6463	103.997	19.8051	84.0518	44.1944	96.4229	140.044	22.5849	66.6735	108.569	44.5661	37.7026	25.94	79.3767	149.065	95.1761	44.7716
CDKN2B-AS1	ENSG00000240498	lncRNA	1714.49	800.327	2.11501	280.318	0.45922	2.82932	406.656	176.717	6.22608	10.605	3.02394	248.471	5.01811	12.5841	31.144	20.9388	115.184	17.6138	0.986677	13.7016	3.59976	1.69629	2.33911	290.835	11.7309	21.6241	16.28	22.4801	8.55742	9.88101	4.39542	707.47	21.5689	78.0397	48.4523	91.8945	277.556	0.646633	76.7938	6.27451	4.08748	26.9093	2.3108	7.19232	154.97	70.0702	6.41884
CHGB	ENSG00000089199	protein_coding	1213.79	788.593	7.42954	63.9291	13.2455	44.6845	67.1189	88.5347	7.72189	8.89678	4.44117	71.166	59.4148	30.4525	3.01564	16.5131	100.521	82.946	127.431	27.484	28.2204	47.367	188.878	113.108	0.504529	57.6915	69.9758	7.98963	40.2787	181.666	4.39375	297.196	10.9959	43.3298	11.5947	41.6064	137.843	0.646844	102.118	5.47835	0	8.9321	50.6752	3.2104	102.717	230.098	478.806
SSPN	ENSG00000123096	protein_coding	1398.52	2223.68	130.486	715.191	169.176	23.7526	130.052	281.1	353.73	155.448	192.089	161.15	425.552	763.341	300.937	97.7932	276.746	188.498	183.024	161.817	239.818	240.524	175.651	301.519	166.777	352.566	222.835	203.589	347.773	1115.2	233.323	221.872	67.4728	259.661	322.608	151.998	386.186	49.8243	283.603	486.635	138.19	310.02	234.072	405.38	472.572	1037.13	228.348
PDE9A	ENSG00000160191	protein_coding	2069.29	7335.24	432.881	1415.97	1321.76	531.668	1921.54	742.844	253.996	831.985	604.147	2368.91	1307.2	773.875	1504.52	1171.84	1353.45	795.096	153.507	1119.4	70.9242	1383.12	267.605	558.051	751.686	419.217	1387.71	344.005	1962.55	418.441	462.567	1828.14	272.146	986.023	1084.18	1193.97	1287.08	39.2364	345.694	133.092	296.754	771.019	196.974	2144.8	752.056	416.336	246.544
DLGAP2	ENSG00000198010	protein_coding	8.08836	16.3423	3.35341	1.84445	0.183584	0	2.20934	0.617335	1.57048	0.129378	0.0821092	0.152792	0.806487	4.75947	7.5791	0.0935401	1.55648	0.488029	5.69122	0	1.7253	5.52046	0.509784	2.70069	2.25961	3.04656	4.44949	0.218584	3.41996	1.37727	0.164648	4.89313	0.138114	1.08967	1.49335	0.102649	2.1046	6.32693	0.412595	1.56248	0.484949	1.78542	1.15391	1.02895	0.54843	3.71668	4.73417
PCDH10	ENSG00000138650	protein_coding	47.3977	99.3831	2.02777	4.98745	0.295045	0	0.305858	0	3.12444	1.95864	4.30315	3.91832	0.785138	13.3244	0.48217	1.65975	14.2192	2.3163	4.65964	0	4.98448	10.0508	1.09904	0.109501	0.318517	1.3954	8.69105	0.360296	13.1643	58.484	2.28091	0	0.214798	1.01377	0.125354	1.73311	4.91287	3.72821	0	0	0.443529	0	0.0393142	4.50414	7.31206	10.371	4.36407
SMPDL3A	ENSG00000172594	protein_coding	3548.57	2147.78	262.363	1421.82	620.118	128.376	1466.17	514.788	268.896	848.824	393.896	798.124	784.812	473.271	287.395	567.595	611.063	318.132	373.283	776.683	157.922	273.067	362.169	547.087	180.212	1370.01	565.121	423.574	737.484	458.618	69.0652	1098.24	1130.6	596.308	348.33	381.894	959.504	654.744	506.141	435.442	283.913	737.79	196.972	892.954	1175.46	779.602	565.028
AL355607.1	ENSG00000228216	lncRNA	3.90944	22.086	1.68347	0	0.114381	1.91279	0.117766	0	0.0622653	0.0825974	0.0536227	6.0219	0	6.57647	0.571967	0.0607458	0.0609062	0	0.50634	0	0.0768328	0.0604227	0	0.048361	0.121673	0	0.668101	0.134178	0.873776	0.670877	1.82884	0	0.0878187	0.515272	3.88212	4.08304	0	0.720601	0.468411	0	0	0	2.21173	5.9915	0	0	0.460255
LINC00643	ENSG00000186369	transcribed_unitary_pseudogene	13.0306	4.31813	1.6747	0.560392	0.110937	0	3.49725	2.23455	1.46502	0.0802077	2.63373	1.7556	0	1.10427	0.57525	0.0590397	0.0591953	1.2354	1.86883	0.846059	0.0746268	0.0587265	1.99895	0.0470266	0.117978	0	0	2.10882	0.342334	0.673597	0.100367	0	1.67933	0	2.64708	0.064489	0.660198	0	4.53135	4.22885	0.54049	0	0.0178982	0	1.33229	1.88537	0
TARID	ENSG00000227954	lncRNA	38.6641	48.8061	5.44333	14.0538	0.331391	2.83364	4.63772	9.97572	3.16984	5.27973	11.1592	2.22008	1.63063	6.63714	7.6592	5.99687	7.42294	0.440274	17.5252	6.87436	6.64477	1.67722	14.7694	12.1232	0.35887	22.1639	12.2777	11.6037	5.46575	4.94116	2.33946	11.0388	5.46225	8.97988	1.60171	1.75842	17.9803	25.4799	9.60681	9.60572	5.42153	9.9051	1.18054	6.80471	11.9911	11.4395	20.6156
SCN3A	ENSG00000153253	protein_coding	86.7314	166.122	9.09631	16.2544	29.0994	1.87791	19.4698	11.9448	4.71847	7.13494	10.0347	2.28497	16.966	10.429	12.6726	9.06102	3.19654	7.8163	9.2567	64.8955	19.7148	7.5836	9.93841	23.1467	7.18684	66.6067	4.85829	3.0887	8.61746	50.5957	2.41598	25.3368	5.65547	25.1086	4.4705	30.4171	41.2414	3.66038	31.0526	12.7019	4.7022	70.3558	5.6863	54.3959	35.7821	39.5905	4.7658
SLC25A34	ENSG00000162461	protein_coding	332.768	296.126	24.9239	47.0377	9.01481	24.7095	192.886	65.9398	40.391	56.1992	8.68542	87.2687	9.26227	89.5423	18.3585	35.5944	135.284	16.3992	40.567	15.4289	6.90256	23.7959	25.687	88.4096	18.3086	57.789	25.6077	43.708	7.16081	30.7248	16.1377	97.9128	63.3609	33.8421	35.6358	36.918	104.083	29.4357	58.3603	13.455	15.7241	16.125	10.1929	38.7272	42.7199	34.9459	21.9851
RPL10P7	ENSG00000242052	processed_pseudogene	7.44995	25.9629	0.144343	2.51225	0.193706	0	0.200024	2.09919	0.100699	0.136026	2.80204	0.160893	2.54928	3.44994	1.86861	2.92053	0.0983814	1.7852	1.0631	0.819311	1.74211	1.56341	0	1.43942	2.2945	3.03131	3.65189	6.13407	2.30781	7.5522	0.173512	1.6447	0.145295	1.07955	5.3989	0.107729	2.84766	3.05926	0.406771	0	1.11971	2.70007	4.44395	2.89629	1.93256	1.71557	2.18903
CSPG4	ENSG00000173546	protein_coding	1239.36	6332.29	807.198	409.619	340.083	290.071	352.352	1003.52	673.273	576.457	680.342	600.374	262.366	1790.82	295.683	1055.18	1085.85	837.493	732.069	254.796	653.452	1649.96	1114.1	1023.08	437.249	506.243	746.594	1780.6	1274.88	1195.56	405.827	1694.35	1046.33	1614.21	1496.13	493.811	1133.11	346.559	872.298	249.55	536.818	661.371	345.491	833.98	656.601	1603.95	1068.7
STAP1	ENSG00000035720	protein_coding	103.433	36.2767	2.09424	21.0489	6.62297	1.87921	4.73636	19.3404	0.170185	3.699	4.39373	4.08127	15.3473	7.71533	18.125	8.92559	3.16617	3.51688	0.979663	5.11596	1.92814	3.1551	16.5696	6.91327	2.73237	4.40092	6.3467	0.445407	7.80801	46.8596	0.31522	18.6526	2.10304	10.7302	15.4673	10.7259	19.28	0.644682	5.45347	5.51433	5.37414	11.6913	12.3595	11.4486	32.2687	23.0248	11.112
NEXN	ENSG00000162614	protein_coding	1646.19	2878.89	107.64	457.649	51.2216	27.5567	63.2187	173.396	241.898	51.5305	106.053	190.977	354.193	1078.47	304.804	77.1079	44.6467	165.143	221.954	153.208	218.478	710.231	382.554	129.762	25.0312	135.661	556.817	75.7107	494.263	704.189	59.2759	169.638	58.6502	350.946	167.848	155.046	393.285	36.2003	327.42	356.566	184.157	138.345	123.829	376.277	374.469	730.806	467.156
WWTR1	ENSG00000018408	protein_coding	2677.4	4901.7	371.354	1286.05	209.377	452.722	194.865	602.598	507.635	235.632	460.232	336.911	738.062	1833.92	337.237	338.666	664.36	715.821	515.261	440.802	615.67	915.815	1813.31	443.486	107.078	540.021	941.03	394.7	1009.91	3141.58	260.96	583.297	1495.74	1068.32	577.061	421.768	955.195	595.653	662.579	1433.5	662.406	504.103	774.13	1088.2	1016.7	1504.19	649.862
UGT2B15	ENSG00000196620	protein_coding	330.221	1697.12	59.9756	100.473	36.3431	1.87899	64.9824	75.7481	211.163	24.2277	5.85734	134.101	83.2329	55.0694	15.1409	22.4172	62.2476	45.3247	4.50111	8.53619	11.8336	66.4571	52.1798	32.9096	36.0111	281.946	0.585417	0.585862	5.77193	2.72732	10.3011	754.492	7.45781	42.7326	1.61663	428.239	77.6322	7.44032	17.7034	53.378	16.9342	21.514	1.18274	677.278	67.7143	19.9857	4.20876
HOXD13	ENSG00000128714	protein_coding	2420.1	422.167	91.6815	170.745	99.4344	820.141	356.535	255.87	30.1176	17.4281	15.7454	168.145	23.6992	99.6822	86.7815	44.5827	290.977	190.594	11.5619	585.98	31.532	135.722	656.15	170.467	9.49349	35.1224	89.2157	34.6027	431.295	85.1883	2.40066	29.5981	3.89615	163.873	49.9466	67.6796	220.398	2.91151	97.9805	15.8431	6.53772	114.106	117.042	91.7692	351.877	914.56	272.673
NAP1L3	ENSG00000186310	protein_coding	158.333	309.17	14.3995	57.9727	4.77974	3.77911	15.5912	24.0016	37.2868	13.9522	25.4974	17.1672	44.2024	146.54	20.3261	13.5178	22.3341	32.5431	24.042	8.53899	58.6732	39.763	28.2937	20.5831	2.80681	11.882	44.3698	17.4709	55.2357	146.495	10.26	13.5721	3.91689	20.7173	28.4891	18.592	56.6525	1.39501	31.9212	62.3709	9.59939	11.6334	14.6822	49.2601	49.485	95.2069	23.7262
MPEG1	ENSG00000197629	protein_coding	4379.58	4039.39	543.561	1223.9	238.888	130.279	203.494	240.631	304.724	252.674	241.545	366.803	544.383	501.122	336.598	346.053	1378.52	331.637	529.403	421.857	650.115	158.067	1065	776.215	259.995	1043.5	314.241	708.585	906.496	2974.51	94.5286	1675.54	307.413	1679.9	229.013	893.646	1570.31	150.497	856.09	518.395	715.085	1353.42	509.746	460.526	1476.86	2518.43	959.466
IGFBP6	ENSG00000167779	protein_coding	1029.9	2193.44	221.763	239.009	143.898	45.6277	145.11	202.448	674.076	141.813	344.329	246.952	292.16	531.67	157.689	243.96	1096.46	212.495	101.69	164.404	254.539	261.126	147.915	294.684	82.6703	281.27	199.251	1288.64	232.647	1928.95	528.153	129.446	145.035	268.626	433.282	142.799	247.021	91.4623	95.0773	219.292	156.578	100.596	119.33	104.82	395.538	289.321	105.141
C11orf91	ENSG00000205177	protein_coding	1.55459	22.7119	1.84051	0.506574	0.182942	3.82317	0.188833	2.11272	0.095694	1.78779	1.48201	1.947	0.806665	2.85311	1.88407	5.52679	2.90054	0.488391	3.02336	2.59276	3.16788	4.21111	2.54466	5.19323	0.195669	2.2479	0.626239	2.42288	0.27838	1.37781	2.02962	4.24095	3.36066	3.72884	1.49268	4.34288	0.614586	0.683744	4.78786	2.39779	3.83227	1.78565	0.0272916	1.02964	0.548768	1.08647	1.59516
ZEB2	ENSG00000169554	protein_coding	2765.5	3467.27	358.985	1025.02	160.871	91.2821	196.992	371.697	512.034	215.158	314.886	295.751	739.801	986.064	271.422	365.216	492.753	430.642	448.729	203.136	502.386	219.985	932.113	439.35	98.2117	540.063	396.454	464.544	1183.94	2528.85	221.776	768.214	273.859	918.847	402.291	447.748	1063.37	103.567	685.118	730.66	451.145	612.869	396.103	873.58	947.707	1889.17	556.178
CCL14	ENSG00000276409	protein_coding	122.659	103.71	21.1824	57.6285	27.2969	37.1188	21.688	26.2247	15.0735	27.202	7.25337	9.72175	4.1689	26.2402	14.5829	26.5626	25.1358	11.5207	25.3454	11.1369	21.4026	27.9573	25.2184	28.5887	0.457027	19.4622	43.809	28.7853	10.4797	123.859	14.0226	25.2576	3.91035	20.8032	17.1531	10.9474	20.4336	36.4491	37.7969	12.6873	28.8444	4.44104	4.56452	13.5516	29.6812	35.8342	9.78538
SYNE3	ENSG00000176438	protein_coding	710.68	937.931	104.057	208.97	143.712	179.758	614.806	147.226	100.211	163.8	175.063	112.503	193.638	180.041	232.641	168.569	267.657	160.297	215.59	82.5948	170.815	88.706	335.44	196.459	58.2739	155.97	152.833	193.53	363.998	777.071	96.3782	297.901	102.665	320.133	259.959	147.3	238.648	46.7988	318.097	56.5249	151.747	205.786	257.639	115.724	212.539	337.138	167.951
BMX	ENSG00000102010	protein_coding	261.761	219.826	16.1624	49.6621	58.5596	5.68098	32.5574	23.9832	16.6348	34.1842	3.02964	13.4995	16.0695	22.7065	20.3083	12.0588	17.9555	22.6004	16.9003	28.3807	39.4015	29.6004	207.834	30.0873	2.80644	17.1439	8.42367	7.97517	14.177	109.465	27.6628	37.2629	7.45427	23.0962	10.1616	26.2108	55.1718	0.644546	17.1872	30.2682	42.8858	23.3304	5.69177	25.5609	60.7103	87.8449	16.4373
FAM218A	ENSG00000250486	protein_coding	24.6715	17.2951	9.63956	3.78588	2.31956	0	2.37053	1.31996	7.12561	0.163051	4.18878	0.194095	2.52288	5.78055	1.15176	1.6111	1.61296	5.7007	1.02875	0.810511	1.80508	4.35855	2.45449	6.60764	0.253119	1.42077	4.33196	0.283836	2.72152	3.58824	0.209995	8.48501	0.174579	4.22744	2.88874	0.128185	2.04752	13.4041	0.387121	2.35382	0	2.68154	0.0332924	0	6.1015	2.9306	5.74878
TPX2	ENSG00000088325	protein_coding	574.477	980.049	3961.91	2920.42	5504.49	6223.28	6267.55	7016.72	5780.79	5821.99	6084.1	3604.69	11580.9	4921.13	6108.41	3535.38	1624.71	9759.92	9439.21	5117.17	12963.2	6251.82	6894.05	5672.16	6032.19	12161.4	12796.2	2196.09	5718.83	4196.28	7058.09	7113.91	4108.28	8180.45	2757.06	4142.13	4495.4	6643.66	6616.46	7835.94	8213.66	5833.05	5211.85	3552.86	4255.23	6123.45	4863.94
UCN3	ENSG00000178473	protein_coding	554.826	137.218	3.9003	11.1203	27.5306	26.6256	38.6024	51.8861	0.196462	22.3289	7.26502	15.295	4.16781	5.90038	68.1715	116.815	57.307	35.6908	3.31857	0	1.94991	4.6685	11.168	15.1497	24.6035	27.7308	16.3262	12.7018	1.1335	38.0436	2.4217	47.8324	0.301494	22.5448	64.915	27.6457	28.2135	196.017	11.5689	5.47725	0.43364	28.7495	1.18448	0	26.938	30.2924	1.44184
CLCA4-AS1	ENSG00000236915	lncRNA	2.72596	24.9328	0.131772	4.65646	0.175892	3.82567	0.181508	3.65889	0.0923814	1.77431	0.0790767	1.92992	1.68177	2.24182	0	1.54537	0.090279	0.492487	1.08159	3.49221	1.7121	2.87747	0	0.0710529	2.23258	0	3.69031	2.39366	1.82147	2.14965	0.157897	1.04422	0.132627	4.43016	1.48516	0.0987511	1.35906	3.08617	3.53041	0	0.489421	3.63331	0.0264364	7.55548	1.95801	1.09407	0.408843
MEGF10	ENSG00000145794	protein_coding	26.7897	127.551	0.247157	11.3651	6.56416	0.928819	4.69619	6.30414	18.9598	11.7881	5.75691	2.23863	5.04739	6.01847	0.473963	1.68919	14.5701	1.65964	15.5576	1.65726	11.38	0.160022	1.08382	6.89105	8.917	9.76188	1.29362	7.46681	54.8559	6.38462	7.94379	7.39097	5.51148	4.62348	1.6081	4.77519	12.0748	2.9215	4.89795	1.5001	2.26917	14.4259	11.231	33.6375	19.419	13.2183	2.56958
AL136366.1	ENSG00000225472	lncRNA	11.7637	7.75473	3.14945	0.543006	1.98712	4.81352	0.133883	0.648495	1.49557	0.0933344	2.6769	0.109314	2.6045	3.03839	0.558237	0.0683742	0.0685567	0	1.81887	0.838529	0.0867319	0.0680065	0.546416	0.0543108	0.138416	0	3.01087	0.152958	0	1.43276	0.117312	1.7679	0.0993256	1.84106	0.0614897	0.074778	1.40923	0	1.72424	2.45944	1.19797	0	2.22221	0	0.58327	4.64135	0.444598
AL109910.2	ENSG00000271820	lncRNA	11.7867	6.61302	0.0794595	0.567676	0.103798	0	0.106828	0	0.0568567	0.0752349	1.38573	1.73455	0	0	2.04558	2.70383	0.0556252	1.24896	0.517718	0.84915	0.0700331	2.69985	0	1.34551	1.95856	4.0512	0.676759	0.121493	0	0	0.0939881	1.15634	0.0799407	0.526528	0.0499868	2.77346	1.44655	0	1.12618	0	0.547983	4.63817	1.12633	0	2.8716	1.90612	0
HJURP	ENSG00000123485	protein_coding	139.071	133.462	814.333	442.239	1044.03	2730.78	637.115	1774.16	630.054	1578.4	1247.55	650.901	1984.17	792.761	743.073	917.881	361.236	1877.47	1249.93	792.985	1439.37	741.987	1460.06	1058.61	1119.56	1358.53	2414.6	290.897	848.116	541.715	903.023	1215.59	1305.72	1067.57	503.247	1088.41	840.713	1016.54	1424.08	1080.77	1223.33	2002.24	1068.93	1132.57	681.576	1061.15	1277.75
TMEM220-AS1	ENSG00000263400	lncRNA	92.1238	85.2136	7.34225	20.1352	22.8943	2.82892	29.4834	94.1901	9.12916	8.77978	7.22685	25.7967	7.58228	10.4571	11.4047	20.6136	24.9627	4.72791	5.1038	4.23703	10.0528	3.18088	9.32124	11.0163	9.28364	8.15335	8.46476	16.9589	15.3119	41.9688	8.19737	42.4937	41.3299	18.4927	18.4516	10.8838	19.8037	7.4686	36.3499	11.1097	7.18233	46.9026	17.9989	11.299	21.1233	17.2294	9.26936
SASH1	ENSG00000111961	protein_coding	1542.9	2535.01	496.031	835.988	500.054	407.07	345.771	645.861	325.584	758.534	594.19	187.404	412.731	612.757	569.327	744.813	482.418	750.943	753.413	507.989	443.362	696.092	977.482	296.18	328.595	876.236	558.696	232.81	1025.92	1239.46	591.531	683.811	825.649	849.071	824.113	604.012	936.918	74.8039	635.171	365.239	446.234	1260.89	465.856	738.742	850.245	1318.29	732.068
CNTNAP3	ENSG00000106714	protein_coding	64.4433	110.568	2.08764	6.17626	4.60049	0.928732	4.70911	6.29858	16.1404	0.2333	2.99715	2.2426	0.780146	9.47283	1.74453	3.15541	3.15905	1.04425	0.401008	2.52005	9.84328	28.6336	12.701	9.55379	22.932	3.64727	5.62972	7.49404	8.32292	16.6653	6.12524	9.75626	159.997	7.06701	1.60944	22.3704	7.72013	2.15742	6.62406	3.10227	6.01511	17.1429	2.30683	4.40457	12.5898	10.7326	3.69678
NCS1	ENSG00000107130	protein_coding	2518.89	6742.26	1230.89	651.242	582.55	1183.21	1726.16	1153.61	1301.51	752.062	1089.57	1093.75	1284.2	1481.57	2293.12	903.132	2616.63	885.974	1527.41	539.813	1519.82	3065.44	866.93	2172.81	140.328	704.281	1723.46	1288.66	1346.89	1832.77	1995.07	781.75	700.839	953.72	1288.9	449.411	546.271	418.464	176.353	913.235	605.98	1009.15	2086	942.39	913.231	933.935	1284.37
LY6H	ENSG00000176956	protein_coding	109.631	194.718	3.87808	2.94803	10.8611	0	6.95291	47.9706	32.4348	5.43467	1.60676	31.1436	31.5428	24.1361	3.01149	4.65944	6.12994	2.26128	0.976708	17.2203	10.0525	22.0105	16.3662	15.0455	2.78617	0.633181	7.02261	25.9775	5.8033	31.0317	0.348019	4.95676	5.6374	9.99574	5.87342	13.8827	13.3584	2.90476	7.09998	13.5236	5.94437	6.24508	2.3123	47.5699	23.1347	9.96772	6.4556
CLEC9A	ENSG00000197992	protein_coding	28.6501	46.6068	5.28777	10.991	2.44822	0	0.297393	1.29516	0.141506	6.70034	0.119919	0.233963	0	1.49043	3.09707	3.08141	3.08474	0.448547	1.601	1.66798	15.4385	0.136847	5.0267	2.8329	0.309588	5.24836	0.592697	4.92772	12.7302	19.2831	0.254128	10.6746	2.02508	10.4427	1.57851	3.19952	10.8349	0.653737	6.22325	3.9529	8.11803	4.48202	2.29264	2.12641	11.511	11.0516	3.79571
PPP1R16B	ENSG00000101445	protein_coding	955.428	1248.7	163.75	366.667	59.6424	24.7031	160.058	168.468	83.8297	134.945	172.286	172.221	118.844	183.345	190.356	180.42	527.592	150.419	114.092	51.5872	180.706	140.28	346.709	196.503	140.102	167.21	83.453	157.595	353.587	826.406	69.0454	344.933	95.652	414.928	383.453	181.01	344.618	32.4152	152.346	166.647	181.14	265.105	232.919	124.844	465.526	658.481	170.13
DZIP1	ENSG00000134874	protein_coding	482.311	956.516	89.9441	281.451	95.2634	39.9218	54.5223	87.0002	201.355	37.88	169.32	86.3156	190.285	313.835	68.2151	90.3204	124.36	107.431	64.0139	55.9003	142.849	125.442	132.905	120.118	27.2612	126.731	95.6495	128.363	263.886	375.274	63.1116	115.783	55.0765	202.678	147.809	170.106	207.646	26.36	112.58	164.323	97.2274	104.213	852.219	159.853	165.181	321.306	69.1235
FAM135B	ENSG00000147724	protein_coding	93.2019	159.932	2.07889	6.19531	6.53235	0	4.67425	0.5752	3.18033	21.2778	0.137743	2.23178	0.780787	0.356588	0	4.58761	14.5319	7.32655	1.57247	0.797839	0.208685	0.15774	31.8209	8.20332	2.69959	2.89391	0.584382	0.421271	2.55307	210.184	0.300121	29.6644	0.245047	12.6658	0.140839	7.71393	26.6899	2.16049	17.1988	0	0.435804	16.2513	0.0435226	4.41885	16.727	5.23041	0.352215
SLC26A2	ENSG00000155850	protein_coding	25712.9	41298.2	2370.61	2366.32	1700.34	828.412	13255.5	1872.31	4171.78	1478.43	1095.38	5742.81	3520.48	10811.7	2321.43	29479.9	1572.91	2586.19	1153.67	881.635	1045.93	5576.22	3587.78	3999.71	133.617	722.238	4056.87	324.743	3403.56	4519.61	519.509	14642.4	997.427	9040.46	3578.32	6079.4	3815.61	4039	6482.66	4533.72	3996.84	1218.5	1086.99	857.192	949.975	3456.77	1142.71
CRISPLD2	ENSG00000103196	protein_coding	1730.61	10175.4	577.093	1381.24	472.949	135.986	311.411	1346.27	989.686	539.048	1292.75	1052.68	2327.31	2991.48	574.32	724.363	1488.28	839.254	589.425	673.282	983.35	1232.99	861.88	1185.48	623.461	1180.68	634.35	1559.23	1633.76	3023.5	429.382	880.434	408.021	1147.98	2760.64	1396.46	1334.95	239.816	1120.62	955.51	882.778	1567.24	770.792	910.974	1726.72	3480.17	685.814
TFAP4	ENSG00000090447	protein_coding	358.094	190.024	909.288	739.739	1370.75	1677.82	1066.35	1018.31	1106.06	1440.49	1346.36	1269.4	1018.33	970.653	1921.08	935.644	864.146	1499.38	1269.33	1716.11	1510	1269.84	1504.13	1162.29	1722.12	1231.7	1093.13	820.087	1018.53	879.33	2079.26	941.261	734.361	1031.18	794.515	668.569	714.309	1379.16	1034.83	1315.29	1471.33	533.744	1200.58	811.051	1023.79	1182.95	1289.35
ANKRD53	ENSG00000144031	protein_coding	30.947	76.4099	7.21328	10.6704	0.359796	6.64445	8.79006	6.28615	16.2004	5.35497	7.15601	4.08254	0.779662	10.0172	4.97693	10.3568	23.1628	8.54424	2.15789	4.24876	6.73639	20.2687	5.54372	14.8838	2.73341	2.88555	4.16912	44.0806	5.39727	44.6357	9.85194	8.54006	2.10352	3.39372	4.42689	6.28783	6.98404	16.0033	7.18059	17.6667	2.88137	3.55053	21.2657	6.73297	18.6569	14.3849	3.68735
SCN4A	ENSG00000007314	protein_coding	59.7605	93.7225	15.5532	3.6005	2.58747	0.928512	6.78565	8.44865	3.1995	5.35914	18.108	11.1992	0.779576	7.13485	9.55204	54.228	0.166757	35.2677	16.0794	6.85045	0.219293	21.6987	13.3049	6.91747	0.392533	1.37992	7.79849	9.78692	5.39365	55.6856	0.317185	12.6831	8.9284	11.9511	11.3537	22.4821	6.98131	8.2823	7.17629	7.12681	0.433802	1.74898	5.66823	3.22897	4.46755	8.85494	4.81736
GYPC	ENSG00000136732	protein_coding	1305.26	1439.39	248.062	230.227	82.8323	61.7971	117.098	145.054	262.756	102.642	254.095	217.081	159.616	411.647	150.66	217.376	868.953	166.992	122.323	88.6153	300.389	459.908	262.078	270.14	93.7328	105.644	240.015	1107.97	308.668	1620.51	104.274	274.74	174.972	278.782	356.62	132.072	244.205	92.9781	125.375	210.519	203.16	136.548	249.81	239.106	590.564	456.519	175.081
RAB27A	ENSG00000069974	protein_coding	3138.85	2566.86	497.878	994.107	780.356	453.673	619.663	690.439	347.995	278.237	487.037	521.857	648.018	828.016	504.71	365.26	611.127	1195.95	840.539	352.966	577.943	389.557	829.229	508.945	950.85	939.95	901.719	271.511	514.269	1252.25	325.551	2107.76	457.319	1223.29	538.708	807.859	1323.84	561.582	793.266	811.186	841.265	2516.42	347.738	827.748	1709.9	1289.58	634.327
MAPK10	ENSG00000109339	polymorphic_pseudogene	366.16	477.384	33.7352	108.101	13.2425	9.48507	24.3108	33.1571	58.3052	56.4088	38.2664	32.1649	25.4061	151.576	19.621	31.2512	113.674	34.8618	8.61373	36.9687	46.1642	64.9482	80.0485	65.5193	179.983	36.6544	44.9182	103.444	63.2426	253.754	23.9756	53.8203	18.0459	48.7329	52.6859	78.1571	205.28	10.4657	53.713	67.7815	49.4823	37.7024	37.1813	203.452	105.418	158.522	43.0996
RORB	ENSG00000198963	protein_coding	41.5387	80.296	5.4063	12.8022	0.320046	0.929618	2.58087	3.44067	7.44996	5.24628	7.06181	9.1697	17.1723	40.5144	10.3586	3.12347	19.9656	1.671	1.5816	0	1.89956	0.14975	8.23731	1.51715	0.346246	5.20254	0.587005	5.11397	11.4467	16.8226	2.32254	3.28959	0.231289	2.21135	1.59654	1.75125	6.32916	0	3.78397	3.92649	2.28611	6.28148	10.0859	4.45408	10.6679	22.806	0.902702
TMOD2	ENSG00000128872	protein_coding	970.051	1791.21	323.456	311.919	44.8943	173.09	145.071	455.535	308.929	104.337	234.343	69.6362	200.404	342.995	238.939	81.5356	75.7065	373.098	839.043	30.9221	275.783	473.111	220.461	129.754	56.084	178.45	467.459	160.1	334.818	723.63	69.0581	224.214	203.128	425.564	336.724	177.993	442.081	215.674	114.16	133.914	545.89	302.846	392.643	309.435	230.9	429.782	155.106
PIK3CG	ENSG00000105851	protein_coding	544.638	510.42	56.5044	157.801	38.4529	2.82949	13.5682	48.0458	15.1909	20.8299	41.1036	37.7797	56.0087	55.6168	48.4297	38.6383	106.437	37.9236	52.28	19.7297	65.8045	12.0538	99.5959	75.0808	18.381	82.4964	22.7133	36.9085	148.868	362.925	18.1363	166.735	28.6155	127.062	54.1398	66.0377	222.84	8.95308	70.5558	58.9655	64.1927	166.337	100.127	201.506	275.168	280.807	64.7763
NHSL2	ENSG00000204131	protein_coding	84.9644	171.18	7.36878	20.0788	6.82423	0.928044	2.70938	19.1068	16.4947	8.81204	14.2119	9.68133	11.8418	68.0059	6.21679	13.4295	26.4996	10.9231	12.8383	2.51251	37.2467	11.9497	39.4068	15.0817	0.445587	23.2873	3.42593	12.5081	55.9006	38.9559	17.7286	16.5711	24.5651	22.0754	14.3104	19.9369	32.643	0.643147	17.8966	7.08552	17.7146	21.573	10.1737	13.5866	21.7363	78.4886	9.24585
LYPLAL1-DT	ENSG00000228063	lncRNA	8.18714	7.80771	0.0938856	1.24362	1.96361	0	0.127055	0	1.48522	0.0888017	0.0574771	0.103898	0	1.73117	3.477	0.0651613	0.0653344	0.531435	0	0.841031	0.0825554	1.46958	0	0.0518082	2.03653	0	0.6613	0.144989	3.75373	3.84232	0.111444	0.476816	1.71082	1.17045	1.42144	2.83216	0	0.714653	0.459194	1.61107	0	0	0.0196288	2.45168	0.588662	1.16675	0.450968
AC078942.1	ENSG00000225365	lncRNA	2.13619	31.6984	0.141139	0.503213	0.189147	1.89671	2.22759	2.86463	1.57737	1.79938	0.0842825	8.11651	0	0.405051	3.2727	1.56148	0.0963243	1.79181	3.66598	0	0.123156	0.0955204	1.16718	1.43551	0.202407	2.24083	1.36746	4.29922	1.79079	2.90019	0.169522	10.803	0.142066	1.72781	1.49911	1.62074	1.34744	0	1.60635	0	4.49735	0.869729	0.0280337	0.423762	2.65244	3.03435	5.98157
HACD4	ENSG00000188921	protein_coding	632.595	981.715	177.653	325.328	86.9511	49.4331	35.1606	102.574	113.606	85.5518	114.455	78.9195	252.299	291.284	75.2339	97.7354	139.186	74.1679	339.595	130.84	121.666	107.837	156.835	165.109	58.2618	126.698	125.666	154.988	150.736	538.811	37.7296	164.582	60.3858	226.455	167.735	136.566	332.719	40.7428	209.709	273.67	283.661	177.923	211.522	138.613	222.457	310.404	90.7578
CASQ2	ENSG00000118729	protein_coding	1218.31	2494.66	10.9547	82.7988	4.76957	0	7.07082	12.5889	27.1183	2.03372	8.68522	9.80765	26.2516	572.01	91.3745	3.1885	0.201709	12.6944	3.32919	16.2846	49.4869	768.598	29.4284	24.7443	2.7918	0.637254	219.762	0.588216	75.3299	583.039	4.39155	1.51922	0.320306	2.18748	22.9586	3.32586	13.9591	2.90825	13.7763	9.46304	0.438213	6.23771	22.5698	76.4268	128.438	28.313	78.6861
TMIGD1	ENSG00000182271	protein_coding	2112.33	1658.1	0.316199	335.826	0.459599	0.928782	627.187	38.1194	1.72227	15.7192	0.172507	477.282	0	0.358905	1.10941	29.7859	124.021	5.32925	0.404148	0	5.25149	1.69613	0	551.295	0.503408	46.4204	2.71695	24.8858	2.52898	0.588467	2.41108	618.99	0.318761	27.8022	79.5847	78.1941	417.238	0	206.484	1.49959	2.25958	18.8176	5.69084	129.273	121.905	51.5688	9.7411
CCDC13	ENSG00000244607	protein_coding	49.8619	47.0722	8.92821	12.577	6.66373	23.8255	6.81724	11.3251	4.67469	5.37388	11.301	7.69607	5.89196	6.54796	6.92027	16.103	11.8309	6.63668	11.1792	5.11188	5.16656	3.16198	11.9821	12.2624	4.89675	2.12924	2.72182	25.1446	13.5794	20.2585	8.05453	12.6529	18.9962	9.47325	1.61475	38.6573	12.7308	5.20406	19.9064	4.70273	0.43335	12.5879	5.6712	13.1792	7.81055	19.2539	14.5148
LINC00402	ENSG00000235532	lncRNA	29.3809	18.9653	0.141236	7.42323	3.89067	0	2.22804	1.35257	0.0986513	0.133128	1.48841	1.96207	0	0.404971	1.18848	5.55174	2.91402	1.1293	1.06744	8.85891	1.73485	0.0955824	1.8447	2.70961	0.202558	0.671935	0.623341	0.225655	0.274419	13.0749	0.169643	3.56763	0.142164	0.458679	1.49925	12.3573	7.4703	0	0.409257	2.39169	0.481803	1.78342	0.0280501	0	4.82161	10.4592	0.400704
RAP1A	ENSG00000116473	protein_coding	5842.76	5837.27	1343.65	2581.17	1594.59	2101.06	1545.56	1890.12	1191.25	1345.31	1281.59	1637.84	3412.74	2480.77	1786.66	1096.81	710.384	2820.58	2086.89	2420.42	1582.46	1385	1853.11	930.51	1687.25	2279.67	1943.41	687.378	1332.25	2870.55	1165.62	2089.24	1498.35	1975.51	1087.28	1208.14	2567.6	2410.89	2291.86	2792.56	1727.14	2463.18	1375.01	1938.6	2260.94	2004.1	2045.76
ADGRL3	ENSG00000150471	protein_coding	302.108	697.381	54.6976	81.6025	113.369	18.997	15.7197	26.0591	10.7117	54.7278	46.7069	37.7419	28.806	29.343	12.5848	40.0886	41.6039	98.4206	19.221	158.586	13.4743	29.7181	188.978	51.9379	40.3689	58.4582	17.7105	3.09544	35.1526	62.3071	4.39606	265.045	61.8924	109.79	41.3689	62.935	235.748	223.044	174.38	32.6121	43.9461	154.672	7.94283	12.8969	171.525	90.3813	7.52534
FGFR2	ENSG00000066468	protein_coding	1865.11	3382.63	235.87	184.97	308.094	182.597	138.691	196.76	185.285	163.98	53.8549	497.021	774.762	2045.3	494.071	215.95	254.605	231.529	56.3195	24.8971	87.341	813.532	69.1089	142.047	569.131	515.428	112.027	49.1304	434.437	1108.64	84.7306	504.952	1182.26	151.132	64.1791	383.227	697.025	776.886	888.656	223.265	14.4985	1478.6	105.833	81.9701	299.328	191.751	103.467
HDAC4	ENSG00000068024	protein_coding	1545.79	3541.99	793.188	717.812	1094.47	1030.08	1007.91	591.939	740.438	1636.19	616.874	490.174	1010.71	903.794	838.34	984.316	809.357	1185.38	925.311	923.89	991.433	1369.96	1523.16	633.083	1701.74	1068.2	667.251	399.614	1069.4	685.098	1744.27	823.69	1362.04	1095.03	666.607	906.016	965.721	454.812	983.874	579.004	953.274	1232.95	867.531	1615.21	816.525	1033.85	514.449
LILRB5	ENSG00000105609	protein_coding	704.307	564.245	61.8103	103.533	21.6822	15.1916	17.8882	37.3905	52.4424	41.2471	12.9229	17.2939	125.727	38.2575	35.6052	38.6571	274.379	63.7745	45.7584	30.0645	67.4987	35.6316	83.101	114.565	62.494	184.715	32.0058	156.522	76.6844	651.778	37.6762	281.84	107.64	237.031	18.7015	117.986	146.943	27.1213	57.0145	31.8012	29.7991	163.605	50.6859	109.613	167.325	198.807	135.982
FOLR2	ENSG00000165457	protein_coding	1837.11	1113.38	135.62	154.921	32.2382	9.48644	30.8458	67.8387	124.05	134.889	90.506	132.998	72.969	119.724	94.4185	77.0822	481.623	50.1806	118.246	57.6173	67.6205	97.5405	116.436	248.204	44.9923	161.98	54.8652	368.785	179.175	2286.35	51.4281	136.405	99.1395	106.48	133.707	95.2714	260.57	11.2282	99.6063	63.7066	48.1604	153.644	45.0748	248.407	304.161	377.642	259.09
EFHC2	ENSG00000183690	protein_coding	73.2642	111.106	3.83276	15.1767	4.6418	0	10.8294	9.16505	4.67012	2.02186	4.39956	11.2207	1.62629	22.1466	7.57981	1.69601	1.69824	7.27185	41.1589	17.2874	76.5238	4.61123	3.61494	5.58436	21.2303	28.8818	0.582376	3.01639	61.6695	15.1376	6.17744	7.34669	0.259977	16.2466	0.148303	0.185528	13.464	34.5582	1.46565	4.70474	2.26115	1.74876	0.0455059	3.80619	19.3061	14.9738	2.55858
CORO2B	ENSG00000103647	protein_coding	206.474	361.32	40.4831	111.071	29.8093	9.48578	9.22651	25.3971	24.0555	24.1155	50.7382	19.064	13.5149	55.8847	10.0354	29.6825	23.8427	99.4571	31.1216	10.2603	10.1776	42.7726	56.8234	27.392	5.05332	13.3783	21.3211	22.2953	28.2458	129.624	12.2268	45.9193	14.4828	14.6982	25.717	400.873	23.8967	5.92606	10.4225	19.8559	5.91543	6.23663	11.3157	88.9525	91.8624	38.5842	14.2004
ADAM33	ENSG00000149451	protein_coding	641.361	1321.14	135.443	122.947	25.907	15.1918	75.989	60.7708	257.826	70.1901	115.8	86.292	28.7957	423.022	54.1433	105.048	520.852	42.8142	18.0355	18.8673	168.966	602.962	163.874	245.292	25.0436	43.379	235.963	444.079	142.451	448.604	70.8985	83.0272	19.825	79.6804	188.879	327.339	161.694	6.68863	64.8386	58.1325	27.9531	74.5467	49.5699	82.0481	138.826	256.403	38.0293
CELF4	ENSG00000101489	protein_coding	37.4266	74.6917	3.7183	5.61822	2.49113	0	0.318122	1.28821	5.992	0.207022	0.126564	2.18689	3.35096	15.0254	2.41709	3.10751	7.3443	6.78136	2.19103	0.800685	3.46714	15.645	2.37689	0.112925	0.331467	1.39175	12.3745	0.375604	2.10817	7.19732	7.69589	2.12132	13.4364	2.83521	4.35248	1.74199	7.81965	100.646	2.06211	0.709229	1.67026	0.854769	21.1208	2.697	6.59163	8.42591	5.50456
CYBRD1	ENSG00000071967	protein_coding	6187.27	6776.32	598.18	1943.07	257.898	91.283	706.176	1000.61	1016.53	460.645	750.951	733.15	1594.25	4092.64	452.25	526.363	702.926	595.875	548.189	425.287	860.282	811.305	1044.66	1201.83	129.24	508.471	955.215	873.221	1278.88	7588.13	985.283	905.689	162.765	1069.33	1209.35	708.411	2401.2	1304.97	641.731	2118.64	586.995	790.768	804.543	1421.48	1983.43	2455.48	588.748
AC104407.1	ENSG00000250538	lncRNA	10.9962	27.6011	0.0832881	4.23224	0.108968	0	1.9427	0	0.0595072	0.0788383	0.0512759	1.74983	0	0	0	0.0580607	0.0582135	0	0.512026	0	0.0733623	0.0577531	0.565675	0.0462603	0.115865	1.53038	0	0.127682	0	0.675187	0.0986086	4.63349	0.0837951	1.19661	0.0522927	2.7893	1.43857	0	4.54516	0	0.542511	6.5135	0.0176193	0	2.08975	0.518805	0
JCHAIN	ENSG00000132465	protein_coding	228399	85294.8	1523.19	11180.3	1974.58	133.136	4055.91	5052.06	218.152	2489.41	995.183	3937.58	1816.65	1572.14	2329.68	1685.1	10381.5	3450.69	224.218	61.9325	1252.75	345.346	8743.94	14668.6	1133.48	8667.7	1442.41	4611.46	1644.51	17384.1	462.675	53637.1	67.4021	9766.18	2038.04	3349.73	40284.3	80.8815	8358.74	5486.8	7077.66	33486.1	1507.81	316.044	216491	22452.7	753.411
C1QTNF3	ENSG00000082196	protein_coding	560.976	972.199	96.9562	249.357	72.1807	180.723	88.904	131.681	415.546	90.6031	128.494	99.3532	124.826	305.994	70.7737	103.594	83.0351	144.99	209.236	55.9	106.868	106.319	120.275	106.504	163.997	44.1274	100.656	142.767	27.6409	754.533	53.3517	42.2259	26.8846	78.4757	210.178	246.495	93.0847	95.2938	160.909	434.302	61.0433	26.0051	102.428	406.622	97.9341	263.496	68.0113
PENK	ENSG00000181195	protein_coding	176.525	351.806	0.27581	5.47778	6.76947	0	0.40896	0	10.5773	0.25736	8.60886	0.313593	13.5708	63.8469	4.94237	1.70399	0.178116	3.49448	3.3279	1.65342	14.8133	137.543	0.458281	2.90496	13.46	7.40291	38.2594	14.6136	10.088	44.9525	0.343398	0	0.277944	0.408416	1.62034	12.3605	1.267	2.14869	1.4611	16.7588	0	5.34563	2.3119	7.82886	79.7761	6.96318	24.6235
ZBTB4	ENSG00000174282	protein_coding	3939.31	6042.65	1101.02	2584.36	1379.52	1517.05	1027.76	1164.16	1371.8	1512.3	1055.8	1286.45	2799.49	2597.94	1244.71	1560.77	2668.76	1207.32	1137.25	912.65	939.155	2405.33	1195.2	1252.39	483.93	1798.05	1494.67	1139.27	2718.14	2814.68	1124.47	1606.74	1544.17	1566.78	1090.11	1002.74	1814.27	1407.85	1712.1	1510.67	2376.91	2639.34	1188.23	1545.24	2258.34	2120.03	1494.45
AC122713.2	ENSG00000278965	TEC	9.86323	17.4445	3.19017	0.534777	0.140127	0	3.67512	3.75185	0.07514	0.100275	0.064543	0.117629	0.820518	0	1.24488	1.4973	1.49874	0	0.48265	0	1.64579	0.0728763	0.538224	0.0581173	0.149363	0	0.649802	0.16528	3.64343	15.1137	0.126334	1.74376	0.106776	0	0.0658485	2.87976	2.95334	0	0.443801	4.16188	0.514188	0	0.0218882	2.3966	2.02021	0.489653	0.435465
LINC01160	ENSG00000231346	lncRNA	25.6377	85.9931	5.36608	4.30808	0.308336	6.65926	2.556	3.45148	3.14221	1.9734	4.32481	0.250304	1.63486	32.9764	6.38996	0.146115	4.53485	0.444032	0.992109	0.800527	1.88907	5.92787	4.32734	0.113389	0.333242	2.14995	15.3472	17.3948	4.54641	61.9545	0.272324	2.7108	0.223596	5.31226	2.98176	6.15112	1.99667	5.2675	1.48786	1.50817	0.440836	0.854648	3.41353	4.47635	5.2186	2.82465	5.5003
MFAP4	ENSG00000166482	protein_coding	9711.69	13409.7	1485.97	2094.16	287.428	61.7993	654.517	535.944	1985.09	772.602	670.565	679.047	862.014	2436.22	486.105	1161.8	5947.71	801.717	348.473	672.409	1126.22	2067.65	2183.4	1845.69	175.793	536.213	1350.33	9642.27	1133.92	6208.24	629.135	1518.97	138.049	1016.81	2736.76	1672.47	2716.63	87.6795	1682.39	2174.37	756.581	588.556	855.191	1434.48	2796.71	3596.3	471.137
PYY2	ENSG00000237575	transcribed_unprocessed_pseudogene	58.2697	16.0656	15.0907	3.00114	0.316229	7.61293	10.3639	4.89761	7.43731	1.9816	5.69732	3.9783	0.78286	3.18871	1.75898	1.6732	17.1508	7.39666	10.1746	2.52868	1.89623	12.9381	4.9676	10.7536	18.2942	3.67245	7.15372	25.6861	2.09879	4.2248	11.2867	10.5113	24.7285	4.05604	8.4565	4.71471	5.60806	19.3147	3.20871	1.50624	0.439421	1.75389	12.2969	5.05634	5.20425	2.81643	5.48
UGT2B17	ENSG00000197888	protein_coding	5231.05	14169.9	153.384	1491.03	114.49	6.63521	690.452	911.593	1863.04	155.512	11.4875	213.548	8.42234	310.399	22.1836	177.599	507.519	276.348	24.5296	22.3171	79.1401	281.895	122.039	305.714	76.0404	904.791	2.0161	0.609087	2.08869	24.9407	10.247	6411.3	5.64513	444.345	20.1052	1683.6	693.289	44.5298	90.0177	188.137	201.854	166.195	20.3159	8714.35	924.035	219.049	5.89365
ZFR2	ENSG00000105278	protein_coding	7.4976	15.7871	1.81033	1.86843	2.1184	0	2.159	2.90174	4.20531	1.75999	5.2839	0.140725	1.68577	4.18459	5.48938	1.53611	6.76207	0	0.461717	0	1.69922	2.86134	0.518529	0.068466	0.180104	0	2.15259	0.200068	5.17368	2.15968	0.15147	1.68594	0.12739	3.77899	1.47711	1.59204	0.62182	0.690023	0	0	0.493929	0.873852	2.24504	0.436438	0	1.10241	0.413668
AC080100.1	ENSG00000279675	TEC	3.93087	15.3057	0.0743224	0.575173	0.0968868	0	0.0996899	0	1.441	0.0703968	1.37573	1.71379	0.83929	7.47684	1.31659	0.0520037	0.0521393	0.558528	0	0	0.0655595	0.0517305	0	0.0415088	0.102923	0	0.682825	0.11324	3.96543	9.76163	0.0878022	0	0.0747693	0.534475	0.0468783	0.0567505	0	0	0.488661	0.78076	0	0	0.0158812	0	2.1216	1.92748	0.480671
TLN1	ENSG00000137076	protein_coding	16719.4	44971.4	10462.6	8255.85	10574.4	5444.28	9054.1	8260.89	12873.5	13877.1	10296.9	10538.4	17435.3	14872.5	13424.6	11561.9	18212	7604	11337.4	6775.52	9219.98	16529.8	15181.3	9426.34	13128.3	12651.7	9740.63	8078.37	13162.7	15775	12455.6	16744.5	14079.8	10812.3	16630.6	10701.4	16597.6	5327.22	10575.5	5409.42	10167.2	13545.2	10322.4	10487.2	10317.5	15331.9	11757.2
GRIA2	ENSG00000120251	protein_coding	6.30752	15.8122	0.081136	1.27374	1.90047	0	0.109165	0	0.0580183	0.076813	0.0500079	0.0896286	0	3.15099	0	0.056611	0.0567596	1.24457	0	0	2.91364	3.94889	0.568623	0.0451246	0.112748	0	1.46089	0.124199	0.348375	1.46552	0.0960103	0	0.0816285	0	0.0509976	1.48958	2.23882	0	1.79114	0	0	0.89039	0.0172053	0.491235	0	1.89941	0.469555
DSEL	ENSG00000171451	protein_coding	167.728	316.456	19.6826	72.3447	19.4786	10.4367	17.8054	24.6719	69.944	17.3811	36.7796	35.7168	66.3009	81.1436	25.4227	25.3072	78.1274	30.6049	34.0586	42.175	49.2358	41.3577	55.4985	23.3389	13.907	54.0353	23.4616	102.381	71.0041	123.016	29.6823	41.2462	23.2514	48.2538	45.4985	27.7779	66.4627	3.65859	35.2156	45.4531	42.2013	45.8253	24.8027	63.4906	72.5448	128.454	71.1848
AC010226.1	ENSG00000249249	lncRNA	41.6602	35.8375	7.20025	8.74351	10.5296	8.55398	0.370354	13.536	6.11239	0.236402	8.52149	2.24806	10.1916	12.9243	6.9421	3.16012	6.05776	10.4537	6.36416	7.72342	6.72616	6.03843	6.19364	8.23969	6.93606	8.2134	6.35055	2.99881	6.36779	27.6944	13.4709	9.14319	2.10081	10.741	3.02436	6.27995	12.0449	9.8328	12.4137	17.6783	12.9455	16.2271	6.7823	6.15345	13.2462	11.326	12.2763
PADI2	ENSG00000117115	protein_coding	15130.8	12599	160.42	1892.01	2165.84	44.6797	6437.44	1457.37	2455.2	3961.3	165.342	1972.35	4008.18	1195.86	1526.54	2132.63	2958.73	1282.9	431.525	326.26	1121.33	2797.59	372.191	3787.92	1064.59	227.903	245.629	861.398	1652.16	495.814	55.3073	7397.35	100.978	1470.23	774.685	2532.28	2528.06	10256.1	6237.33	1339.16	314.491	2051.59	400.633	223.542	1660.75	1975.58	852.705
MTM1	ENSG00000171100	protein_coding	2580.11	2005.9	749.117	1222.66	822.454	159.764	1227.4	735.784	452.429	547.436	458.817	428.446	1099.1	434.189	524.532	688.772	463.242	729.353	583.031	574.284	666.509	495.697	587.806	1065.28	1061.48	1728.61	560.089	257.01	608.369	894.494	636.661	1001.7	309.173	593.879	696.37	1078.99	1143.06	285.246	721.481	1174.2	1088.75	1147.61	421.991	622.151	700.082	893.672	481.762
LINC01783	ENSG00000233421	lncRNA	3.3117	27.7344	6.02109	0	0.143813	0	0.148227	1.39727	1.51646	0.102779	3.95483	1.84767	0	1.04707	0.547412	0.075034	0.0752362	1.87162	3.14786	0	0.0954221	1.49963	3.35838	2.63269	0.153336	0	0.647465	0.169761	0	0.650369	0.129599	1.08574	1.76022	1.13843	0.0674137	2.8899	0	5.6313	0.440702	0	0	1.80142	3.31362	1.07904	0.572836	0	0.432344
AC104024.1	ENSG00000230709	lncRNA	16.3337	25.2791	0.120616	4.00483	0.160247	0	0.165267	1.37939	0.0849294	0.113863	1.4576	0.133986	1.69057	1.02406	0.536021	0.0827907	1.52673	0.50243	0	0	0.105601	0.0823362	0.52385	0.0654802	0.171083	0	0.637795	0.189831	1.32205	6.11388	1.96699	3.00962	0.121387	0.476666	2.7559	0.0907204	4.46646	0.693978	0	0.747091	0.499396	6.43413	1.14704	0	31.3989	1.77121	0
CALN1	ENSG00000183166	protein_coding	40.1688	3.69696	7.71611	3.23287	0.181124	0	3.91307	1.35955	2.91877	1.78434	0.0811429	0.150818	0	0.999056	20.6933	6.81933	0.0926768	1.80402	0.453905	0.822484	0.118326	14.5289	0	1.42843	0.193696	0	0	0.215539	0.769942	2.91379	0.16249	0.432382	0.136362	1.74028	0.0828251	0.101406	1.35434	1.47195	1.61923	0	0	0	0.0270723	0.428461	1.95019	1.08839	0.405559
MAP1B	ENSG00000131711	protein_coding	1583.92	4677.4	276.389	609.364	240.93	119.816	194.822	521.198	424.007	177.663	512.342	359.223	325.242	1149.08	360.293	301.686	217.713	382.705	264.879	359.872	426.916	1957.29	706.432	272.985	102.644	244.428	513.692	162.737	601.984	2145.29	176.752	540.929	3959.64	831.258	424.997	453.849	561.22	114.165	294.148	237.599	471.381	372.904	221.72	773.655	649.493	1265.49	624.468
ZBTB47	ENSG00000114853	protein_coding	1051.04	2090.21	362.361	305.51	158.718	389.008	121.473	244.213	505.924	215.104	265.466	452.411	677	662.06	296.401	340.026	1491.53	302.212	401.67	107.556	315.319	809.29	453.682	298.854	44.9953	221.935	365.773	931.675	597.481	929.182	434.8	368.215	448.216	490.939	412.141	318.985	391.06	165.651	231.922	291.073	241.084	398.985	444.447	461.263	405.96	632.95	322.643
DCN	ENSG00000011465	protein_coding	41838	39754.3	5045	10138.2	1312.37	332.872	1237.31	1771.72	7365.81	2201.27	3769.71	2944.83	7913.32	11773.2	2697.79	2939.81	8480.17	3563.81	3112.19	2041.47	7578.33	1750.88	4124.57	4422.67	732.235	5147.35	1549.58	22283.7	9667.03	45242.5	2575.79	2068.94	1565.63	6516.98	4898.51	4998.99	8639.47	543.351	3288.42	15892.2	6046.1	3304.25	2851.26	9216.66	11864.1	13228.3	1630.72
UGP2	ENSG00000169764	protein_coding	11065.2	9898.56	1475.64	3780.34	3108.71	1537.96	4061.64	3489.93	1891.29	2867.61	2378.15	3522.12	3352.33	3016.46	2741.34	2082.57	806.569	3845.42	2265.82	3690.45	2654.31	2359.87	3887.18	2477.39	1709.73	4239.79	4195.56	767.221	2577.19	4030.13	1610.25	6272.08	4930.06	3678.22	2039.38	3439.9	5027.17	5366.06	5331.72	4787.43	3992.63	4281.13	1948.86	5323.46	3819.75	2664.74	4077.18
GTF2IRD1	ENSG00000006704	protein_coding	532.864	617.04	3061.47	4992.88	3102.4	2241.81	4743.44	2385.08	4811.9	5122.65	2945.44	2718.42	3946.04	3383.39	5036.29	2936.72	2808.12	2731.88	2798.34	4764.21	2477.07	3566.15	3668.5	2467.84	2270.47	2984.73	2552.81	1712.42	2027.3	1632.55	6495.31	2017.38	1636.14	1322.38	2711.49	3105.78	3209.21	4445.55	2488.48	1896.68	4676.6	747.611	1533.68	3025.48	4080.34	2411.01	2396.68
CLDN8	ENSG00000156284	protein_coding	5737.8	3153	0.322194	1214.01	0.469736	0.929222	1338.93	278.514	0.209733	5.45986	0.175244	718.317	0	0.361653	14.5042	105.084	379.577	66.1822	1.57745	0	0.272765	0.202208	13.0356	256.266	2.77878	38.8726	0.58738	7.96482	10.8924	7.73927	0.406492	993.796	0.324822	85.0309	160.596	249.606	1077.8	0	101.888	23.0206	12.0403	60.1593	5.68793	52.3	125.604	460.663	43.5743
NLGN3	ENSG00000196338	protein_coding	106.668	238.513	49.1188	54.7029	6.89901	24.7131	15.6399	18.2859	24.0511	27.4788	14.3099	15.3597	23.7284	97.6278	12.5994	86.6844	85.3112	38.0655	30.5334	7.67578	32.9474	67.5622	14.9461	13.8178	16.0709	17.8932	9.13823	34.0815	20.2665	83.4218	25.7618	24.5221	31.9201	24.8869	79.2082	157.812	22.4807	65.2275	34.1263	19.8573	17.5832	18.8282	44.9992	39.3652	26.876	32.0019	16.9896
AC133065.2	ENSG00000262488	processed_pseudogene	13.0154	4.88876	0.0742504	2.03065	0.0967903	0	0.0995902	2.26682	0.0532376	1.59991	2.59972	0.0819437	0	0	5.91194	0.0519549	0.0520904	1.26313	1.20637	0	0.0654968	0.051682	1.29742	0.0414705	0.10282	0	1.47541	0.113125	0	3.11001	0.0877158	0.505872	4.36118	0	1.38357	1.47228	1.45792	2.40174	0	0	0	0	0.0158671	0	2.12186	3.3803	0
PLCL2	ENSG00000154822	protein_coding	998.329	924.964	75.9569	183.246	107.934	46.5797	245.642	190.515	46.5305	42.9966	111.626	129.213	198.759	459.063	265.36	68.2138	139.169	60.0248	65.1799	36.9495	95.4519	25.3309	128.448	182.794	342.506	146.232	83.4721	24.946	145.157	446.959	74.8605	304.903	30.4149	215.14	89.7001	102.899	384.381	230.172	151.863	64.5085	48.1642	709.362	100.188	72.8692	246.873	329.507	66.3305
ARHGEF6	ENSG00000129675	protein_coding	1225.43	1464.65	274.427	569.456	135.486	74.1621	123.579	239.295	189.734	124.79	275.265	217.119	285.359	445.659	178.789	189.346	291.507	202.65	185.979	135.981	211.941	175.689	423.534	286.516	93.7442	311.29	204.967	201.151	565.105	1417.31	88.6351	416.004	173.233	472.607	319.753	291.315	550.131	58.9078	256.676	315.852	233.173	344.182	239.694	257.943	571.404	850.348	250.565
LINC02716	ENSG00000205106	lncRNA	9.8765	15.7441	0.110522	1.2099	0.146221	0.942313	3.71138	0	0.0781297	0.104412	0.0670706	1.8541	0	2.3204	0	1.50598	2.81647	2.56513	1.78198	0.832823	0.0969227	1.50302	1.21589	1.39445	0.155934	0	0.645973	3.99784	0.816177	19.1032	3.47234	0.456675	0.11122	1.80452	1.45088	0.0834028	4.51183	0	0	1.59028	1.17406	0.879007	0.0226887	0.452832	0.571135	0.48479	0
IL6ST	ENSG00000134352	protein_coding	5529.87	7910.06	1206.53	3085.18	1204.6	1060.5	1086.05	1875.96	1503.14	1306.11	1448.1	1351.9	3163.02	2873.39	1620.49	1263.79	599.435	2318.46	1458.89	1331.99	1260.82	1368.78	2212.97	1226.5	956.005	1810.79	985.879	677.71	1703.38	5260.45	1167.58	2954.49	2653.78	2856.21	1428.29	1586.69	2986.99	1070.97	2253.17	2305.96	2847.18	3656.64	1331.13	1596.6	2823.63	4749.72	1622
IGLV7-43	ENSG00000211652	IG_V_gene	2442.86	1119.51	177.449	179.556	4.75599	0	101.746	45.8833	6.21702	27.6586	12.9203	138.39	202.198	108.627	36.8714	26.8621	180.391	31.7443	30.406	3.37715	34.8114	6.13695	186.608	117.382	22.8273	35.1225	10.5668	92.3245	8.56722	776.917	4.37984	458.776	0.324045	128.637	38.5903	67.6784	303.885	0	91.2395	19.0328	12.6502	58.364	23.697	23.7411	1458.01	340.43	40.2492
PTP4A1	ENSG00000112245	protein_coding	15859.1	22077.6	11001.8	8126.75	10681.2	7267.63	6729.41	5392.77	4980.85	5276.53	7390.91	2909.32	11929.9	4596.58	2233.2	3703.87	2118.84	7267.42	4220.77	8978.17	4832.49	5788.78	4398.05	5256.14	8696.5	8468.28	5673.75	3902.88	3930.49	3980.54	2742.25	10538.2	5885.12	7862.26	4867.26	7379.48	5540.93	5216.01	5181.72	13148.3	8205.66	8205.48	4505.26	6302.23	6330	5844.15	6619.76
CD22	ENSG00000012124	protein_coding	642.219	242.713	19.7277	124.557	9.02039	8.53401	62.6858	83.6243	6.22745	14.0117	55.1133	170.644	34.7628	66.8975	72.2251	32.7131	229.57	20.696	19.2252	7.67509	26.5613	4.66702	173.244	54.6325	20.5621	35.1573	47.0791	55.8482	46.8747	150.86	23.9635	95.9616	121.181	39.1759	223.495	23.2544	126.614	5.92715	28.9541	23.83	13.8738	41.3035	32.6824	19.1872	80.3296	218.43	33.6455
NPR1	ENSG00000169418	protein_coding	482.323	871.234	142.506	94.0024	42.7592	37.0681	73.8774	181.332	103.137	107.602	125.684	110.533	78.0767	218.731	82.9304	150.774	204.039	162.226	69.9096	61.068	137.959	178.403	210.57	207.247	62.6437	83.917	87.0605	300.946	168.558	900.32	94.3344	172.701	183.415	179.369	322.138	86.0469	120.653	55.1361	97.9642	125.188	127.894	108.707	66.443	128.939	188.247	418.408	90.7868
PJA2	ENSG00000198961	protein_coding	6433.16	8444.08	1350.73	3793.09	2109.07	860.753	2363.3	1387.94	1712.11	2151.54	1968.82	1867.8	3933.38	2384.22	2360.54	1729.29	729.625	2375.56	1441.77	2113.85	1221.47	1744.84	2013.77	1233.34	583.695	2242.87	2244.21	556.866	2911.69	3679.76	1103.02	2271.64	2671.56	2616	1840.37	1953.04	3181.8	1355.59	3314.55	2637.77	2683.6	4028.66	1291.75	2452.98	3549.45	2972.7	2759.55
SSTR2	ENSG00000180616	protein_coding	83.1933	182.975	43.739	21.226	11.066	30.4327	28.2087	42.5681	25.471	7.1778	26.8818	44.5935	21.1888	53.7953	22.9115	13.512	29.6347	12.1088	33.5784	13.7153	53.7863	29.5427	13.0644	48.9461	18.1667	8.87481	45.8304	45.4607	60.0196	85.7565	16.0464	42.563	21.3971	51.4499	41.1192	23.1282	26.0661	38.6404	7.62008	18.2729	8.37261	72.0111	57.2956	14.6586	40.8699	72.9843	26.5423
RASGEF1C	ENSG00000146090	protein_coding	30.9156	109.001	3.67912	3.02956	0.29055	0	21.0484	6.41016	1.6761	8.27189	20.2336	7.28853	0	6.77038	30.9503	5.89164	4.49923	1.06206	0.410984	0	4.971	12.7774	1.10084	1.50402	0.313544	0	5.72501	2.81877	1.16281	2.77809	0.257183	0	2.02988	0.420708	7.02417	8.9519	2.00651	109.123	0.370024	0	0.44453	0.856105	3.40635	0	2.51625	5.34037	0.361285
SHE	ENSG00000169291	protein_coding	444.246	493.061	63.579	124.915	49	17.0939	45.8568	161.586	65.8464	56.5451	74.9189	89.8982	101.906	194.355	60.5683	74.039	84.4383	119.841	89.4523	43.8476	126.325	62.1206	167.781	92.8223	29.4549	99.7391	84.245	60.9837	154.751	541.64	45.4877	116.46	102.419	193.31	98.1065	67.6301	143.38	17.2771	77.806	124.447	137.223	151.003	54.0613	109.589	183.134	359.248	101.996
CA3-AS1	ENSG00000253549	lncRNA	65.82	31.8255	2.06026	5.58429	19.5311	0	2.58612	8.53744	3.15981	1.9879	9.77329	10.8939	7.64948	23.7889	4.37232	3.1264	1.67898	4.18761	0.987621	2.52687	12.7509	1.67255	2.36499	9.46737	0.349101	3.66726	19.7282	0.396542	7.45989	2.75468	4.18555	23.2333	28.0468	9.63774	2.99605	0.167759	17.2983	2.93441	3.20075	0.707292	0.438372	4.46592	0.0418733	5.63744	5.19322	8.36599	15.4064
FOXP2	ENSG00000128573	protein_coding	1034.61	1917.98	19.7517	468.224	225.319	8.53519	151.201	58.6344	55.4734	163.691	324.219	75.1655	33.0422	242.73	31.1148	40.1596	268.989	34.2008	2.75022	750.515	29.8945	206.384	52.7397	312.083	64.8692	32.8696	69.173	27.3646	37.4208	216.52	14.2152	92.1952	0.324963	51.0264	325.034	43.2043	529.437	592.599	547.681	78.0795	841.196	16.121	93.437	186.707	86.719	316.45	130.783
PDE1A	ENSG00000115252	protein_coding	567.514	576.627	70.5622	187.91	46.8897	12.3384	26.508	60.0878	91.1188	42.9483	104.451	84.2993	129.126	357.981	60.5748	37.1834	63.7823	76.0947	23.9287	74.8737	136.084	41.5198	155.794	80.5672	22.8174	44.1423	74.2293	189.942	102.393	621.543	12.2615	78.487	35.6729	97.6667	57.006	46.2272	122.163	19.5483	64.321	158.82	47.5846	70.063	37.1927	128.517	216.176	198.795	75.3017
TEF	ENSG00000167074	protein_coding	1881.02	2205.11	334.416	755.592	563.28	168.325	1046.16	317.139	646.319	639.358	371.33	867.237	755.924	1456.92	1253.42	446.482	384.841	647.017	520.599	964.424	238.326	619.478	671.684	709.351	414.974	422.99	470.056	293.206	542.266	967.674	1148.97	630.98	630.038	535.502	977.525	322.146	919.236	501.79	681.145	284.659	492.775	510.402	760.611	637.043	1157.66	730.841	500.102
MTND5P1	ENSG00000227999	processed_pseudogene	8.61585	32.7091	0.165956	5.17586	0.224799	2.84998	5.90784	4.31482	4.37585	1.86113	2.85303	13.0855	6.91512	6.45066	15.1079	0.111794	2.98402	1.74567	0.432031	1.68634	1.78983	9.66693	3.82736	2.76077	0.241261	2.20537	0	2.58883	5.37432	0.61253	0.200602	1.6037	0.167081	0.441618	2.87198	1.66506	2.05776	2.22793	2.15952	0	0	5.43831	3.37265	5.33382	0	1.67524	0.38293
CRYAB	ENSG00000109846	protein_coding	2466.74	3502.63	172.681	309.911	112.364	54.1879	261.543	169.825	420.925	90.7388	189.299	230.288	197.83	679.938	123.142	150.987	296.029	447.96	200.676	740.597	318.589	1339.54	237.41	267.494	36.1193	134.895	464.437	678.628	386.353	2257.61	72.9879	180.503	113.342	154.697	383.736	176.536	258.981	139.152	132.64	451.463	235.573	68.2407	118.21	542.413	469.84	463.47	252.72
FEZ1	ENSG00000149557	protein_coding	535.163	848.772	158.301	208.428	51.1815	16.143	76.0446	91.2447	186.525	48.1004	91.8894	101.246	130.768	310.396	57.9718	97.712	226.201	133.884	101.172	94.6641	167.431	263.73	160.029	159.624	31.6948	98.1792	137.85	440.012	179.269	447.019	53.3628	80.1304	62.131	175.166	166.272	115.117	233.779	149.848	93.4602	224.996	132.788	110.502	128.297	166.684	281.198	234.85	109.113
KLF8	ENSG00000102349	protein_coding	215.937	234.456	52.8597	125.891	57.0363	12.3386	51.9762	43.1209	41.9311	47.8811	42.4522	32.1212	58.5949	109.054	29.8836	28.2859	26.8426	36.7358	58.2853	28.3546	52.6186	59.0205	68.0797	42.3893	31.5182	36.6703	53.5491	31.9857	158.218	135.079	29.7731	41.1783	18.0333	40.3895	68.1794	56.7657	74.1738	14.253	47.5594	69.4129	44.5984	52.1055	58.5174	113.952	61.8471	89.8879	48.7133
MORN5	ENSG00000185681	protein_coding	164.201	322.634	0.249951	8.1102	4.60265	0	0.365449	0	1.712	0.233693	0.141057	2.24331	2.47924	16.4403	3.0348	0.162638	0.163132	0.437869	0.400941	4.25194	1.9235	62.2833	0	4.2294	0.381576	0	18.8161	2.98818	3.01868	12.981	0.308976	0	0.251828	0.410711	0.144243	0.180202	0.570909	5.21831	0.910376	3.102	0	0	1.18227	3.81964	1.15235	2.18495	2.00545
AC005180.1	ENSG00000267405	lncRNA	55.6351	98.7933	0.218318	8.92304	0.302733	0	0.313922	2.00737	4.56365	0.204608	0.125232	2.181	0.784255	28.8695	8.41549	0.143919	5.93092	0.445117	2.19438	1.66456	1.88374	23.8632	4.33665	2.84776	0.32703	0	4.96379	0.370353	5.55323	29.69	2.29433	0.386128	0.219896	1.61462	1.58764	0.159039	8.56478	0	1.49106	0	0.441924	1.75588	2.29683	1.52709	7.97841	9.70062	4.3476
[truncated: 1,903 more rows]
[truncated: 39 more columns]
